# Supplementary material for: All-Trans Retinoic Acid Stimulates Viral Mimicry, Interferon Responses and Antigen Presentation in Breast-Cancer Cells
Source: Cancers (Basel). 2020 May 6;12(5):1169. doi: 10.3390/cancers12051169 (PMC7281473; doi:10.3390/cancers12051169)
Supplement: Supplementary file 1 [file cancers-12-01169-s001.zip]

Archive with 16 entries (15 files):
- cancers-776836 supplementary/
- cancers-776836 supplementary/Suppl. INFO_Cancers _final.pdf
- cancers-776836 supplementary/Suppl. INFO_Cancers.pdf
- cancers-776836 supplementary/Supplementary_Table S1.xlsx
- cancers-776836 supplementary/Supplementary_Table S2.xlsx
- cancers-776836 supplementary/Supplementary_Table S3.xlsx
- cancers-776836 supplementary/Supplementary_Table S4.xlsx
- cancers-776836 supplementary/Supplementary_Table S5.xlsx
- cancers-776836 supplementary/Supplementary_Table S6.xlsx
- Suppl.INFO.Cancers/Suppl. INFO_Cancers _final.pdf
- Suppl.INFO.Cancers/Supplementary_Table S1.xlsx
- Suppl.INFO.Cancers/Supplementary_Table S2.xlsx
- Suppl.INFO.Cancers/Supplementary_Table S3.xlsx
- Suppl.INFO.Cancers/Supplementary_Table S4.xlsx
- Suppl.INFO.Cancers/Supplementary_Table S5.xlsx
- Suppl.INFO.Cancers/Supplementary_Table S6.xlsx
