# Supplementary material for: All-Trans Retinoic Acid Stimulates Viral Mimicry, Interferon Responses and Antigen Presentation in Breast-Cancer Cells
Source: Cancers (Basel). 2020 May 6;12(5):1169. doi: 10.3390/cancers12051169 (PMC7281473; doi:10.3390/cancers12051169)
Supplement: Supplementary file 1 [file cancers-12-01169-s001.zip › cancers-776836 supplementary/Supplementary_Table S1.xlsx]

## Sheet: Sheet1
Annotations			ATRA/DMSO log2																Statistics
ID	SYMBOL	ENTREZ	CAL-851	CAMA1	HCC-1187	HCC-1419	HCC-1500	HCC-1599	HCC-202	Hs578T	MB-157	MDA-MB-157	MDA-MB-175VII	MDA-MB-231	MDA-MB-361	MDA-MB-436	SK-BR-3	ZR75,1	pRHO	RHO	pR	R	CV
ENSG00000156171	DRAM2	128338	0.230519	0.563687	0.0185501	0.322332	0.297703	0.914764	0.169626	0.102967	0.358149	0.120086	0.0188813	0.0399545	0.279812	0.0754069	0.934861	0.179101	0.00156258	0.722717	6.81605e-06	0.880367	51.1822
ENSG00000143457	GOLPH3L	55204	0.113784	0.33643	0.26126	0.358229	0.585032	1.2213	0.351976	0.295309	0.565786	0.303729	0.261317	0.17549	0.627053	0.198582	0.968062	0.463566	5.10712e-05	0.837762	7.15478e-06	0.879494	59.5779
ENSG00000068697	LAPTM4A	9741	-0.318468	0.489345	0.0877647	0.0785825	0.279211	1.06149	0.0321502	-0.28609	0.0748072	-0.215116	-0.0814293	-0.00310329	0.241856	-0.296258	0.783084	0.24223	0.00215005	0.707968	1.21797e-05	0.869462	50.1349
ENSG00000151135	TMEM263	90488	0.0832891	0.262584	0.122697	-0.0704582	0.424892	0.804771	0.211056	-0.0385651	0.128435	0.15868	-0.232291	-0.000673052	0.285682	0.150142	0.977575	0.0527144	0.00127804	0.731567	1.4717e-05	0.865685	53.2707
ENSG00000178935	ZNF552	79818	-0.109866	1.20173	0.526553	0.676874	0.777331	2.09232	0.532874	0.140289	0.385177	0.0747336	0.0235005	-0.0894907	1.40426	-0.00752342	1.0908	0.0441338	0.000411952	0.775815	2.82613e-05	0.851743	89.0257
ENSG00000139178	C1RL	51279	-0.19587	1.28704	0.268739	0.462516	0.601814	1.31415	0.0420857	0.653519	0.513752	-0.118751	0.439995	-0.18475	0.735112	-0.254339	1.36245	0.567696	0.000222237	0.796464	3.43027e-05	0.847313	97.4524
ENSG00000124508	BTN2A2	10385	-0.225702	0.658026	0.11552	0.420044	0.198583	1.05846	0.104135	0.499507	0.29249	0.182677	0.464133	0.0539366	0.548413	-0.0676465	1.26787	0.173246	0.000347653	0.781714	3.5339e-05	0.84662	58.4944
ENSG00000049239	H6PD	9563	0.0165846	0.430422	-0.27265	-0.0283086	0.104482	1.09179	0.0748521	-0.0397908	0.16408	-0.101067	0.0249581	0.00152957	-0.0044913	-0.238519	0.633887	0.143011	0.00177943	0.716817	4.70624e-05	0.839775	60.9418
ENSG00000108771	DHX58	79132	-0.304165	0.6694	-0.0161362	-0.0675255	0.419812	1.00789	0.305891	0.260927	0.510053	-0.0929258	0.248243	-0.132802	0.490178	-0.391326	1.12811	0.766246	0.000243724	0.793514	5.35298e-05	0.836592	72.494
ENSG00000168016	TRANK1	9881	-0.138052	2.0524	0.631542	0.110546	0.8047	4.27891	0.758321	0.599756	1.20082	0.982062	0.519733	-0.0487087	1.5328	-0.112141	3.10556	2.33018	0.000136888	0.811213	5.61284e-05	0.835403	89.4909
ENSG00000100100	PIK3IP1	113791	-0.155861	0.689729	0.347734	-0.0503216	0.337029	1.62611	0.0456008	0.677942	0.608618	0.40949	0.53507	-0.0451542	1.04976	-0.29466	1.22489	0.49513	0.00048576	0.769915	5.78763e-05	0.834629	123.347
ENSG00000186814	ZSCAN30	100101467	0.238673	0.646564	0.0170976	0.490238	0.266426	0.913103	0.120315	0.173995	0.191053	0.359685	0.415845	-0.204118	0.736991	0.0967004	0.854658	0.273918	0.00202015	0.710918	8.86583e-05	0.823448	66.2954
ENSG00000132256	TRIM5	85363	-0.0444011	1.05459	0.00745557	0.409192	0.420221	1.37514	0.140972	0.295463	0.530714	0.0159199	0.511362	0.133202	0.33035	0.086593	0.837361	0.374147	0.000347653	0.781714	9.95491e-05	0.820271	86.7506
ENSG00000140199	SLC12A6	9990	0.169439	0.390708	-0.012901	0.141017	0.230159	1.04887	0.115144	0.301525	-0.161543	-0.0776325	0.334943	0.0071316	0.262307	0.0552755	1.34423	-0.0116349	0.0343189	0.530976	0.00012121	0.814729	54.2829
ENSG00000162924	REL	5966	0.102307	0.94013	0.289497	0.525162	0.464441	1.04486	0.266164	0.233028	0.587883	0.403687	0.636057	-0.14054	0.679928	0.21592	1.00542	0.653008	0.000570138	0.764015	0.000123798	0.814124	56.7258
ENSG00000068323	TFE3	7030	-0.136103	0.266644	-0.0972201	-0.102143	0.0523813	0.352814	-0.118347	-0.287769	-0.0475391	-0.184295	0.0465563	0.015817	-0.0157637	-0.187139	0.368616	0.032696	0.00532639	0.66077	0.000123842	0.814113	63.1723
ENSG00000154265	ABCA5	23461	0.187048	0.86474	-0.0155978	0.369827	0.527215	1.48538	0.413878	0.279217	0.199087	0.381038	0.384065	-0.135874	0.501843	-0.252266	1.23645	1.08889	0.00012363	0.814163	0.000155047	0.807537	64.8012
ENSG00000166888	STAT6	6778	-0.0676936	1.0601	0.21254	-0.0743918	0.447755	1.19237	-0.0619347	-0.0639499	0.257272	-0.285484	0.357053	-0.0602848	0.296824	-0.157204	0.58181	0.153615	0.00156258	0.722717	0.00015518	0.807511	71.4197
ENSG00000144655	CSRNP1	64651	-0.300415	0.670484	-0.0690096	0.149084	0.347498	1.37558	0.123355	-0.324606	-0.0330258	-0.0455344	0.336252	-0.063412	0.281097	-0.254489	0.519007	0.383736	0.000616642	0.761065	0.000155778	0.807396	80.909
ENSG00000164751	PEX2	5828	-0.0417555	0.282593	-0.145534	0.122551	0.572299	0.667578	0.0883703	-0.129515	0.103721	0.169984	0.173357	0.101265	0.179925	0.0776323	0.292818	0.0724618	1.81523e-05	0.861361	0.000163255	0.805991	55.8441
ENSG00000175309	PHYKPL	85007	-0.0167974	0.295737	0.137835	0.108004	0.411755	0.638731	0.0670121	0.0541535	0.0334629	-0.0181238	0.330542	-0.18899	0.290053	-0.162906	0.421682	0.336827	0.00590307	0.65487	0.000189763	0.801406	59.6324
ENSG00000113742	CPEB4	80315	0.196968	0.500734	-0.0909838	0.356199	0.381878	1.95773	0.167159	-0.0257392	0.452103	0.350213	0.378014	-0.00527931	0.957049	0.118447	1.06547	0.795498	0.000411952	0.775815	0.000202558	0.799381	53.8154
ENSG00000162819	BROX	148362	0.103985	0.116314	0.0242884	0.293305	0.419595	0.736503	0.300117	0.245679	0.182437	0.237518	0.101602	0.0123204	0.282885	0.221834	0.72265	0.326307	0.0104917	0.619472	0.000204502	0.799082	56.9941
ENSG00000132109	TRIM21	6737	-0.0820696	0.277237	0.0316339	0.14371	0.390092	1.34801	0.343489	0.543694	0.207443	0.508654	0.253086	-0.136575	0.488587	-0.150619	0.741645	0.482696	0.000570138	0.764015	0.000222269	0.796459	65.2502
ENSG00000185745	IFIT1	3434	-0.524084	1.26499	-0.522337	-0.138629	0.232677	1.66661	0.0144645	0.690571	-1.1419	1.01368	0.131864	0.0538273	0.891537	-0.535906	1.68058	-0.336392	0.000898453	0.746316	0.000276005	0.789464	147.112
ENSG00000135365	PHF21A	51317	-0.108953	0.152317	0.0625798	0.149673	0.229757	0.839506	0.114	0.175394	-0.0495539	-0.319957	0.225455	-0.0496558	0.158694	-0.0763547	0.768159	0.167581	0.00720559	0.643071	0.000286728	0.788205	58.9931
ENSG00000117533	VAMP4	8674	-0.0726672	0.365571	-0.0274654	-0.0649796	0.0486069	0.606423	0.25592	0.343468	0.227875	0.167926	0.0318969	-0.132387	0.251807	0.0248128	0.466808	0.246469	0.000378677	0.778764	0.00030191	0.786488	60.25
ENSG00000106479	ZNF862	643641	-0.0240079	0.506215	-0.110991	0.100992	0.126205	0.825497	-0.0638843	-0.0352129	-0.0491302	-0.270155	0.153536	0.0283815	0.0441589	-0.214025	0.554852	0.268847	0.0221788	0.566374	0.000314344	0.785134	50.8412
ENSG00000067066	SP100	6672	0.0733716	0.888012	-0.0160379	0.613161	0.539126	1.58143	0.397497	0.437955	0.529478	0.745284	0.414243	0.0371233	0.246181	0.0789363	1.93339	1.08962	0.00202015	0.710918	0.00032913	0.783581	74.8935
ENSG00000111801	BTN3A3	10384	-0.0151788	1.46259	0.604689	0.256867	0.702473	1.61454	0.384352	0.965551	1.13504	0.490753	0.638453	0.0419762	0.727573	0.104287	1.72972	1.2401	0.000616642	0.761065	0.00034372	0.782104	132.538
ENSG00000132003	ZSWIM4	65249	-0.0761152	1.36124	0.276264	0.210837	0.438207	2.45463	0.0783093	0.666199	1.08728	0.31495	0.407749	0.463127	0.38607	0.187962	1.54162	0.831445	0.0040798	0.675519	0.00036149	0.780373	96.2973
ENSG00000152492	CCDC50	152137	-0.0452413	0.339111	-0.161532	0.356103	0.206243	0.527947	0.134574	-0.0510356	0.211801	-0.0153598	0.348028	-0.0502241	0.153644	0.0113545	0.655904	0.158116	0.00479567	0.66667	0.000366811	0.779868	84.5872
ENSG00000181666	HKR1	284459	-0.0306141	0.113507	-0.0450232	0.0307711	0.0980967	0.254264	0.0710066	0.181734	0.0239099	-0.00260402	0.0347749	-0.00265739	0.154947	0.127173	0.287259	0.102779	0.0148584	0.595873	0.000368894	0.779672	79.6875
ENSG00000255112	CHMP1B	57132	-0.118656	0.291732	0.166756	0.142388	0.398823	0.37481	0.0709485	0.226799	0.108938	0.0184322	0.154117	0.182333	0.479529	0.064874	0.546574	0.30084	0.0104917	0.619472	0.000372532	0.779332	51.9195
ENSG00000171100	MTM1	4534	-0.111627	0.19089	-0.0489987	0.0910827	0.315302	0.902033	0.155415	0.0941323	0.0661433	0.151821	0.365871	-0.158413	0.210702	0.243675	0.407113	0.106513	0.00326147	0.687319	0.000415907	0.775477	96.5429
ENSG00000108306	FBXL20	84961	-0.0952845	0.177454	-0.327588	0.0710447	0.440867	0.431079	0.101865	0.345755	0.227926	0.0920507	0.0674405	0.071588	0.301378	0.186204	0.577566	0.182495	0.00156258	0.722717	0.000418913	0.775223	157.274
ENSG00000221869	CEBPD	1052	-0.20624	3.07918	0.514274	0.149727	2.20254	1.98538	0.442866	0.112621	0.0393958	0.32111	0.318357	0.274834	0.0653033	-0.828745	2.16141	1.06543	0.0175162	0.584073	0.000424424	0.774759	116.307
ENSG00000119917	IFIT3	3437	-0.22564	1.7096	-0.160962	-0.759285	1.09404	2.95638	0.701803	1.65125	0.473977	1.31177	0.672789	0.213527	0.571803	-0.415767	2.96361	2.07482	0.0011932	0.734516	0.00042712	0.774535	123.966
ENSG00000111269	CREBL2	1389	0.0643945	0.289629	0.333532	0.167362	0.280087	0.796151	0.183769	0.0750881	0.224606	0.0985294	0.0959558	0.1258	0.28745	0.331673	0.626658	0.0177904	0.0861152	0.44248	0.000445461	0.773036	67.9937
ENSG00000068079	IFI35	3430	-0.0915234	0.498733	0.0376451	0.0427541	0.799483	2.1363	-0.00800808	0.485413	0.25284	0.541432	0.792434	0.0672072	0.608467	-0.260754	0.649037	0.37845	9.00884e-05	0.823012	0.000474475	0.770767	73.978
ENSG00000026950	BTN3A1	11119	-0.16384	0.736772	0.340606	-0.00102988	0.269462	1.27381	0.301001	0.656259	0.64495	0.530748	0.65162	0.0365007	0.345482	-0.0892868	1.46192	0.673807	0.00454668	0.669619	0.00048057	0.770305	81.1461
ENSG00000196116	TDRD7	23424	-0.0682111	0.436192	-0.0993037	0.359925	0.0773668	0.850505	0.192328	0.403745	0.0503276	0.339598	0.234938	-0.0453263	0.17271	-0.0445364	0.940439	0.321898	0.0065285	0.64897	0.000481355	0.770245	59.4612
ENSG00000085276	MECOM	2122	0.205006	2.21643	0.199204	0.179069	0.329333	2.57692	0.440532	0.885583	1.58969	1.42846	0.54661	0.108354	1.82972	0.281591	1.5168	0.00699973	0.00029188	0.787614	0.000508409	0.768253	119.598
ENSG00000205413	SAMD9	54809	0.597098	2.95595	-0.101877	0.828022	0.838898	2.23351	0.844857	1.47809	0.942316	1.10191	0.830643	0.379017	0.909695	0.0187732	2.77841	1.67399	0.000526559	0.766965	0.000545783	0.76564	123.814
ENSG00000122378	FAM213A	84293	0.00339137	1.24571	0.0191033	0.10949	0.54469	0.615381	0.51772	0.227702	0.333473	0.441406	0.0984313	-0.0497971	0.0485528	0.133286	1.07008	0.000975024	0.000411952	0.775815	0.000550116	0.765347	74.6539
ENSG00000117151	CTBS	1486	-0.0735087	0.3568	0.36127	0.29325	0.381076	1.35418	0.187366	0.144278	0.4962	0.356298	0.0668181	0.129985	0.151235	-0.044802	0.732915	0.220009	0.00258094	0.699118	0.000557686	0.764839	104.665
ENSG00000173193	PARP14	54625	0.0492662	0.961132	0.0165585	0.821814	0.628259	2.45978	0.485656	1.45047	1.16282	1.18067	0.551114	0.10461	0.565486	0.0068052	2.6242	1.18479	0.00326147	0.687319	0.000572326	0.763872	111.929
ENSG00000138496	PARP9	83666	-0.235645	1.03027	0.14891	0.593837	1.00934	2.47675	0.382117	1.18197	0.692411	0.832615	0.280838	0.0521474	0.627291	-0.0964471	2.15636	1.9086	0.000526559	0.766965	0.000601284	0.762019	92.2871
ENSG00000109929	SC5D	6309	0.0360509	1.0226	-0.0389646	0.369274	0.385243	0.320935	0.220079	-0.112036	0.133729	0.134099	0.24703	-0.248697	0.61342	-0.0482573	0.912866	0.121779	0.000570138	0.764015	0.000630126	0.760244	53.5921
ENSG00000197183	NOL4L	140688	0.00395713	0.618658	-0.0606396	0.346928	0.0256527	1.12679	-0.117613	-0.0540797	-0.159693	0.383442	0.555264	0.126715	0.475759	0.10741	1.061	0.0394938	0.054194	0.489678	0.000649693	0.759078	86.3435
ENSG00000124786	SLC35B3	51000	0.248122	0.425153	0.379897	0.116847	0.540738	1.71962	0.185597	0.035008	0.260909	0.0497001	0.224758	0.0362079	0.12584	0.12542	1.31397	0.758024	0.0463103	0.504427	0.000656386	0.758686	57.0332
ENSG00000160796	NBEAL2	23218	-0.1408	0.621927	-0.165222	-0.0619291	0.272774	0.607731	-0.0986641	0.0109089	0.156179	0.211654	-0.037523	0.17629	-0.176556	-0.00438047	0.549825	0.133518	0.00914417	0.628321	0.000659816	0.758486	73.9768
ENSG00000088448	ANKRD10	55608	-0.202999	0.0373363	-0.0874012	0.107673	0.30243	0.954976	0.0537479	0.357284	0.452727	0.250643	0.313396	-0.132296	0.282033	-0.0288098	0.663568	0.350937	0.00273916	0.696168	0.000678852	0.757393	61.1187
ENSG00000169871	TRIM56	81844	0.039472	0.42007	0.219885	0.119535	0.425949	1.82979	0.166378	0.471896	0.512774	0.654396	0.368181	0.0261319	0.200638	-0.0518245	0.985619	0.579037	0.00215005	0.707968	0.000691557	0.756677	56.3952
ENSG00000146373	RNF217	154214	0.00802649	0.775319	1.00079	0.543382	0.745428	1.66084	0.465112	0.174827	0.578555	0.26592	0.318258	-0.120378	0.401493	0.108397	2.39122	0.96614	0.0230408	0.563424	0.000696523	0.7564	95.3865
ENSG00000162645	GBP2	2634	0.148463	2.38446	1.27493	0.525894	1.93563	2.82941	0.0101848	1.53123	0.78702	0.0668373	0.196134	0.129156	-0.280085	-0.488549	2.63265	-0.00966395	0.0320085	0.536875	0.000716613	0.755297	126.012
ENSG00000118689	FOXO3	2309	0.248538	1.52055	-0.262988	0.452649	0.787795	0.958506	0.56176	-0.165628	0.265059	0.0199975	0.128527	-0.271082	1.4713	0.215868	1.71429	1.20836	0.0040798	0.675519	0.000719298	0.755151	64.2688
ENSG00000138448	ITGAV	3685	-0.0141476	0.77875	0.0365889	0.0098778	0.219726	0.847042	0.435007	0.115501	0.253615	0.207268	0.355611	0.08449	0.425996	0.0651669	0.439549	0.488998	0.000411952	0.775815	0.000758231	0.753089	73.4803
ENSG00000113638	TTC33	23548	-0.0856854	0.241182	0.209278	0.0037031	0.237171	0.585699	0.274403	0.189514	0.153288	0.331769	0.108025	0.000718569	0.331734	0.364476	0.892508	0.296578	0.0355204	0.528026	0.000766619	0.752656	54.5113
ENSG00000185278	ZBTB37	84614	-0.0453579	0.0408066	-0.206136	0.383493	0.149079	1.48321	0.248898	-0.105107	0.315555	0.182214	0.429731	-0.353853	0.0373163	-0.2632	1.1583	0.272338	0.0119909	0.610622	0.000768633	0.752552	53.8864
ENSG00000137575	SDCBP	6386	-0.0249971	0.422387	0.617454	0.475146	0.537159	1.93635	0.359655	-0.113109	0.362911	0.159388	0.351145	0.0557966	0.287239	0.0990914	1.43267	0.698263	0.0509298	0.495577	0.000773421	0.752308	60.5837
ENSG00000100099	HPS4	89781	-0.183741	0.185617	-0.0181781	-0.113044	0.126016	0.136098	-0.0305018	-0.0949574	-0.0554591	-0.0778297	0.100152	-0.0368123	-0.0609588	-0.031738	0.161759	-0.14401	0.0182351	0.581123	0.000792147	0.751362	88.7594
ENSG00000166033	HTRA1	5654	-0.36237	-0.433519	-0.593024	0.0448297	0.951104	2.16219		-0.500105	-0.0445162	-0.499109	-0.295554	-0.0245046	-0.105173	-0.574805		-0.813568	0.0525057	0.527599	0.00201028	0.749906	255.228
ENSG00000111335	OAS2	4939	-0.547378		-0.384741	-0.647272	0.848808	3.54952	0.117352	0.892641	2.12403	0.477069	0.0605515	-0.095701	-0.462125	-0.841848	1.99322	0.623076	0.00166967	0.738356	0.00128782	0.749769	224.547
ENSG00000120549	KIAA1217	56243	-0.0802847	0.400932	-0.0190786	0.192211	-0.0748379	1.08845	0.0662326	-0.434264	0.0622392	-0.185083	0.281559	-0.0633209	0.182992	-0.0789905	0.989438	0.330247	0.0420111	0.513277	0.000830525	0.74948	55.9499
ENSG00000213793	ZNF888	388559	0.146488	0.683436	-0.161465	0.175739	0.194082	0.499933	0.376231	0.390713	0.492395	0.226593	0.0437873	0.116076	0.610071	0.124979	1.19575	-0.345894	0.000411952	0.775815	0.000841219	0.748968	55.9453
ENSG00000102471	NDFIP2	54602	0.0103365	0.360908	0.168893	0.553026	0.312222	1.24168	0.136224	0.132679	0.365928	0.340944	-0.00627374	0.166908	0.117594	0.0810166	0.824591	-0.00467635	0.0213418	0.569324	0.000845015	0.748787	57.6393
ENSG00000145246	ATP10D	57205	-0.0510575	1.46606	0.606771	0.262587	0.440455	1.19239	-0.0185219	0.283876	0.218205	0.469412	0.692529	0.0194561	0.612592	-0.0647743	0.899385	-0.131205	0.00454668	0.669619	0.000865539	0.747823	101.572
ENSG00000139192	TAPBPL	55080	-0.0891451	1.27379	0.351176	0.420071	0.62057	2.72018	0.557463	0.581627	0.581876	0.53121	0.50685	-0.257699	0.464879	-0.185161	1.24875	1.46247	0.000447603	0.772865	0.000874101	0.747427	97.4703
ENSG00000136436	CALCOCO2	10241	0.0355523	0.136525	-0.0211711	0.0116558	0.0867081	0.364054	-0.0697148	0.0228531	0.0146673	0.150369	-0.0742317	0.0655988	0.152428	0.108036	0.51067	0.206916	0.0509298	0.495577	0.000912883	0.745669	114.475
ENSG00000130962	PRRG1	5638	0.201131	0.854107	0.209216	0.456104	1.07509	0.693209	0.53928	0.46877	0.640429	0.00752268	0.662871	-0.134886	1.43963	0.12166	1.15919	0.581966	0.000243724	0.793514	0.00092259	0.745239	64.6839
ENSG00000171236	LRG1	116844	-0.716796	5.68044	1.35294	0.984658	3.23585	6.36558	1.80406	0.969107	3.08143	-0.798539	2.32891	-2.10862	3.71883	0.563029	2.64527	3.23785	0.00202015	0.710918	0.00097466	0.742992	218.671
ENSG00000100439	ABHD4	63874	0.182028	0.821748	0.277295	0.24914	0.101377	1.41504	0.00726377	0.576044	0.139594	0.337109	0.368484	0.163955	0.339791	0.268599	1.05805	0.409853	0.16353	0.365783	0.000986199	0.742507	54.9608
ENSG00000196998	WDR45	11152	-0.063011	0.0337313	0.186127	0.119993	0.454965	0.700785	0.0597046	0.0493445	0.014829	-0.00269545	0.239253	0.0968066	0.305074	0.0426575	0.43724	0.261399	0.074974	0.457229	0.000993587	0.7422	67.5782
ENSG00000233622	CYP2T1P	171523	-0.657113	3.56437	-2.47862	-0.179353	0.964113	1.76571	-0.749801	0.267818	0.668285	0.718159	0.595085	1.52148	1.11585	0.0329438	3.47781	-0.258549	0.00111301	0.737466	0.00105021	0.7399	281.678
ENSG00000177694	NAALADL2	254827	-0.496858	1.00311	0.0966609	0.105833	-0.259661	1.90436	0.0404316	-0.29035	0.138803	0.356776	0.0964762	-0.0113729	-0.245167	-0.514416	0.966427	-0.302219	0.0114736	0.613572	0.00105374	0.739761	85.8993
ENSG00000157224	CLDN12	9069	0.0565256	0.259998	0.142881	0.267802	0.465012	0.582041	0.426942	0.14942	0.170114	0.173654	0.554342	-0.0993401	0.494845	0.141791	1.14069	0.521822	0.00166814	0.719767	0.00111103	0.737542	61.234
ENSG00000204304	PBX2	5089	-0.15057	0.0798151	-0.27447	-0.0416498	0.0803557	0.342105	-0.0232255	-0.117408	0.0257561	-0.411394	0.096821	0.0225065	0.0831033	-0.0704419	0.296654	-0.319087	0.00215005	0.707968	0.00112179	0.737135	59.1716
ENSG00000166046	TCP11L2	255394	-0.15547	0.305332	-0.529789	0.735768	1.06889	1.23608	0.21471	0.582354	-0.14261	0.0272023	0.747246	0.217122	1.38325	-0.128268	1.15627	0.313376	0.00479567	0.66667	0.00112762	0.736916	59.0352
ENSG00000164463	CREBRF	153222	0.0984757	0.654917	0.179571	0.454153	0.676979	0.748459	0.30343	0.257231	0.51061	0.686688	0.451308	-0.0894958	0.353864	0.219355	2.00083	0.739726	0.000411952	0.775815	0.00118128	0.734945	52.3436
ENSG00000150054	MPP7	143098	0.156372	0.408167	-0.304959	0.46174	0.675236	1.20495	0.264531	-0.157784	0.25493	0.44052	0.42999	0.115858	0.46177	0.272479	0.490554	0.117905	0.00111301	0.737466	0.00118912	0.734663	96.2104
ENSG00000177888	ZBTB41	360023	0.0567824	0.146797	0.00769067	0.109829	0.350593	0.750066	0.212538	0.134514	0.228757	0.477645	-0.108064	-0.0624696	0.162012	0.235962	1.18872	0.453232	0.0119909	0.610622	0.00123833	0.732927	61.8967
ENSG00000203880	PCMTD2	55251	-0.40885	0.0628193	-0.0364391	0.0670349	0.382067	0.398763	0.100149	0.203547	0.30511	0.230969	-0.00303767	0.0366678	0.329885	0.193966	0.560577	-0.0476014	0.000411952	0.775815	0.00124928	0.732548	94.0755
ENSG00000184584	TMEM173	340061	-0.410427	1.83557	-0.950214	-0.388339	0.697993	2.67451	0.189702	0.0412773	0.821598	-0.185809	1.15057	0.0429835	0.602049	-0.466411	0.672181	1.04868	0.000898453	0.746316	0.0012498	0.73253	115.313
ENSG00000137965	IFI44	10561	0.0216743	1.26134	-0.16453	0.0112489	0.886492	2.61697	0.585097	0.954051	2.5088	0.317404	0.438451	-0.129839	2.27402	-0.216698	3.95892	2.80528	0.000526559	0.766965	0.00125229	0.732445	196.062
ENSG00000157601	MX1	4599	-0.412895	0.903898	-0.365304	0.00128579	0.857491	1.08233	0.133738	0.312373	0.609635	0.386089	0.109401	-0.0695955	0.318031	-0.249833	1.05551	1.34598	0.00012363	0.814163	0.00128836	0.731219	197.474
ENSG00000104325	DECR1	1666	-0.129519	0.0608359	-0.249996	0.109804	0.234871	0.257435	-0.0252468	0.183236	-0.0513624	0.0622522	0.0756108	0.0864763	0.249727	-0.00959054	0.299492	0.0645471	0.0125264	0.607672	0.00140732	0.727365	79.9808
ENSG00000156587	UBE2L6	9246	0.0176571	0.441018	0.191528	0.434501	0.592268	1.0892	0.279967	0.771872	0.321086	0.622296	0.561334	-0.033672	1.46026	0.0131243	1.36629	0.949476	0.00202015	0.710918	0.00145943	0.725761	97.8033
ENSG00000164938	TP53INP1	94241	-0.158895	2.32652	-0.588858	0.860802	0.903565	1.78901	0.343108	0.799613	0.127696	0.410894	-0.00512582	0.537385	1.22807	0.0663769	1.82132	1.78774	0.00228664	0.705018	0.00150629	0.724357	159.111
ENSG00000134884	ARGLU1	55082	-0.0226771	0.224787	0.028497	-0.0940888	-0.00801674	0.175739	-0.0609895	0.0158063	0.00789414	-0.0139013	0.0137908	-0.00985203	-0.00525626	-0.024983	0.307317	0.109968	0.054194	0.489678	0.00151271	0.724167	53.9582
ENSG00000145012	LPP	4026	-0.0517801	0.80769	0.203778	0.690989	0.667207	1.0859	0.496292	0.20315	0.185144	0.288101	0.658635	-0.16613	0.476517	-0.011419	1.73986	1.22591	0.00914417	0.628321	0.00152716	0.723743	62.77
ENSG00000166340	TPP1	1200	-0.0903866	-0.0131193	-0.178841	-0.0818582	0.0546038	0.50987	0.0451199	-0.012061	0.0788093	-0.0703265	-0.139953	-0.00860943	0.0657788	-0.0937865	0.0417808	-0.165846	0.00103729	0.740416	0.00154068	0.723349	53.7952
ENSG00000120256	LRP11	84918	-0.150167	0.553073	-0.395299	0.532854	0.0265577	1.02413	0.163765	-0.174683	0.217511	-0.182153	0.0361348	-0.133708	0.551295	-0.173282	0.829096	0.711125	0.00832466	0.634221	0.00156636	0.722609	60.4842
ENSG00000135452	TSPAN31	6302	0.0637288	0.660063	-0.0396791	0.132883	0.31679	1.20419	0.128949	-0.0881457	0.0803449	-0.175399	0.360774	-0.00806256	0.270752	-0.221411	0.149847	-0.0243994	0.00273916	0.696168	0.00159354	0.721835	56.35
ENSG00000162522	KIAA1522	57648	-0.223587	0.140852	-0.305556	0.0507175	0.17847	0.739181	-0.0509014	-0.557327	-0.373104	-0.289261	-0.0113918	0.042154	-0.0571196	-0.129946	0.590995	0.238915	0.0525431	0.492628	0.00160418	0.721536	51.5636
ENSG00000083937	CHMP2B	25978	0.209982	0.428208	0.151383	0.283616	0.313274	0.307318	0.370053	0.232747	0.187672	0.142869	0.239585	0.107921	0.545652	0.261914	0.581891	0.203459	0.0136535	0.601773	0.00163575	0.720656	54.8051
ENSG00000031081	ARHGAP31	57514	-0.367789	0.502137	-0.730585	0.667058	-0.235938	1.06172	0.104625	-0.245483	-0.0175343	0.31686	0.0445514	0.0329151		-0.235828	1.01708	-0.526631	0.0116835	0.630828	0.00244257	0.720553	146.479
ENSG00000153130	SCOC	60592	-0.0626511	0.20312	0.133959	0.321957	0.429362	0.382748	0.360879	0.130857	0.274666	0.312158	-0.13386	-0.0707896	0.408588	0.149836	0.652035	0.195118	0.00111301	0.737466	0.00164597	0.720374	51.5345
ENSG00000181191	PJA1	64219	0.0787154	0.270728	0.172554	-0.262491	-0.00516789	1.78689	0.0569651	-0.0846863	-0.0281242	-0.00970297	0.277744	0.0313724	-0.00373361	0.0317177	0.886739	-0.126501	0.309277	0.271388	0.00166465	0.719862	54.2938
ENSG00000099337	KCNK6	9424	-0.110034	0.575295	0.602599	-0.41892	0.506862	0.516823	0.0954103	0.0424906	0.377281	0.359198	-0.279961	-0.0579948	0.639862	0.220738	1.16307	0.00478352	0.0154912	0.592923	0.00166523	0.719846	110.152
ENSG00000135338	LCA5	167691	0.127716	0.499894	0.164296	0.609374	0.464056	2.60678	0.189194	0.806687	0.861013	0.897806	0.21169	0.319602	0.641031	0.627862	1.8787	1.05304	0.0277442	0.548675	0.00167878	0.719478	82.2511
ENSG00000109046	WSB1	26118	-0.0402174	0.463993	0.0814452	0.205356	0.348159	0.513091	0.240748	0.158374	-0.0782	0.228396	0.370417	0.0942859	0.258393	0.271512	1.44034	0.374519	0.0125264	0.607672	0.0017784	0.716844	55.1872
ENSG00000141504	SAT2	112483	-0.111215	0.331374	-0.0638811	-0.239312	0.207898	0.649038	-0.0775085	0.0559436	-0.031971	-0.0238515	0.0222061	0.110966	-0.0119201	0.125998	0.173296	0.0295687	0.028767	0.545725	0.00180072	0.71627	71.9516
ENSG00000150527	MIA2	4253	0.377353	0.394377	0.562779	0.429988	0.620923	0.859519	0.223391	0.17866	0.212724	0.190994	0.278271	0.277641	0.481245	0.141767	0.843253	0.537821	0.0884784	0.43953	0.00183358	0.715436	62.8154
ENSG00000083799	CYLD	1540	-0.115904	0.100887	-0.208342	0.280305	0.296811	0.602032	0.252927	0.0643958	-0.0662184	0.0448874	0.106504	0.0203288	0.0691645	-0.0100179	0.406117	0.264827	0.00479567	0.66667	0.00183908	0.715298	63.6174
ENSG00000126460	PRRG2	5639	-0.076056	0.278423	0.0374453	0.256776	0.287101	1.16657	0.0534385	0.18145	-0.159328	-0.232559	-0.0211097	0.137448	0.427608	-0.180073	0.325941	0.23571	0.0114736	0.613572	0.00185946	0.714788	69.6908
ENSG00000242247	ARFGAP3	26286	0.101876	-0.00725635	-0.115889	0.209655	0.475963	1.10384	0.610181	-0.239533	0.332414	-0.00994877	0.137141	0.0825996	0.704719	0.0295305	1.05777	0.713838	0.0267495	0.551625	0.00194577	0.712677	52.4082
ENSG00000066027	PPP2R5A	5525	0.0556106	0.184917	0.119782	0.147091	0.0865263	0.602607	0.126738	-0.134623	0.406989	0.344063	0.0677477	0.027892	0.274986	0.0762284	0.496736	0.0580259	0.00243018	0.702068	0.00199249	0.711565	55.3927
ENSG00000213445	SIPA1	6494	-0.262782	1.59702	0.0883662	-0.373364	0.633523	1.61313	-0.137289	0.430786	-0.1467	0.0942841	0.126507	0.22602	0.19025	0.0561927	0.527806	0.524344	0.00756444	0.640121	0.00200321	0.711314	94.6245
ENSG00000167766	ZNF83	55769	0.15959	0.137584	0.0755014	0.239493	0.00168805	0.882819	0.254258	0.127875	0.826853	0.363249	0.101283	-0.191484	0.763631	-0.0116126	1.30457	-0.142898	0.0104917	0.619472	0.00201551	0.711026	62.7893
ENSG00000136021	SCYL2	55681	0.11009	0.14304	0.21244	0.310186	0.376403	0.841553	0.0388088	0.129661	0.279702	0.393741	-0.0324735	-0.0384411	0.293738	0.121432	0.458507	0.261862	0.00756444	0.640121	0.0020158	0.711019	50.3876
ENSG00000181634	TNFSF15	9966	0.169759	1.7411	-0.152124	0.963597	3.32375	3.85267	1.90628	1.28298	2.92511	4.05307	0.759801	-0.661823	3.73605	-1.81604	3.18865	2.6564	5.74589e-05	0.834812	0.0020169	0.710993	290.535
ENSG00000131067	GGT7	2686	-0.300908	0.0390537	-0.0160245	-0.0178744	-0.170627	0.734107	-0.505939	-0.212371	-0.201729	-0.0468632	0.181843	-0.534915	0.361282	-0.165499	0.604107	0.233282	0.0576105	0.483778	0.00213284	0.70835	66.5931
ENSG00000137628	DDX60	55601	-0.000208669	1.65849	-0.492735	0.948217	0.678541	1.70803	0.485927	1.26965	0.77366	1.14963	0.371601	-0.0182004	0.595217	-0.463367	2.96016	1.91405	0.00479567	0.66667	0.00213805	0.708234	121.513
ENSG00000138593	SECISBP2L	9728	0.32693	0.271016	0.168626	0.306329	0.309552	1.26348	0.0267911	-0.0675662	0.321893	0.275608	-0.300335	-0.0537778	0.188126	0.140826	1.01202	0.523095	0.109076	0.415931	0.00221738	0.706495	112.442
ENSG00000182179	UBA7	7318	-0.0768753	5.14775	0.36101	0.172239	2.16795	3.81225	0.758626	1.08333	0.746723	1.62588	0.761607	0.00352296	1.0895	-0.191333	1.63501	2.38129	0.000183952	0.802363	0.0022516	0.705761	155.003
ENSG00000001561	ENPP4	22875	0.0959685	1.22805	0.172924	0.5849	0.737066	1.0511	0.273425	-0.267921	0.196896	1.0155	0.636648	0.130143	1.36057	0.149718	1.12234	0.899221	0.000666221	0.758115	0.00226447	0.705487	93.9491
ENSG00000197324	LRP10	26020	-0.114242	0.304428	0.278979	0.0722682	0.427038	0.989928	0.148221	-0.112116	0.123912	0.0593177	0.158595	0.0645077	0.254355	0.277973	0.448865	0.457299	0.0509298	0.495577	0.00227616	0.705239	52.6081
ENSG00000143891	GALM	130589	0.25056	0.961364		-0.00411022	0.11748	2.32876	0.302718	0.336574	0.129078	0.316241	0.687226	0.08632	1.74292	0.108607	0.840708	0.671437	0.0110616	0.634495	0.00334002	0.704865	94.0578
ENSG00000196141	SPATS2L	26010	0.147812	2.45752	0.147774	0.225155	1.46489	1.87023	1.14491	0.981647	1.49876	-0.555024	0.798969	0.0195328	1.61978	0.397228	1.8633	1.99895	0.00430817	0.672569	0.00229397	0.704864	87.1323
ENSG00000166173	LARP6	55323	-0.185139	0.458187	-0.405561	0.439298	0.237432	0.719469	-0.580142	-0.194546	-0.28581	-0.130792	0.136202	0.0632402	0.0979977	-0.207501	0.814896	0.303998	0.0257823	0.554575	0.00233315	0.704046	125.231
ENSG00000117305	HMGCL	3155	0.0285613	0.424262	-0.00579189	0.340268	0.432462	1.20135	0.165448	-0.188469	0.000283942	-0.0069146	0.441745	-0.0577914	0.948864	-0.101542	0.500378	0.696943	0.010974	0.616522	0.00234916	0.703715	51.2315
ENSG00000168610	STAT3	6774	-0.158253	0.288721	0.133958	-0.094047	0.122465	0.153553	0.0260808	-0.023973	0.337096	0.0403227	-0.0255838	0.0102303	0.0514082	-0.243337	0.709097	0.0669174	0.00215005	0.707968	0.00235224	0.703652	56.5439
ENSG00000187231	SESTD1	91404	0.171339	0.360317	-0.0127465	0.135912	-0.155733	1.08441	0.324065	-0.00379646	0.34756	-0.0772366	0.569162	-0.0566524	0.277608	0.0973208	1.76333	0.269773	0.0611832	0.477878	0.00235802	0.703533	51.4374
ENSG00000163131	CTSS	1520	0.368847	5.61822	1.07154	1.31615	3.41302	3.18647	2.07983	0.722122	2.4986	0.544092	1.53359	-0.101914	0.971843	-0.216256	2.71027	1.81989	0.00048576	0.769915	0.00237299	0.703226	192.132
ENSG00000111412	C12orf49	79794	-0.01549	0.431056	0.198919	-0.0563192	0.0366955	0.6225	-0.0317265	0.11366	0.335799	-0.105668	0.311933	0.0893713	0.618395	0.0470897	0.522848	0.25491	0.0367534	0.525076	0.00238726	0.702935	50.2938
ENSG00000153029	MR1	3140	0.0473401	1.36468	0.379662	0.606943	0.330047	2.02972	0.424153	0.159383	0.445124	0.130088	0.700044	0.0806187	0.737398	-0.581314	0.737066	0.846965	0.00832466	0.634221	0.00244903	0.701691	55.1095
ENSG00000164054	SHISA5	51246	0.0198279	0.410583	0.263506	-0.329722	0.274153	0.952684	-0.157911	-0.167871	-0.0376111	-0.0820676	0.0453921	-0.0689831	-0.0122646	-0.195247	0.171033	-0.0589009	0.0308987	0.539825	0.00250095	0.700665	57.8904
ENSG00000162804	SNED1	25992		2.96022	-0.825124	-0.15272	0.0768147	3.2526	-0.254433	-0.682691	-0.583745	-0.729666	-0.5223	-0.903283	0.450697	-0.367247	0.00709997	-0.00896404	0.00374754	0.698839	0.00362623	0.700575	187.75
ENSG00000173681	BCLAF3	256643	-0.0660169	0.158834	0.184951	0.354256	0.1725	0.996446	0.255651	0.204872	0.200896	0.228467	0.0311423	-0.101871	0.220201	0.129177	0.812658	0.547628	0.054194	0.489678	0.00253832	0.699937	50.1225
ENSG00000164342	TLR3	7098	-0.417929	3.26578	0.833834	-0.035767	0.286507		1.34511	2.18936	1.95141	1.88012	1.23703	0.0991207	1.84448	0.209767	4.47094	2.55528	0.00939777	0.645165	0.00370118	0.699497	136.133
ENSG00000177311	ZBTB38	253461	0.016532	0.607954	-0.16705	0.0614659	-0.0724693	1.36546	0.0406635	0.331116	0.0111737	0.31671	0.556405	-0.0596357	0.0347608	0.33954	1.00044	0.269804	0.120544	0.404132	0.0026573	0.697677	77.1731
ENSG00000168300	PCMTD1	115294	-0.0511892	0.3654	-0.00890497	0.203974	0.615734	0.217246	0.310824	0.454448	0.169553	0.484963	0.263312	0.00540134	0.419826	0.187827	1.13646	0.0360836	0.00146252	0.725667	0.00267873	0.697278	56.4399
ENSG00000179387	ELMOD2	255520	-0.0317786	0.0664898	-0.131005	0.194806	0.455265	0.274149	0.165936	0.244827	0.0241403	0.281766	-0.0236903	-0.0344601	0.120685	0.0185329	0.466109	0.0713176	0.00189669	0.713867	0.00271315	0.696644	57.7761
ENSG00000108582	CPD	1362	0.285244	0.484945	0.0185861	0.24709	0.362703	0.388772	0.211718	0.181547	0.201407	0.181161	0.607521	0.0561391	0.381106	0.0795509	0.771219	0.361857	0.00386126	0.678469	0.00271952	0.696527	108.457
ENSG00000134243	SORT1	6272	-0.0744807	0.385271	-0.24125	0.191632	-0.0664724	0.719319	-0.0908144	-0.0202151	0.115681	-0.0187103	-0.0864242	0.0631092	0.380007	0.232531	0.604828	0.403338	0.0668438	0.469029	0.002734	0.696262	58.0582
ENSG00000166750	SLFN5	162394	-0.0273268	1.66572	-0.248562	0.422185	1.89182	2.00047	0.521726	0.655858	0.831532	0.254157	0.932876	-0.0934721	0.567956	0.413536	1.7499	2.37033	0.00177943	0.716817	0.00278269	0.695381	118.974
ENSG00000188177	ZC3H6	376940	-0.0740439	0.841731	0.118517	0.120568	0.0362564	0.6849	0.338319	0.0716878	0.122149	0.163596	0.221021	0.277492	0.0518344	0.0610485	0.691865	0.110804	0.081525	0.44838	0.00280332	0.695011	53.4078
ENSG00000117335	CD46	4179	0.157745	0.433572	0.317607	0.233064	0.168211	0.92661	0.377647	0.1961	0.335298	0.390148	0.146368	0.0767149	0.249491	0.259056	0.694388	0.530517	0.0448423	0.507377	0.00289229	0.693442	57.4284
ENSG00000198892	SHISA4	149345	-0.564028	0.921152	-0.207237	0.250342	-0.0530932	1.72692	-0.382586	0.030641	-0.312697	-0.308205	0.265065	0.148214	0.363337	-0.109227	0.44729	0.273038	0.0393161	0.519176	0.00289361	0.693419	92.9789
ENSG00000197780	TAF13	6884	-0.12648	0.36842	-0.240174	0.10841	0.47598	0.268768	-0.00284994	-0.366354	0.0989233	-0.0821196	0.00410974	0.0190112	0.268464	0.00921838	0.351111	0.315207	0.0065285	0.64897	0.00289701	0.69336	74.337
ENSG00000236830	CBR3-AS1	100506428	-0.244284	1.86865	-0.0664394	0.922659	2.02749	1.37207	0.672917	-0.34553	0.379484	0.549165	0.0904527	0.260775	0.626076	-0.464117	0.953655	1.0886	0.0011932	0.734516	0.00290458	0.693228	72.8906
ENSG00000111726	CMAS	55907	-0.0474575	0.180604	0.00914756	0.216066	0.0202615	0.67263	0.00346547	-0.179816	-0.0555645	0.00164639	0.0155197	0.00756576	0.114608	0.0763843	0.427128	0.246639	0.14258	0.383482	0.00293808	0.692649	62.3805
ENSG00000124486	USP9X	8239	-0.0431642	0.360157	-0.0773155	0.234849	0.118687	0.139892	0.00202224	-0.0639868	0.115098	0.232826	0.106779	-0.0735493	0.128311	-0.0666099	0.46251	0.109549	0.000834977	0.749266	0.00300929	0.691436	61.0857
ENSG00000114670	NEK11	79858	-0.391588	-0.446955	-0.0533759	-0.0694714	0.639392	0.988889	0.0481521	-0.362393	-0.236579	-0.219699	0.222333	-0.204679	0.466872	0.0755459	0.726716	0.278821	0.0983956	0.42773	0.00307372	0.690358	52.7598
ENSG00000197818	SLC9A8	23315	0.0035902	0.317893	0.21037	0.0326254	0.157616	0.607691	0.139601	0.10539	0.0605962	-0.0251432	0.298101	-0.238937	0.336216	0.146843	0.22305	0.0167658	0.0221788	0.566374	0.00315887	0.688962	62.1198
ENSG00000134954	ETS1	2113	-0.225125	0.168295	-0.078977	-0.377979		0.986763		-0.253891	0.199032	0.0205171	-0.855212	0.256595	1.21333	0.0742512	0.819381	0.3711	0.0479769	0.536429	0.00647569	0.6885	126.297
ENSG00000138071	ACTR2	10097	0.086315	0.29633	0.0275558	0.203093	0.213197	0.562724	-0.0556862	-0.177663	0.199551	0.192611	0.0266074	0.169438	0.123839	0.0388701	0.389899	0.282467	0.014246	0.598823	0.00323144	0.687795	50.155
ENSG00000114796	KLHL24	54800	-0.0624099	1.18984	-0.0500529	0.696989	1.1118	0.812982	0.343483	1.08881	0.569432	0.77979	0.71022	0.43255	1.06944	0.373567	1.88492	1.32436	0.00386126	0.678469	0.00326081	0.687329	78.056
ENSG00000188641	DPYD	1806	-0.144282	-0.635481	0.301707	-0.744911	0.503057	2.47534	0.780727	-0.0847843	0.605135	0.500008	0.355517	-0.152299	0.575932	0.0344396	1.58032	0.0619559	0.0065285	0.64897	0.00333873	0.686109	185.983
ENSG00000075420	FNDC3B	64778	0.149074	-0.0644424	0.0494126	0.0672407	0.0776598	1.08356	0.107436	-0.143241	-0.0398428	0.0598864	0.134612	0.123561	0.0376054	0.0834779	0.877376	0.0157559	0.811275	0.064897	0.00346588	0.684165	80.2256
ENSG00000092931	MFSD11	79157	-0.0294994	0.173526	-0.0934483	0.0347023	0.283317	0.685959	0.179231	-0.0513937	-0.0058593	-0.246656	0.103256	0.124705	0.200417	-0.0978111	0.132119	0.186443	0.00793733	0.637171	0.00348904	0.683818	51.5264
ENSG00000123933	MXD4	10608	-0.315538	0.278699	-0.0687279	-0.198777	-0.123044	0.395024	-0.464811	-0.325514	-0.119201	-0.395715	0.021786	-0.22606	-0.0259161	-0.244419	-0.00991623	-0.295804	0.0448423	0.507377	0.00356427	0.682701	57.9969
ENSG00000185022	MAFF	23764	0.164717	1.33156	0.260846	0.866789	0.941768	1.31459	0.118056	-0.46596	0.419245	0.0346822	0.504881	-0.068557	-0.175375	-0.066717	1.54931	-1.11144	0.0320085	0.536875	0.00364602	0.681509	110.519
ENSG00000077150	NFKB2	4791	-0.378784	0.356985	-0.2958	-0.0494408	-0.35767	1.21585	0.103383	-0.218712	-0.190024	-0.145923	0.193697	0.0116249	-0.212771	-0.481579	0.3421	-0.323408	0.0182351	0.581123	0.00365588	0.681366	71.5665
ENSG00000116489	CAPZA1	829	0.0725237	0.275653	0.120865	0.270653	0.16135	0.34417	0.239751	0.158718	0.139109	0.268183	0.15404	-0.0178172	0.0940152	0.122268	0.507424	0.235375	0.00793733	0.637171	0.00367528	0.681087	59.7625
ENSG00000140451	PIF1	80119	-0.09347	-0.0275281	-0.515442	-0.119978	0.167627	0.316377	-0.157864	0.00162931	-0.176997	-0.281857	-0.262822	-0.00464089	-0.296596	-0.205613	0.285747	-0.033221	0.0908876	0.43658	0.0037139	0.680535	72.6164
ENSG00000068308	OTUD5	55593	-0.176839	0.565805	0.0180683	0.0347858	0.143952	0.197694	0.0184527	-0.10413	-0.0750652	-0.0384855	0.039768	0.104076	0.318563	0.0187423	0.340579	0.166187	0.0175162	0.584073	0.00374744	0.680059	63.0704
ENSG00000051620	HEBP2	23593	0.0488888	-0.0553168	-0.138793	0.014678	0.126939	0.535477	0.101139	0.0836183	-0.132263	-0.090633	0.0822838	-0.0942522	-0.0637439	0.138248	0.507535	0.00438996	0.202838	0.336285	0.00376518	0.679808	53.0468
ENSG00000231925	TAPBP	6892	-0.0717652	0.736742	0.0388954	0.293333	0.0937206	1.68585	0.516783	-0.14167	0.842485	0.016579	0.151915	0.0530681	0.0812387	-0.144052	1.01993	0.87983	0.00620951	0.65192	0.00377932	0.67961	56.6341
ENSG00000109618	SEPSECS	51091	0.138756	0.346528	0.101465	0.341182	0.517487	0.225646	0.221807	0.29785	0.360107	0.454355	0.0153272	0.0302787	0.369297	-0.0757457	0.724626	0.122844	0.0011932	0.734516	0.00381111	0.679165	52.2058
ENSG00000124226	RNF114	55905	-0.0182778	0.167135	0.312799	0.0590239	0.144626	0.503595	0.0534819	0.117842	0.149821	0.0728918	0.258654	0.116978	0.103769	0.0389132	0.529674	-0.152101	0.0248421	0.557525	0.00381626	0.679093	76.0675
ENSG00000110721	CHKA	1119	0.490413	0.995137	-0.061654	0.406306	0.387644	1.64847	0.203814	0.0756088	1.0908	0.162511	0.554234	0.224453	0.370206	0.352706	1.14909	0.943383	0.0308987	0.539825	0.00382401	0.678985	69.4815
ENSG00000138286	FAM149B1	317662	0.285358	0.0916773	0.112539	0.124654	0.519977	0.478663	0.238077	-0.123692	0.0256115	0.0512356	0.0748091	-0.354603	0.31369	0.0216622	0.374594	0.0128545	0.0298183	0.542775	0.00396857	0.677004	50.6363
ENSG00000142867	BCL10	8915	0.18039	0.123045	0.58284	0.282454	0.313665	0.951513	0.468481	0.133455	0.382826	0.20522	0.302443	-0.0587105	0.275522	0.130792	1.30425	0.334801	0.120544	0.404132	0.00412837	0.674881	89.0024
ENSG00000120306	CYSTM1	84418	-0.10759	0.478999	0.302943	0.469223	0.854466	0.730943	0.38895	-0.0968639	0.018384	0.118693	0.116693	0.0193386	0.627863	0.00892031	0.431279	0.508146	0.00793733	0.637171	0.00415407	0.674546	70.0211
ENSG00000150457	LATS2	26524	-0.172367	0.300566	-0.261803	0.12883	0.283115	0.25722	-0.0269577	-0.303078	-0.100915	-0.0455504	0.493064	0.122479	0.00863408	-0.447038	0.624674	-0.20206	0.00454668	0.669619	0.00417381	0.674289	51.4007
ENSG00000171608	PIK3CD	5293	-0.38258	0.905889	0.109566	-0.341284	0.487704	1.06011	-0.322038	-0.827609	-0.121285	-0.419539	-0.89915	-0.182004	1.00858	-0.439724	0.403758	0.782762	0.0197412	0.575224	0.00419743	0.673984	117.219
ENSG00000095383	TBC1D2	55357	-0.0236126	0.695726	0.0648929	0.225159	0.340379	2.24694	0.457498	-0.400415	-0.437291	-0.642013	0.106786	0.0815662	1.28284	-0.0806073	0.7433	0.932898	0.0420111	0.513277	0.00425805	0.673206	94.3139
ENSG00000184154	LRTOMT	220074	-0.0278804	-0.0973098	-0.383244	-0.093258	0.185183	1.17386	0.0740369	-0.255739	0.0260792	-0.18869	-0.0667079	-0.205955	0.152309	-0.0309137	0.0560457	0.00734942	0.010974	0.616522	0.00427518	0.672987	88.5242
ENSG00000145675	PIK3R1	5295	-0.117432	0.984061	0.11133	0.293115	0.0695747	0.779714	0.107803	-0.258532	0.429986	0.583606	0.240063	-0.0844426	1.49758	0.306033	2.77813	1.14458	0.0355204	0.528026	0.00428574	0.672853	130.812
ENSG00000240065	PSMB9	5698	-0.362851	2.99832	0.81257	0.948269	0.654394	3.1976	0.639657	1.80855	0.681925	1.45707	0.574772	0.0627094	0.561202	-0.411258	3.66191	3.12889	0.028767	0.545725	0.00430884	0.672561	117.199
ENSG00000204131	NHSL2	340527	-1.57199	-0.0710343	-0.548579	-0.93251	-0.200052	0.509099	-0.599772	-0.358456	0.624125	0.140555	-0.835493	-0.270936	-0.129023	-0.143666	2.0931	0.248479	0.00793733	0.637171	0.00432028	0.672416	171.24
ENSG00000256229	ZNF486	90649	0.857326	2.05129		-0.821017	0.0724863	1.23412	0.279063	0.22989	-0.0740491	0.0971672	-0.256924	-1.33457	-0.155651		1.51156	-0.15516	0.0615507	0.516484	0.00870669	0.670312	101.955
ENSG00000150961	SEC24D	9871	0.086842	0.606433	0.566674	-0.0721589	0.245575	2.17245	0.224455	-0.218208	0.625827	0.124611	0.0351649	0.0796871	0.294536	0.0509756	0.613132	0.344731	0.014246	0.598823	0.00457697	0.669254	70.4744
ENSG00000179222	MAGED1	9500	-0.178639	-0.00961702	-0.0919839	-0.349215	-0.0343795	0.594556	-0.0667112	-0.467672	-0.295553	-0.248294	-0.181676	0.132653	-0.176862	-0.188205	0.2619	-0.195095	0.0884784	0.43953	0.00458564	0.669149	54.7988
ENSG00000145431	PDGFC	56034	-0.487679	1.08349	0.565122	0.0816186	0.377011	0.67574	0.0149891	-1.0099	0.403924	0.302227	0.0203496	-0.369589	0.654948	0.049859	0.936652	0.142722	0.00479567	0.66667	0.00464013	0.668497	117.24
ENSG00000139112	GABARAPL1	23710	-0.247938	1.25064	-0.101325	0.828178	1.17175	1.57381	0.36812	1.73598	0.26529	0.383061	0.931976	0.527396	1.39456	0.179372	1.05212	0.568809	0.00430817	0.672569	0.00464073	0.66849	101.548
ENSG00000165801	ARHGEF40	55701	-0.275982	1.88864	-0.594069	0.134003	-0.0643589	0.939087	-0.277476	-0.545749	-0.370937	-0.601573	0.3046	0.013267	-0.109099	-0.418686	1.14216	0.380179	0.068813	0.466079	0.00465142	0.668363	116.945
ENSG00000073331	ALPK1	80216	0.00116415	2.2576	0.242681	0.751111	0.592867	1.50787	0.184168	0.397597	0.163232	0.112309	0.362212	-0.0408043	0.259702	0.0481146	0.9933	0.786081	0.010974	0.616522	0.0046642	0.668211	60.6003
ENSG00000135828	RNASEL	6041	0.0160979	0.58674	0.325881	0.59991	0.341382	2.78913	0.693553	0.321518	0.948838	0.077363	0.711515	-0.0553868	0.980508	-0.133422	0.896483	1.05018	0.010974	0.616522	0.00468465	0.667969	73.3426
ENSG00000117226	GBP3	2635	0.278062	2.89546	0.522152	1.81759	1.80482	3.77463	1.15471	0.981407	1.81132	2.56265	1.24256	-0.104261	1.63469	-0.0258428	2.76934	3.81456	0.00365222	0.681419	0.00470798	0.667694	107.233
ENSG00000000003	TSPAN6	7105	0.0835499	0.126061	-0.201523	-0.0116952	0.162319	0.600651	-0.0924324	-0.102485	0.2965	0.0565042	0.604037	0.00228222	1.04018	0.156454	1.03264	0.276318	0.0175162	0.584073	0.00472291	0.667519	76.8626
ENSG00000082641	NFE2L1	4779	-0.2145	0.847623	-0.00140237	0.0796961	0.184496	0.313985	-0.232827	-0.435819	-0.127514	0.113655	-0.0161725	0.11952	0.0848146	-0.0236431	0.789423	0.234106	0.0277442	0.548675	0.00473078	0.667426	82.9802
ENSG00000185753	CXorf38	159013	0.0344487	0.745104	0.0913491	0.062067	0.215119	0.725827	0.0906148	-0.219521	-0.0646648	0.306992	0.480147	0.136201	0.126704	0.0288267	0.485624	0.280026	0.0161448	0.589973	0.00479121	0.666721	75.5091
ENSG00000171298	GAA	2548	-0.327798	0.23131	0.0248752	-0.149826	0.143819	0.900428	-0.0774127	0.113389	0.0386015	0.0448488	-0.0801186	0.0830684	0.191573	0.023024	0.0126182	-0.00476669	0.0205295	0.572274	0.00481058	0.666497	63.9653
ENSG00000086289	EPDR1	54749	-1.22033	1.87005	0.904987	0.0181217	-0.0389018	1.72246	0.156715	1.181	0.106897	-0.247451	0.403452	0.0350848	1.0345	-0.0196091	1.68979	0.770419	0.0630294	0.474928	0.00492252	0.665214	134.002
ENSG00000138771	SHROOM3	57619	0.0198208	0.96077	0.082267	0.0679689	0.244147	1.30657	-0.0438945	-0.332754	0.471835	0.871338	0.217355	0.270345	0.133476	0.588814	0.992628	0.0362456	0.0257823	0.554575	0.00493776	0.665041	56.2805
ENSG00000120899	PTK2B	2185	0.598967	0.923991	0.476238	0.234374	0.0964296	1.83679	0.392334	-0.11922	-0.165381	-0.225526	0.547405	-0.278096	0.0538091	0.260728	1.75815	0.61444	0.391285	0.230089	0.00494945	0.664908	93.6497
ENSG00000062716	VMP1	81671	-0.0248317	0.383631	0.544617	0.504519	0.688205	1.14795	0.623776	0.329665	0.65205	0.450539	0.287922	0.172244	0.355851	0.389897	1.26187	0.977979	0.0343189	0.530976	0.0049536	0.664861	59.1941
ENSG00000133318	RTN3	10313	0.00930631	0.244641	0.0788264	0.0770295	0.13493	0.657824	0.102213	-0.0888714	0.168775	-0.106297	-0.102045	0.019707	0.238474	-0.0606517	0.142926	0.279303	0.0277442	0.548675	0.00499285	0.664419	51.091
ENSG00000143507	DUSP10	11221	-0.343152	-0.0205848	-0.717599	-0.15319	-0.05718	2.35389	-0.156582	-0.888278	0.382804	0.85405	0.592433	-0.05169	-0.333737	-0.551678	1.18763	0.289346	0.0068604	0.646021	0.00502948	0.664009	122.116
ENSG00000047346	FAM214A	56204	0.37776	0.0838156	0.0951569	0.550611	0.881552	1.96687	0.492659	0.480686	0.940083	0.585549	0.402344	-0.0866712	0.465083	0.13885	0.949808	0.832846	0.00793733	0.637171	0.00510161	0.663208	91.2157
ENSG00000171055	FEZ2	9637	-0.0486008	-0.0850571	0.26816	0.131166	0.274095	0.577114	0.0319381	0.0105325	0.0419733	-0.0497743	0.257357	-0.389095	0.0570046	0.0154753	0.580996	-0.197888	0.0884784	0.43953	0.0051146	0.663065	93.5363
ENSG00000278970	HEIH	100859930	-0.280393	0.00248674	0.0950509	-0.0948389	0.0716118	0.747784	-0.111235	-0.106289	0.0883703	-0.377704	0.0724017	-0.0174387	0.0971481	0.00200335	0.416566	0.28773	0.081525	0.44838	0.00519368	0.662199	58.3206
ENSG00000165288	BRWD3	254065	0.207905	0.576397	0.208335	0.383852	0.484421	0.650112	0.252249	0.47742	0.436757	0.311374	0.936419	0.182453	0.511531	0.120965	1.02836	0.608185	0.0011932	0.734516	0.00519593	0.662175	76.8649
ENSG00000111252	SH2B3	10019	0.390124	0.505459	0.136991	0.186062	-0.187055	1.24553	0.143791	0.173853	0.257801	-0.192705	0.24209	0.147448	0.391233	0.124623	0.94469	0.27866	0.0983956	0.42773	0.00520968	0.662026	136.595
ENSG00000126947	ARMCX1	51309	-0.537776	0.520375	-0.527706	-1.36245	0.0986877	0.141585	-1.13457	-0.486589	-0.176534	-0.0704864	0.180395	-0.33869	-0.0719177	-0.253481	0.989679	0.0786654	0.00228664	0.705018	0.0052453	0.66164	125.716
ENSG00000112699	GMDS	2762	0.230028	0.593006	0.15989	-0.134669	0.175602	0.684036	-0.210666	0.046105	0.213331	-0.0925153	-0.200835	0.0264205	0.0951539	-0.191266	0.308729	0.210874	0.0708241	0.463129	0.00525682	0.661516	107.275
ENSG00000185909	KLHDC8B	200942	-0.19457	0.255363	-0.301032	-0.128046	0.383391	0.155284	-0.248793	-0.171396	-0.473752	0.0517573	-0.126585	-0.225435	-0.0497849	-0.0646405	0.0879967	-0.0288288	0.00832466	0.634221	0.00535651	0.660449	115.953
ENSG00000137868	STRA6	64220	0.682627	4.13257	2.09743	2.92892	5.00993	8.07532	2.81969	4.53419	3.44128	3.3593	3.37826	2.35334	0.955506	2.46714	4.50001	3.99698	0.00307915	0.690268	0.00535744	0.66044	216.036
ENSG00000101040	ZMYND8	23613	0.0819292	0.533789	-0.139629	0.0296945	0.377582	0.779431	-0.02124	0.0991681	0.070427	0.0199939	0.32721	0.163958	0.180514	0.125011	0.196044	0.373801	0.0257823	0.554575	0.00535947	0.660418	55.4249
ENSG00000113916	BCL6	604	0.0555638	1.16163	0.582861	-0.119445	-0.253104	1.55682	0.3063	0.0294886	0.618649	0.217567	0.20022	0.0410753	0.031268	-0.423379	0.925609	-0.130231	0.0611832	0.477878	0.00537239	0.660281	105.842
ENSG00000164733	CTSB	1508	-0.0519718	0.789747	0.411364	0.0472844	0.418267	0.611587	0.275535	0.0643846	0.639896	0.132279	0.338514	0.132632	0.25596	0.0228094	0.425286	0.0314151	0.00111301	0.737466	0.00547039	0.659251	142.902
ENSG00000171132	PRKCE	5581	0.102869	0.614952	-0.213247	0.152656	-0.0766964	1.46593	0.2739	0.476877	0.197712	-0.0978966	0.448224	0.224638	0.472125	0.138612	0.714094	0.600681	0.0308987	0.539825	0.00547903	0.65916	70.5189
ENSG00000076067	RBMS2	5939	0.138606	0.370013	-0.403078	0.566698	-0.294361	1.24322	0.31639	0.159341	0.453161	0.091759	0.469203	-0.101957	0.3818	-0.150598	0.952805	0.129637	0.0320085	0.536875	0.00551345	0.658802	90.4743
ENSG00000166681	BEX3	27018	-0.140459	-0.337044	0.0823206	0.0625593	1.05599	0.40015	-0.162669	-0.242012	0.0109568	-0.161244	-0.0360168	-0.0408949	0.154635	-0.126216	1.06592	-0.381315	0.136024	0.389382	0.00553069	0.658624	85.0955
ENSG00000123609	NMI	9111	-0.0474673	0.489594	0.148484	0.483205	0.537647	1.57083	0.407663	0.959974	0.813777	1.53567	0.324684	-0.0871627	0.357163	-0.00814073	1.76699	0.936989	0.00189669	0.713867	0.00555816	0.65834	69.409
ENSG00000109790	KLHL5	51088	-0.192581	0.258741	-0.121733	0.459229	0.414719	0.356959	0.0818517	0.277984	0.26188	0.214196	0.0871734	0.328783	0.608993	0.124609	0.829336	0.345158	0.0230408	0.563424	0.00557822	0.658134	94.6573
ENSG00000163694	RBM47	54502	0.0263006	0.534576	0.456067	0.0948959	0.242777	0.730355	0.220154	-0.629717	0.555827	0.160458	0.429505	0.0271757	0.527884	-0.591327	1.11985	0.48048	0.00189669	0.713867	0.0056264	0.65764	81.1605
ENSG00000169955	ZNF747	65988	0.28942	0.250305	0.361546	-0.0206428	0.399812	0.534776	-0.0732078	0.0391377	0.0887532	0.0146903	-0.0642293	-0.375355	-0.0717466	-0.106162	0.638716	0.156831	0.0837975	0.44543	0.00566965	0.6572	70.6141
ENSG00000068400	GRIPAP1	56850	0.0264067	0.186377	-0.0687119	0.0284103	0.214313	0.368551	-0.0693074	-0.0351926	-0.0608535	0.0212011	0.154898	0.226422	0.0670008	-0.0571392	0.158199	-0.128885	0.0478139	0.501477	0.00567112	0.657185	54.2217
ENSG00000189339	SLC35E2B	728661	-0.143071	0.204419	-0.142882	-0.084114	0.0437858	0.851803	-0.171668	0.301843	0.0219233	0.0274281	0.29387	0.40001	-0.00581008	0.0199043	0.705757	0.13351	0.055883	0.486728	0.00577879	0.656101	54.4753
ENSG00000130529	TRPM4	54795	-0.435802	0.175896	0.360291	-0.275318	-0.171267	1.62669	-0.111764	-0.39508	0.709673	-0.195277	-0.155889	-0.0760589	-0.184806	-0.459331	0.722516	0.0786676	0.0355204	0.528026	0.00582335	0.655657	125.945
ENSG00000087842	PIR	8544	-0.0037767	0.571755	0.227312	0.308792	0.0450736	1.43562	0.182867	0.125936	0.131676	-0.15179	0.249472	0.235617	0.311892	0.108383	0.424087	-0.0369519	0.081525	0.44838	0.00584702	0.655423	80.2775
ENSG00000168528	SERINC2	347735	-0.0445081	1.39382	0.0920339	-0.065683	0.338007	2.33209	0.636126	0.489322	-0.0704479	-0.529806	0.0521182	-0.0507811	-0.0116773	-0.0761757	0.402468	0.309202	0.0463103	0.504427	0.0058789	0.655108	80.7419
ENSG00000181444	ZNF467	168544		0.60446	-0.578485	0.0209636	0.667157	1.56379	0.163422	-0.683353	-0.234021	-0.551363	-0.0355352	-0.609852	0.0247806	-0.754596	-0.262192	0.461037	0.00938992	0.645219	0.0080661	0.654828	93.5295
ENSG00000074621	SLC24A1	9187	-0.283217	0.455636	0.322693	0.045396	0.029781	1.14833	-0.0197629	-0.0252377	-0.00393566	-0.115764	0.0672049	-0.119728	0.446574	0.0839476	0.194099	0.233795	0.126581	0.398232	0.00591742	0.654729	63.249
ENSG00000145349	CAMK2D	817	-0.0446265	0.294911	0.373235	0.130502	1.68728	0.967029	0.702582	-0.518321	0.191499	-0.335136	0.0922356	-0.208616	0.35571	0.0135598	0.805741	0.239786	0.014246	0.598823	0.00592454	0.654659	64.4358
ENSG00000181045	SLC26A11	284129	-0.216708	-0.180008	-0.0746951	0.0219517	0.0333986	0.429166	-0.40338	-0.327089	-0.203369	-0.169718	-0.163542	-0.103717	-0.0866256	-0.0364944	0.487871	0.0472557	0.343091	0.253688	0.00592645	0.654641	57.3929
ENSG00000139625	MAP3K12	7786	-0.586946	0.137965	-0.257087	0.12524	-0.065152	0.670176	-0.503724	0.184394	-0.179258	-0.317382	0.105853	-0.00227197	0.0395807	0.0224604	0.465325	-0.0299391	0.0884784	0.43953	0.00597812	0.654137	69.6574
ENSG00000164294	GPX8	493869	0.117965	0.601583	0.216191	1.55961	0.286559	1.32136	0.288518	0.0232831	0.0663997	0.15338	0.41996	0.0603987	0.859272	0.00873797	2.28694	0.572962	0.0239284	0.560474	0.00599112	0.65401	117.564
ENSG00000154144	TBRG1	84897	0.10573	0.145001	0.248321	0.0979097	0.390785	0.614419	-0.1053	0.209235	0.0634461	-0.0719998	0.209672	-0.0240319	0.186071	0.0231982	0.247629	0.0795749	0.129677	0.395282	0.00611881	0.652781	59.7502
ENSG00000177409	SAMD9L	219285	0.353339	0.977123	-0.00428574	2.01808	1.1189	2.13674	1.86933	0.895161	1.3943	1.38322	0.895829	-0.244482	2.51726	-0.714015	5.83867	3.01386	0.0068604	0.646021	0.00612931	0.652681	195.208
ENSG00000123384	LRP1	4035	-0.212906	-0.402133	-0.673287	-0.794867	-0.352384	0.855564	-0.26626	-0.227592	-0.0183326	-0.457541	-0.273651	-0.0973646	-0.180939	-0.0994598	0.870245	0.118546	0.337315	0.256638	0.00628466	0.651215	219.096
ENSG00000198876	DCAF12	25853	0.026651	0.538704	0.277265	0.0304597	0.155034	0.584425	0.187156	0.0224206	0.189788	-0.13044	0.0396832	0.11688	0.327914	0.0974362	0.365839	0.402691	0.0434094	0.510327	0.00630528	0.651022	53.1916
ENSG00000137501	SYTL2	54843	0.266221	-0.165348	-0.205105	0.176578	0.204015	3.097	0.0236498	-0.905311	0.948353	1.17217	0.672097	-0.621783	0.625879	-0.113277	1.69867	1.00821	0.028767	0.545725	0.00632353	0.650852	139.709
ENSG00000197712	FAM114A1	92689	-0.310822	0.246631	0.0141902	-0.0270116	0.0493482	0.244422	0.101701	-0.324495	-0.320824	0.00885017	-0.489192	0.0767806	0.372541	0.113423	1.15284	0.133298	0.0908876	0.43658	0.00636669	0.650452	74.7839
ENSG00000162616	DNAJB4	11080	-0.203102	-0.0731945	-0.275284	0.179878	0.457078	1.10596	0.23016	-0.00752014	-0.259997	0.430226	0.0107306	-0.0276227	0.046889	0.16095	0.365929	0.0506408	0.0367534	0.525076	0.00647221	0.649482	78.6291
ENSG00000151276	MAGI1	9223	-0.135361	0.676537	0.375526	0.103916	0.0296314	0.563715	-0.0152177	-0.0665519	0.240698	0.023407	0.431912	-0.27445	0.56103	0.0607237	0.681156	0.455595	0.0230408	0.563424	0.0065433	0.648836	63.0833
ENSG00000171206	TRIM8	81603	-0.00945446	0.291012	-0.136138	-0.107975	-0.0216471	0.417946	0.118873	-0.0317533	0.151041	0.0525207	-0.101598	0.209461	-0.0496272	0.107273	0.461408	0.139444	0.0630294	0.474928	0.00662821	0.648072	51.7169
ENSG00000005483	KMT2E	55904	0.0528189	0.1509	0.0199445	0.19602	0.194074	0.313025	0.0608387	0.0759554	0.106454	0.359488	0.25351	-0.090694	0.0677433	0.05146	0.705811	0.252137	0.00590307	0.65487	0.00663079	0.648049	60.9189
ENSG00000135535	CD164	8763	-0.0442912	-0.108571	-0.0437351	0.143715	0.555406	0.562293	0.0540353	0.10899	0.286828	0.178741	-0.0303732	-0.0907979	0.251785	-0.0430598	0.287548	0.314583	0.0104917	0.619472	0.00673737	0.6471	69.7057
ENSG00000148841	ITPRIP	85450	-0.223532	1.67767	0.647198	1.07773	0.963613	2.21203	0.300592	0.14827	0.757845	0.351473	-0.0824803	0.0569495	1.07152	0.553909	0.942824	1.57353	0.0298183	0.542775	0.00673853	0.64709	111.274
ENSG00000144036	EXOC6B	23233	-0.0884146	0.0532692	-0.303584	0.154974	0.147725	2.08909	-0.0455507	0.270426	0.243982	-0.00621507	0.24237	-0.0715886	1.08197	0.0996865	0.292731	0.302529	0.0182351	0.581123	0.00676961	0.646816	60.8392
ENSG00000109436	TBC1D9	23158	0.323906	1.16996	0.0360211	0.0562063	1.22913	1.32025	0.599418	-0.122194	0.312832	0.620208	0.383714	0.0690049	1.00381	0.167364	0.8158	1.645	0.00365222	0.681419	0.00677226	0.646793	102.132
ENSG00000175548	ALG10B	144245	-0.184752	0.273056	-0.0454234	0.132927	0.180351	0.746152	0.185962	-0.112383	0.395431	0.428229	-0.206708	-0.0458857	-0.131439	0.200562	0.501417	0.088889	0.0221788	0.566374	0.00687913	0.645857	78.0689
ENSG00000251136	LOC101929709	101929709	-0.000513507	0.101405	0.243301	0.378248	0.50141	0.675053	0.216764	0.314388	0.464877	0.332942	0.540263	-0.0604969	0.0390157	0.198755	1.21652	-0.0242	0.0205295	0.572274	0.00693105	0.645407	98.3859
ENSG00000176209	SMIM19	114926	0.0775794	0.115156	-0.127847	-0.0271351	0.0226893	0.39343	0.0576725	-0.152872	0.00321204	0.148812	-0.0439783	-0.183196	0.167245	0.105711	0.0803786	-0.0188599	0.028767	0.545725	0.00699943	0.644818	64.6822
ENSG00000178078	STAP2	55620	-0.20322	0.243945	-0.0971777	-0.00587506	0.202238	0.541822	-0.273983	0.678485	-0.0484291	0.186525	0.170706	0.0651344	0.0661988	-0.768134	0.879219	0.262319	0.00793733	0.637171	0.00703421	0.644521	79.3155
ENSG00000112343	TRIM38	10475	0.104353	3.86131	0.360863	0.0718369	0.913523	2.34572	0.626527	0.657646	0.846768	0.294726	0.658538	0.150893	0.980373	0.165336	1.35985	1.93781	0.00048576	0.769915	0.00710146	0.643948	79.1683
ENSG00000117228	GBP1	2633	0.0387102	0.699942	-0.034054	2.89638	0.503811	4.0806	0.644338	1.12635	0.522919	1.47171	0.610159	0.134814	1.93861	-0.0459612	2.47456	-1.13486	0.00720559	0.643071	0.00712872	0.643718	135.318
ENSG00000164308	ERAP2	64167	0.0865779	1.09158	0.610455	1.15562	1.09235	2.51127	0.712294	0.943815	1.31866	1.30222	1.0124	0.105842	1.23655	-0.030513	1.73226	2.3424	0.00166814	0.719767	0.00714085	0.643615	174.985
ENSG00000111145	ELK3	2004	0.0969188	-0.185967	-0.013875	0.113072	0.106039	2.09692	0.269187	0.35246	0.653342	-0.222642	0.382494	-0.0138104	-0.0904028	0.160043	1.35448	0.0611876	0.303839	0.274337	0.00714155	0.643609	190.441
ENSG00000023445	BIRC3	330	-0.0240469	1.95546	0.932156	0.648938	0.637711	2.65992	1.41232	0.702611	1.93387	1.18705	2.20768	-0.202584	0.628185	1.04568	2.7748	1.47348	0.0343189	0.530976	0.00722875	0.642877	210.035
ENSG00000113369	ARRDC3	57561	-0.030938	-0.438487	0.446278	0.0456958	0.289639	2.24996	0.410871	-0.0352325	0.248772	0.640611	-0.0372453	0.306014	0.175799	0.196578	1.74208	0.156411	0.262387	0.297936	0.00747392	0.640854	65.053
ENSG00000089127	OAS1	4938	-0.0878561	4.34496	-0.115262	-0.743898	0.664179	5.53343	0.149195	1.70008	3.45556	1.04018	0.561592	0.258345	0.986326	-0.754985	1.66148	2.79331	0.00136775	0.728617	0.00754359	0.640289	173.637
ENSG00000181381	DDX60L	91351	0.157707	2.03858	-0.290713	0.740621	1.19541	1.4402	0.592794	0.834219	0.827301	0.681422	0.692419	-0.219425	0.878709	-0.226683	1.01575	1.81296	0.000719029	0.755166	0.0076526	0.639413	101.217
ENSG00000080546	SESN1	27244	-0.198357	-0.0175621	-0.191285	0.00681929	0.0685092	0.337797	0.00552834	0.00796494	0.0441533	0.0648459	0.172258	0.0958668	0.193913	0.092636	0.183431	-0.184016	0.0320085	0.536875	0.00771474	0.638918	56.5564
ENSG00000105223	PLD3	23646	-0.235198	0.0446617	-0.122395	-0.15678	-0.131512	0.338229	-0.107835	-0.150946	-0.19547	-0.17136	-0.0678359	-0.0735149	0.0274285	-0.0516367	-0.0860809	-0.181854	0.167212	0.362833	0.00774854	0.63865	53.2249
ENSG00000165102	HGSNAT	138050	-0.261891	0.0119564	0.00454309	0.028166	0.465041	0.294	-0.14138	-0.448407	-0.131372	-0.258997	0.152291	-0.18712	0.221582	-0.354348	0.100784	0.0505291	0.00756444	0.640121	0.00789264	0.637519	56.3516
ENSG00000129566	TEP1	7011	-0.173206	-0.0411995	-0.00631881	0.0221998	0.0654798	1.25862	0.0033263	-0.0649408	-0.207116	-0.101244	0.227828	-0.0472401	-0.214366	-0.18905	0.412947	0.138073	0.186446	0.348084	0.00792623	0.637257	68.6754
ENSG00000188559	RALGAPA2	57186	0.105633	-0.0955841	-0.243638	-0.107729	0.0438814	1.25123	-0.303334	0.495949	0.261396	0.110296	0.594191	0.0370981	0.0926357	-0.0696914	0.98115	-0.60562	0.055883	0.486728	0.00792864	0.637238	58.2946
ENSG00000010404	IDS	3423	0.0129153	1.16491	-0.578424	-0.0463669	-0.335741	0.307341	-0.192321	-0.0354635	0.182169	0.111161	-0.276629	-0.172313	-0.202706	-0.0512785	1.28352	-0.509876	0.0884784	0.43953	0.00800977	0.636611	99.7414
ENSG00000197863	ZNF790	388536	0.111717	0.183332	0.191136	-0.0781849	0.144289	0.437657	0.014134	0.210758	0.525241	0.389912	0.235223	-0.326478	0.231964	-0.136321	2.63666	-0.0040814	0.00505546	0.66372	0.00808365	0.636043	103.605
ENSG00000188021	UBQLN2	29978	-0.223184	-0.295402	-0.40322	-0.0228258	-0.0337725	0.421473	-0.0825963	-0.184184	0.077483	-0.128626	-0.187658	0.0362249	0.0460276	-0.0753776	0.256013	-0.0530148	0.0448423	0.507377	0.0081083	0.635855	71.418
ENSG00000068885	IFT80	57560	0.0474855	0.706374	0.282736	0.261195	0.236976	0.801357	0.520573	0.463306	0.0692355	0.839731	0.367401	-0.193053	0.309215	0.165658	0.907982	0.573146	0.0168196	0.587023	0.00816179	0.635448	51.0629
ENSG00000065882	TBC1D1	23216	-0.0326189	2.40065	0.165889	0.0366068	0.473834	0.708517	0.608192	0.048015	0.50074	0.169666	0.556455	0.11512	0.388787	0.0622908	1.55461	0.887815	0.00215005	0.707968	0.00818317	0.635286	61.0904
ENSG00000110497	AMBRA1	55626	0.0010941	0.308596	0.629823	0.202566	0.517981	1.21472	0.399163	0.102373	0.011667	-0.126064	0.364749	-0.0271998	0.00887496	0.46692	1.05775	0.290234	0.233703	0.315636	0.00819594	0.635189	51.5461
ENSG00000149809	TM7SF2	7108	-0.646714	1.03509	-0.221642	-0.183828	0.279376	0.894625	-0.371197	-0.11585	0.00752104	-0.37555	-0.126345	-0.367607	-0.149728	-0.556167	-0.39956	-0.39375	0.0230408	0.563424	0.00831127	0.634321	98.7893
ENSG00000109787	KLF3	51274	0.0875754	0.526578	0.423556	0.604127	0.116897	1.71555	0.0588981	-0.235394	1.34956	0.730692	0.0614751	0.0553739	0.317267	0.0578242	1.44259	0.504848	0.0213418	0.569324	0.00836037	0.633955	55.2892
ENSG00000091986	CCDC80	151887	0.28659	0.999612	0.114309	0.117785	1.37105	1.65382	0.939713	-0.791289	0.745689	0.0841374	-0.511642	-0.334856	-0.219112	0.628379	0.910869	-0.31484	0.0331484	0.533926	0.00843899	0.633371	320.692
ENSG00000197702	PARVA	55742	-0.0997595	0.16268	0.126935	-0.0178924	0.619659	1.32171	-0.330057	-0.286277	-0.0233436	-0.267348	0.08911	0.0924773	-0.0895719	-0.223753	0.363224	0.539561	0.11471	0.410031	0.0084748	0.633107	85.5242
ENSG00000065809	FAM107B	83641	0.390909	0.173512	-0.11843	0.488636	-0.144653	1.00973	0.0692598	-0.425925	-0.220659	0.345447	0.34627	0.0728849	0.381816	-0.0537869	1.88837	0.133161	0.331595	0.259588	0.0085231	0.632752	62.3054
ENSG00000110013	SIAE	54414	-0.264872	0.20059	0.110306	0.071259	0.165371	0.706681	0.111095	0.192222	-0.00601947	0.0309032	0.0392452	-0.21513	0.173624	-0.0935216	-0.0349898	0.0304611	0.0320085	0.536875	0.00863097	0.631964	50.2459
ENSG00000204592	HLA-E	3133	0.499147	-0.0616465	0.0179063	0.245979	0.369131	1.40634	0.0211811	0.0849343	0.0764794	-0.236716	0.503275	-0.114527	0.00980287	-0.277483	0.956349	0.376361	0.215724	0.327435	0.00863199	0.631957	54.4123
ENSG00000104361	NIPAL2	79815	-0.0531566	0.352255	0.0244652	0.0481792	-0.146574	1.23146	0.190447	0.00220018	0.726558	0.0940187	0.0312155	-0.030973	0.128298	0.203598	0.52062	-0.273096	0.0393161	0.519176	0.00865589	0.631783	66.7318
ENSG00000111266	DUSP16	80824	0.0938016	0.326365	0.404007	-0.0756918	0.380262	1.0557	-0.141174	0.223498	0.176901	0.091675	0.363944	-0.0488229	0.316067	0.302794	0.59171	0.63599	0.136024	0.389382	0.0086925	0.631519	68.2201
ENSG00000097033	SH3GLB1	51100	0.128109	0.241318	0.124845	0.163829	0.29412	0.563117	0.0460193	0.00435358	0.0957808	0.218273	0.130478	-0.10912	-0.169257	0.115406	0.752385	0.418278	0.081525	0.44838	0.00881174	0.630662	70.5789
ENSG00000135968	GCC2	9648	0.455232	0.616965	0.281049	0.480676	0.42029	1.07751	0.415305	0.359948	0.588739	0.979593	0.310358	0.059511	0.406867	0.379095	1.44175	1.03858	0.0161448	0.589973	0.00884532	0.630422	52.695
ENSG00000170525	PFKFB3	5209	0.0318127	1.65237	-0.974874	1.30236	2.49586	1.18811	0.695032	-0.58735	0.234902	-0.263909	0.672079	0.1537	1.04519	0.0674457	1.59492	1.62012	0.0114736	0.613572	0.00887406	0.630218	87.0505
ENSG00000165813	CCDC186	55088	0.457142	0.725372	0.317132	0.348842	0.243503	0.909085	0.32397	0.607861	0.243883	1.03251	0.20198	-0.0233587	0.329107	0.316698	1.49479	0.535531	0.145937	0.380533	0.00898739	0.629417	57.9106
ENSG00000119922	IFIT2	3433	0.0514858	1.55173	0.796051	1.32669	0.721577	2.81804	0.645175	1.81059	1.49502	1.12306	0.806204	0.231682	0.733022	-0.349665	3.44776	2.86157	0.0343189	0.530976	0.00899164	0.629387	141.121
ENSG00000206503	HLA-A	3105	-0.141681	2.25807	0.044651	-0.607922	0.0749478	1.47332	-0.988839	0.239485	0.0974258	0.473786	-0.170371	0.687511	-0.00751873	-1.0563	0.888783	-0.698831	0.0182351	0.581123	0.00900429	0.629298	154.39
ENSG00000154310	TNIK	23043	-0.13015	0.780205	-0.46333	0.315554	0.447226	0.61008	0.124125	0.141488	0.451409	-0.274676	0.151418	0.0340948	1.28135	0.136049	0.384417	0.33286	0.00111301	0.737466	0.00914227	0.628335	171.444
ENSG00000030582	GRN	2896	-0.256895	0.741529	0.425013	-0.31988	0.0867953	1.15753	0.0990357	-0.234856	0.0565545	-0.0905724	-0.0224086	0.001052	-0.0633928	0.104073	0.401728	0.361457	0.170948	0.359884	0.00923985	0.62766	63.1851
ENSG00000178685	PARP10	84875	-0.0860706	0.619766	0.293593	0.185961	0.669881	0.833454	-0.102079	0.764733	0.374254	0.443305	0.133617	-0.057835	0.480425	-0.269589	1.33533	1.34925	0.00832466	0.634221	0.00924027	0.627657	92.822
ENSG00000106460	TMEM106B	54664	0.223264	-0.140714	-0.0218617	0.232761	0.529406	0.803715	0.0665725	0.177877	0.604609	0.345397	-0.092017	-0.197166	0.089917	0.119377	0.685474	-0.0454087	0.0630294	0.474928	0.00945167	0.626215	54.6267
ENSG00000076685	NT5C2	22978	0.0639752	0.796397	0.0202697	0.303924	0.488001	0.583753	0.0947629	0.189902	0.519277	0.217517	-0.116351	0.165477	0.256052	0.122024	1.0018	0.988093	0.00505546	0.66372	0.00953024	0.625686	131.176
ENSG00000087884	AAMDC	28971	-0.304861	0.375894	0.359219	-0.420561	0.210749	0.428601	0.007233	-0.152432	0.0299943	-0.188441	-0.170392	-0.167955	-0.0864458	-0.374231	0.229045	0.235637	0.0239284	0.560474	0.00953378	0.625662	52.5503
ENSG00000198816	ZNF358	140467	-0.168372	0.0812838	-0.168608	-0.213708	-0.136904	0.00797783	-0.293966	-0.0954492	-0.0690028	-0.175493	-0.507517	-0.22197	-0.0513022	-0.188956	0.287264	0.0735029	0.0239284	0.560474	0.00959584	0.625247	72.6016
ENSG00000105755	ETHE1	23474	-0.102508	0.385269	0.103106	-0.195664	0.440062	0.748596	-0.246865	-0.178505	-0.204351	-0.108107	0.267211	-0.108159	0.391674	-0.0185321	0.0139413	0.293564	0.0958458	0.43068	0.00960598	0.625179	59.3816
ENSG00000143079	CTTNBP2NL	55917	0.0802722	0.153096	0.198167	0.207194	0.135356	0.845021	-0.0385852	0.443699	0.217992	0.425886	0.480736	-0.06556	0.17328	0.212288	1.60428	0.53223	0.224599	0.321535	0.0096591	0.624825	50.9623
ENSG00000038274	MAT2B	27430	-0.0943392	0.25011	0.0359839	-0.00741535	0.219369	0.188033	0.13173	0.404667	0.185094	0.115812	0.0240462	0.0731552	0.0626316	0.0634081	0.595017	0.212406	0.00793733	0.637171	0.00970135	0.624545	52.1542
ENSG00000142961	MOB3C	148932	-0.108947	0.458171	-0.0558991	-0.116193	0.112914	0.911967	-0.217959	0.138468	-0.091979	0.0407956	0.450907	0.102019	-0.0874709	-0.180696	0.216361	0.137636	0.028767	0.545725	0.00970158	0.624543	55.2176
ENSG00000137171	KLC4	89953	-0.359171	0.754242	-0.18024	0.0511713	0.244798	0.543824	-0.0788605	-0.229193	-0.0274403	-0.0250819	-0.0328784	-0.058629	0.204253	-0.0764568	0.0231111	0.417146	0.00326147	0.687319	0.00988223	0.623356	55.3698
ENSG00000164307	ERAP1	51752	0.135646	0.694215	0.48443	0.556267	0.523269	1.79176	0.466252	0.703353	0.971777	0.691816	0.259365	0.0949412	0.386382	-0.00831874	1.00741	1.2575	0.014246	0.598823	0.00989538	0.62327	50.0319
ENSG00000136205	TNS3	64759	0.0426967	1.12695	-0.432465	-0.347874	-0.34789	3.0759	-0.0227512	-0.0611043	0.0730815	0.024006	-0.239029	0.0906327	0.898575	0.676407	0.353826	0.204507	0.156331	0.371683	0.00993848	0.622989	91.1945
ENSG00000143653	SCCPDH	51097	-0.0404349	0.337204	-0.0806296	0.0865944	-0.037084	0.0600999	0.151358	-0.15493	0.0743439	0.114874	0.0547347	-0.0209539	0.393467	0.0304793	0.540433	-0.261363	0.0175162	0.584073	0.00996674	0.622806	141.038
ENSG00000178607	ERN1	2081	0.153614	0.351596	-0.148242	0.210494	0.890235	0.36873	0.204499	0.0254299	0.146642	0.0323926	0.0860538	-0.150963	0.218736	-0.119024	1.05371	0.956229	0.00386126	0.678469	0.00999877	0.622599	74.71
ENSG00000117020	AKT3	10000	0.15314	0.457184	-1.17856	-1.13364	0.967908	0.00452536	0.156715	-0.227471	0.634071	0.402223	-0.120947	-0.0549502	0.608814	0.14299	1.34674	-0.992685	0.00430817	0.672569	0.0104022	0.620031	130.209
ENSG00000132541	RIDA	10247	-0.108231	0.132213	0.0146351	0.208848	0.66637	0.101999	0.139878	0.289697	0.39686	0.236271	0.0304656	0.0176187	0.438512	-0.061597	1.051	0.458654	0.00832466	0.634221	0.0109021	0.616955	56.4407
ENSG00000111679	PTPN6	5777	-0.102763	0.708053	-0.0464013	-0.0286632	0.212262	1.36587	0.0864864	0.988018	-0.12837	0.0652681	0.114712	0.0232308	0.29291	-0.492854	0.241564	0.335011	0.00832466	0.634221	0.0110876	0.615842	89.9788
ENSG00000080200	CRYBG3	131544	0.257432	1.06994	0.264874	-0.166637	1.42319	0.696701	0.615095	0.148976	0.413791	0.263534	0.733542	-0.0710068	0.109956	0.218391	0.766255	0.559662	0.00957716	0.625371	0.0114681	0.613604	89.6956
ENSG00000138798	EGF	1950	-0.0644705	0.788692	-1.27577	0.627187	0.861063	1.13946	0.507607	0.153755	0.113241	-0.00932803	0.683546	0.171174	0.723374	-0.628226	0.879185	1.31677	0.00307915	0.690268	0.0114799	0.613535	144.088
ENSG00000127220	ABHD8	79575	0.0418034	0.871084	0.121503	0.0879974	0.728919	2.37535	-0.140126	0.633278	0.368239	0.758109	0.247424	0.395761	0.450764	0.174064	1.21315	2.00989	0.00532639	0.66077	0.0119667	0.610758	61.5348
ENSG00000125347	IRF1	3659	0.107573	1.67526	0.644754	2.71536	1.64976	2.78178	1.29575	1.64532	1.69966	1.63591	1.06793	0.471515	2.15751	-0.11293	2.36716	2.65475	0.00620951	0.65192	0.0120047	0.610545	95.0334
ENSG00000172296	SPTLC3	55304	-0.239424	-0.883789	-0.0279939	-0.901365	2.1694	0.744698	0.575673	-0.434804	-0.465487	0.017219	0.188991	-0.954483	0.38201	-2.58416	1.04543	-1.88743	0.00479567	0.66667	0.0122432	0.609219	119.693
ENSG00000115414	FN1	2335	-0.419879	1.45507	-0.209955	-0.0686772	0.883635	1.60232	1.15401	-0.397199	0.151653	0.610658	0.715415	-0.346795	-0.0164936	0.60592	0.420158	0.173837	0.00590307	0.65487	0.012279	0.609023	289.55
ENSG00000178075	GRAMD1C	54762	0.266202	-0.0109821	0.531271	0.556579	0.643315	2.30079	0.556795	0.636256	0.79419	0.619843	1.23464	0.426738	0.629056	0.120272	1.24748	0.160532	0.00756444	0.640121	0.0123112	0.608846	65.6884
ENSG00000121858	TNFSF10	8743	-0.136463	2.06871	0.3819	0.130966	0.951589	1.47852	0.714305	2.98024	0.801073	1.8044	0.284354	0.600064	1.57815	-1.16992	3.1423	1.62977	0.0040798	0.675519	0.0123512	0.608626	172.263
ENSG00000185404	SP140L	93349	0.118544	2.88527	0.675608	1.58492	1.9986	2.65998	0.760891	0.555415	1.64265	0.567068	0.708876	-0.0500802	1.26039	0.168887	2.51353	3.87801	0.00326147	0.687319	0.0124288	0.608202	93.9774
ENSG00000245532	NEAT1	283131	0.00792594	0.988738	-0.0243022	0.899484	1.01621	0.487492	0.874181	-0.0664893	0.66619	0.841339	0.142467	0.489894	1.22073	0.301829	1.22726	0.479436	0.00479567	0.66667	0.0125238	0.607686	70.5171
ENSG00000103485	QPRT	23475	-0.145868	1.53067		0.253465	1.08013	0.774186	0.0436213	0.278065	0.140875	0.017647	0.142066	-1.49858	0.287605	-0.018578	0.282652	0.345576	0.00283893	0.713137	0.0163662	0.60721	89.4932
ENSG00000145348	TBCK	93627	0.08232	0.266504	0.0515501	0.263336	0.193539	0.299116	0.168549	0.213852	0.274501	0.274769	0.280908	0.0810824	0.183052	0.0534661	0.275519	0.00593032	0.00215005	0.707968	0.0129504	0.605405	76.3275
ENSG00000174738	NR1D2	9975	-0.0257854	0.432472	0.170666	0.114143	0.519172	0.134504	0.183174	0.297522	0.359792	0.460771	0.542043	0.0214743	0.275731	-0.18086	1.11196	0.389266	0.0087268	0.631271	0.0130561	0.60485	51.1902
ENSG00000196776	CD47	961	-0.172916	1.07156	-0.0604499	0.19979	-0.0283506	0.612706	0.366481	-0.0393359	0.834405	0.387754	0.206767	-0.153116	0.82988	-0.28811	0.462243	0.343924	0.000202344	0.799414	0.013118	0.604526	64.2121
ENSG00000007062	PROM1	8842	-0.1076	1.31018	-0.286906	-0.0139275	1.7573	0.394522	-0.0363092	0.669587	0.322646	0.326101	0.730229	-0.203496	2.21891	0.213457	0.760947	-0.473375	0.000898453	0.746316	0.0131661	0.604275	210.162
ENSG00000076053	RBM7	10179	0.015204	0.365233	0.11658	0.030464	0.294999	0.347792	0.114349	0.474321	0.40957	0.716661	0.423961	0.121237	0.372417	0.0601299	0.829635	0.179403	0.00793733	0.637171	0.013523	0.602436	63.4112
ENSG00000179163	FUCA1	2517	0.343087	0.992179	-0.705708	0.627033	0.733931	1.36737	0.546653	0.303157	0.469071	0.434196	1.22429	0.0302149	1.35924	-0.0618299	1.37448	1.88328	0.00307915	0.690268	0.013753	0.60127	71.7337
ENSG00000180964	TCEAL8	90843	-0.0237038	0.803429	0.139659	0.144846	2.87714	0.890577	0.259533	-0.188351	0.284219	0.182684	0.0226771	-0.022397	0.506706	-0.0042457	0.657672	0.324099	5.10712e-05	0.837762	0.0140862	0.599608	65.0516
ENSG00000140853	NLRC5	84166	-0.0861714	0.724486	0.0550199	0.0507819	-0.333696	0.736423	-0.211721	0.113402	0.53487	0.146134	0.150323	-0.0730836	0.258867	-0.414378	0.374856	0.0688489	0.00793733	0.637171	0.0149904	0.595249	103.589
ENSG00000205220	PSMB10	5699	0.280363	3.40852	0.457709	0.994574	1.9444	2.62348	0.995044	1.73439	1.37415	1.77122	0.93279	0.274479	1.18918	-0.00753633	1.24074	2.62156	0.000898453	0.746316	0.0150835	0.594812	81.8385
ENSG00000163840	DTX3L	151636	-0.184801	1.00324	-0.260917	0.467065	0.742575	1.61538	0.427809	1.12253	0.802769	1.03142	0.223858	0.130165	0.567576	-0.11	2.09884	2.47734	0.0034524	0.684369	0.0160361	0.590457	70.2153
ENSG00000186470	BTN3A2	11118	0.0140473	0.910532	0.382228	5.78573e-05	0.370293	1.0563	0.598088	0.801831	1.01109	0.512376	0.783701	0.114832	0.297119	0.119603	0.891631	0.725149	0.00590307	0.65487	0.0170142	0.58619	99.5691
ENSG00000065717	TLE2	7089	-0.375658	0.209915	-0.462142	-0.19585	-0.00607293	0.358998	-0.0276409	0.178413	-0.266159	-0.274288	0.00824079	-0.350397	-0.0104175	-0.461636	-0.319759	-0.271485	0.00505546	0.66372	0.017414	0.584501	127.887
ENSG00000133138	TBC1D8B	54885	0.0950786	1.35965	0.399678	0.280271	-0.322642	1.01475	0.533732	0.352787	0.97089	0.828395	0.310796	0.0632538	0.970208	0.124091	1.36107	0.823003	0.00832466	0.634221	0.0181493	0.58147	75.7419
ENSG00000147894	C9orf72	203228	-0.0503758	0.307885	-0.0504496	0.0111946	0.622155	0.30434	0.327881	0.667946	0.103323	0.629422	0.0561087	-0.101258	0.333528	0.146558	0.581144	0.170481	0.00793733	0.637171	0.0188221	0.578781	67.4437
ENSG00000054598	FOXC1	2296	0.0925312	3.84926	-0.0981381	0.00759693	0.967908	0.264763	2.7197	-0.173443	0.348315	0.272669	0.223302	-0.380122	2.60285	0.254126	2.90957	0.967653	0.00258094	0.699118	0.0189513	0.578272	192.879
ENSG00000137959	IFI44L	10964	-0.148941	0.458187	-0.283567	3.08628	1.39685	1.9005	0.308499	1.12299	1.77035	0.252902	0.388372	-0.333176	0.40402	-0.758496	2.99548	-0.301608	0.0034524	0.684369	0.0201051	0.573851	235.308
ENSG00000136231	IGF2BP3	10643	0.0542299	1.62365	-1.0545	-0.172045		0.631112	1.76252	-0.103612	0.26605	0.408996	-1.05655	-0.393549	0.102463	0.0633457	1.11608	0.042693	0.00456482	0.688176	0.0266768	0.569533	137.746
ENSG00000112796	ENPP5	59084	0.043223	1.50019	0.309458	0.631033	0.930374	1.07228	2.19719	0.744546	0.390499	1.10927	0.751614	0.180909	1.37723	-0.252685	1.30349	0.909225	0.000526559	0.766965	0.0215018	0.568753	104.179
ENSG00000139832	RAB20	55647	0.222245	0.944885	-1.70382	0.19306	1.31228	1.29932	0.136505	-0.350693	0.642309	0.051786	0.272058	0.567087	0.426268	-0.175788	0.32065	0.934682	0.0087268	0.631271	0.0270676	0.550672	90.1013
ENSG00000221963	APOL6	80830	0.13617	3.94275	0.019937	1.65951	3.19585	2.1214	0.766749	1.3938	0.988575	1.64378	0.594944	0.034007	2.81181	-0.172308	1.98964	4.48433	0.00258094	0.699118	0.028526	0.546413	104.775
ENSG00000135114	OASL	8638	-0.358819	1.51936	0.132439	-0.169261	0.689568	0.809158	0.574538	0.952188	1.04523	0.281777	0.645661	0.186803	-0.326828	0.00328123	1.06004	-0.946103	0.00505546	0.66372	0.0316369	0.537855	210.364
ENSG00000111058	ACSS3	79611	0.118522	2.54404	0.0642196	-0.0692762	0.544077	1.18693	0.159688	0.558476	0.783392	0.239177	0.226657	0.163287	-0.360329	-0.00161488	0.619068	0.0448021	0.0065285	0.64897	0.0339268	0.531955	127.44
ENSG00000151065	DCP1B	196513	-0.44869	0.285693	0.0347117	-0.189091	2.00148	0.544675	-0.0454001	-0.039042	-0.177189	-0.0782266	0.0921618	-0.000998551	0.199982	-0.08018	0.106989	0.182472	0.0068604	0.646021	0.0417698	0.513793	73.723
ENSG00000196954	CASP4	837	0.0673002	4.5144	0.0694409	0.741177	0.551985	2.3376	0.883064	0.675741	1.01792	0.527008	0.96585	0.00531696	0.464692	-0.163041	1.22723	2.43	0.0087268	0.631271	0.0421027	0.513081	84.4016
ENSG00000059378	PARP12	64761	-0.110169	0.716758	-0.083038	0.0717558	0.604747	0.1893	0.215494	0.526848	0.212782	0.397849	0.180207	-0.0894107	0.575745	-0.10509	0.720112	1.07213	0.00386126	0.678469	0.0445223	0.50803	84.669
ENSG00000185033	SEMA4B	10509	0.130131	1.26662	0.462286	0.189874	0.650207	0.520351	0.455297	0.340147	0.332251	0.523895	0.492725	0.290237	0.617875	0.354745	0.922149	1.20736	0.0087268	0.631271	0.0480525	0.501015	81.3675
ENSG00000133321	RARRES3	5920	0.159721	3.59098	1.91558	2.25102	5.66054	7.10268	2.43461	4.29924	1.97287	1.96799	1.44264	1.22546	4.9126	-0.403115	2.90715	9.2316	0.00454668	0.669619	0.0527772	0.492205	176.098
ENSG00000026652	AGPAT4	56895	-0.208216	0.314568	0.130008	-1.71517	0.940278	0.322892	-0.292127	-0.0801376	-0.0666389	-0.0330205	0.241013	0.0235688	0.145468	-0.226472	0.346995	0.216502	0.00479567	0.66667	0.0550934	0.488098	100.052
ENSG00000204264	PSMB8	5696	0.0751572	3.05081	0.480227	1.18723	1.08369	1.27949	0.700825	1.13793	0.847625	0.76191	0.455178	0.151743	1.47487	0.0740821	1.71982	3.1322	0.00793733	0.637171	0.0687388	0.466189	76.3297
ENSG00000139631	CSAD	51380	-0.0425671	0.513509	-0.0336189	0.00328262	0.518668	0.811859	0.324479	-0.0320919	0.302295	0.241944	0.0602402	-0.0721007	0.000626837	0.0800586	0.207598	1.01974	0.00914417	0.628321	0.068761	0.466156	60.6794
ENSG00000081923	ATP8B1	5205	0.237489	0.989089	-0.0781616	0.585859	0.737643	0.932259	0.371555	-0.81331	0.463443	0.223245	0.292064	0.188513	0.857111	-0.34297	1.17505	2.34676	0.00505546	0.66372	0.0902514	0.437354	123.179
ENSG00000117472	TSPAN1	10103	-0.154768	1.42688	-0.346077	0.773917	1.6941	2.77834	0.0763027	-3.41616	0.412243	0.112812	0.581789	-0.0128594	1.29954	-0.180964	0.105825	2.67744	0.00756444	0.640121	0.0933742	0.433593	156.795
ENSG00000137414	FAM8A1	51439	0.135257	-0.0117465	-0.0950191	0.137718	0.15714	0.270145	0.154642	0.220687	0.44254	0.252377	-0.394995	-0.0525512	0.285538	0.11674	0.465871	-0.675151	0.00720559	0.643071	0.0974254	0.428846	55.2177
ENSG00000107897	ACBD5	91452	-0.051377	0.229854	-0.0417528	0.135385	0.432167	0.298672	0.201693	0.0265456	0.00981181	0.279373	0.0667542	-0.0781858	0.242507	0.117742	0.216796	0.667206	0.00756444	0.640121	0.102062	0.423582	50.5406
ENSG00000078269	SYNJ2	8871	0.0973266	0.852522	0.0651558	0.0992108	0.479529	1.2618	0.697525	0.909647	0.989866	2.53269	0.256977	0.145141	1.10403	0.180172	0.466967	1.03518	0.00590307	0.65487	0.245596	0.308142	80.6439
ENSG00000166710	B2M	567	-0.00929407	0.530788	0.164294	0.169982	0.488189	1.03057	0.336585	0.197895	1.69969	2.72526	0.133319	0.0487514	0.338039	-0.0103259	0.534679	0.559187	0.000898453	0.746316	0.380507	0.235222	96.2347
ENSG00000074211	PPP2R2C	5522	-0.0193882	-0.191398		0.223205	-0.286003	-0.445173	-1.88222	2.55561	-0.0858071	-0.361734	-0.188663	0.763874	-0.0402921	0.121257	-0.599391	-0.247473	0.00552936	-0.677391	0.292762	-0.290954	133.328
ENSG00000197238	HIST1H4J	8363	0.438452	-0.422287	0.0248703	-0.314475	-0.892519	-0.463265	0.279425	-0.119406	-0.36002	-0.412403	1.83644	-0.0176591	-0.161862	-0.0057268	-0.331057	-0.0255842	0.000834977	-0.749266	0.105784	-0.419478	54.3962
ENSG00000102054	RBBP7	5931	-0.0153128	-0.12342	-0.0100819	-0.215956	-0.451136	-0.270656	0.0503356	-0.203477	-0.0766431	-0.0804176	-0.268695	0.0642621	-0.136198	-0.0325018	-0.273795	0.74613	0.00560881	-0.65782	0.0750258	-0.457157	55.3142
ENSG00000124635	HIST1H2BJ	8970	0.0530901	-0.473635	-0.173965	-0.288964	-1.67116	-0.854429	0.461287	-0.440023	-0.543059	-0.775991	-0.726451	0.18741	-0.117241	0.0930085	-0.314147	-0.166407	0.00914417	-0.628321	0.0560114	-0.486506	78.6715
ENSG00000169220	RGS14	10636	-0.188252	-0.220804	0.0129031	0.169679	-0.237384	-0.175677	-0.0976389	0.382985	-0.322797	-0.18831	-0.340812	0.0063864	-1.61852	0.122067	-0.704631	0.0304326	0.00756444	-0.640121	0.0513248	-0.494849	78.9698
ENSG00000265185	SNORD3B-1	26851	-0.160563	-0.589293	0.503676	-0.166963	0.339479	-0.245126	-0.369911	0.236597	-0.199231	-0.39437	-0.185013	-0.166542	-0.454442	0.150449	-0.743496	0.107145	0.00957716	-0.625371	0.0472849	-0.502507	182.713
ENSG00000276368	HIST1H2AJ	8331	0.0270165	-0.631075	-0.463002	-0.327949	-1.66644	-0.957567	0.155072	0.0789767	-0.522432	-0.726087	1.82312	0.128382	-0.520124	0.0619429	-0.574514	-0.269334	0.00479567	-0.66667	0.0467239	-0.503608	67.3449
ENSG00000276903	HIST1H2AL	8332	0.194552	-0.546975	-0.310972	-0.41694	-2.17039	-0.950306	-0.0268511	0.187287	-0.5773	-0.868014	-0.915813	-0.45206	-0.51584	-0.197655	-0.572745	-0.192194	0.00202015	-0.710918	0.0455928	-0.50586	69.5786
ENSG00000124575	HIST1H1D	3007	0.216461	-2.48129	-0.233491	-0.216551	-0.925564	-0.690661	0.388913	0.0267442	-0.182899	-0.521789	-0.739019	0.755041	-0.553132	0.0212697	-0.284568	0.639252	0.0068604	-0.646021	0.0287036	-0.545906	64.2429
ENSG00000177303	CASKIN2	57513	0.156684	-0.38052	-0.0831301	-0.33696	-0.359639	-0.332443	-0.368141	-0.258626	-0.276727	-0.246517	-0.24005	0.080378	-0.473812	-0.163756	-0.668458	-0.769895	0.0068604	-0.646021	0.028447	-0.546639	70.1075
ENSG00000159210	SNF8	11267	-0.00896628	-0.202184	0.0888629	-0.177909	-0.149519	-0.204709	-0.186915	-0.064522	-0.113365	-0.0546505	-0.0869607	-0.0310955	-0.129252	-0.102478	-0.205116	-0.27403	0.00957716	-0.625371	0.0257151	-0.554783	69.2177
ENSG00000140931	CMTM3	123920	0.277135	-0.624637	0.549403	0.0702363	-0.431467	-0.213529	-0.439386	0.462748	-0.323053	-0.0569798	0.967405	0.0199197	0.0236984	-0.0367413	-0.863776	1.73065	0.00505546	-0.66372	0.0255427	-0.555318	137.26
ENSG00000115457	IGFBP2	3485	0.29844	-0.756079	-0.48513	-0.506278	-0.127258	-1.03305	-0.586243	1.38601	-0.318132	0.0542091	-0.691096	0.259309	-0.55042	-0.0602	-0.98496	0.137016	0.0087268	-0.631271	0.0254832	-0.555504	116.749
ENSG00000162512	SDC3	9672	-0.174329	-0.352608	-0.147324	-0.520441	-0.539348	-0.844955	-0.524844	-0.209641	-0.333452	0.40413	-0.547816	-0.0869934	-0.639427	-0.0803512	-0.443479	-0.340461	0.00832466	-0.634221	0.0250135	-0.55698	93.0892
ENSG00000274267	HIST1H3B	8358	0.106756	-0.679868	-0.241432	-0.370657	-1.86369	-0.845685	0.200903	-0.287691	-0.587109	-0.763421	-0.660918	0.111422	-0.428785	-0.0140681	-0.409773	-0.225815	0.00103729	-0.740416	0.0236352	-0.561439	57.756
ENSG00000168298	HIST1H1E	3008	0.12135	-0.646714	-0.190699	-0.176131	-0.774042	-0.807339	0.340132	-0.343825	-0.307912	-0.689041	-0.539685	0.0587627	-0.129141	-0.019293	-0.285862	-0.23836	0.00590307	-0.65487	0.0220531	-0.566812	54.0266
ENSG00000085999	RAD54L	8438	-0.0933665	-0.358314	-0.193631	-0.516861	-1.49873	-0.691618	0.324271	-0.0384625	-0.240614	-0.620214	-0.618115	0.0867877	-0.58698	0.155648	-0.543243	-0.246338	0.00430817	-0.672569	0.0203466	-0.57295	53.7939
ENSG00000005302	MSL3	10943	0.201161	-0.0286682	0.119317	0.00240119	-0.0409802	-0.117153	-0.055033	0.348905	-0.0532775	0.0373279	-0.0380378	-0.00585656	-0.186046	0.0400999	-0.360044	-0.25265	0.00430817	-0.672569	0.0197604	-0.575151	50.4118
ENSG00000085840	ORC1	4998	0.149735	-0.514057	-0.263257	-0.440067	-1.94032	-0.646974	0.0203239	-0.0238792	-0.201887	-0.514079	-0.679788	0.238559	-0.582472	0.0928402	-0.497534	-0.0592235	0.00215005	-0.707968	0.01955	-0.575953	59.9905
ENSG00000075461	CACNG4	27092	-0.225293	-0.435859		0.2076	-1.6172	-3.16378	-0.53457	1.62094	-1.29441	-0.722332	-0.452845	-0.075363	-0.328792	0.125366	-0.379913	-0.581278	0.00913166	-0.647007	0.0238419	-0.578587	148.539
ENSG00000277775	HIST1H3F	8968	0.0946488	-2.5122	-0.126191	-0.347041	-1.86714	-0.843087	0.167818	-0.123592	-0.471969	-0.819758	-0.67405	0.811015	-0.454898	-0.0340549	-0.389502	0.266202	0.00156258	-0.722717	0.018169	-0.581391	68.2994
ENSG00000119185	ITGB1BP1	9270	-0.0604388	-0.269532	0.477309	-0.0776175	-0.380604	-0.532322	-0.222679	-0.30042	0.442183	-0.191821	0.104324	-0.153643	-0.234496	0.00967226	-0.44611	-0.44448	0.00560881	-0.65782	0.0178534	-0.582678	54.7081
ENSG00000165501	LRR1	122769	0.0808307	-0.150361	-0.059722	0.0926505	-0.549888	-0.0799637	0.138752	0.0457022	-0.0213351	-0.300737	-0.296379	0.00116204	-0.23463	0.0861717	-0.339924	0.1266	0.0087268	-0.631271	0.0178516	-0.582686	60.1908
ENSG00000177917	ARL6IP6	151188	0.0733626	-0.273848	0.00098328	0.0749607	-0.428885	-0.659188	0.291655	-0.189259	-0.552736	-0.445957	-0.279737	-0.0657878	-0.519753	0.0674028	-0.207095	-0.366419	0.00386126	-0.678469	0.0178035	-0.582884	61.879
ENSG00000185989	RASA3	22821	-0.0567716	-0.86882	0.668665	-1.23035	-1.72062	-1.12902	-1.70349	-0.601315	-0.591354	-0.373081	-0.283983	0.09304	-0.730239	-0.0531732	-1.99115	-1.86557	0.00720559	-0.643071	0.017104	-0.585808	110.267
ENSG00000277157	HIST1H4D	8360	0.207806	-0.699838	-0.195992	-0.178083	-1.41284	-0.618283	-0.423776	-0.0154423	-0.33837	-0.564815	-0.542504	0.64276	-0.260053	0.0707167	-0.31326	-0.254091	0.000151308	-0.808263	0.0170743	-0.585934	77.2211
ENSG00000274641	HIST1H2BO	8348	0.14206	-0.470211	-0.182059	-0.319061	-1.78737	-0.865055	0.290486	-0.179702	-0.475335	-0.777854	-0.757675	0.245138	-0.397353	-0.0551645	-0.632227	-0.464321	0.00146252	-0.725667	0.016574	-0.588086	64.4613
ENSG00000197852	FAM212B	55924	-0.0670952	-0.957743	-0.405518	-0.258375	-0.438605	-0.62278	0.26179	-0.46565	-1.10878	-1.38	-0.616323	-0.118953	-1.10691	-0.44376	-1.8863	-0.277312	0.0065285	-0.64897	0.0162646	-0.589442	98.0417
ENSG00000197153	HIST1H3J	8356	0.0350404	-0.365696	-0.321439	-0.577735	-1.8294	-0.915163	-0.304186	0.747197	-0.535575	-0.782724	-0.713213	0.132347	-0.610342	-0.00121993	-0.896899	-0.331087	0.000666221	-0.758115	0.0156442	-0.592224	86.2469
ENSG00000196787	HIST1H2AG	8969	-0.0850814	-0.44403	-0.122706	-0.387708	-1.23871	-0.819779	-0.891397	-0.237545	-0.549762	-0.704426	-0.805264	0.203639	-0.10407	0.0602886	-0.773483	-0.2236	0.00156258	-0.722717	0.0154346	-0.593183	53.1839
ENSG00000165244	ZNF367	195828	0.173745	-0.736288	-0.227442	-0.123186	-2.28408	-0.77846	0.325412	0.0716653	-0.0720851	0.101473	-0.628134	0.226231	-0.693931	0.345025	-0.354268	-0.2018	0.00386126	-0.678469	0.0146909	-0.59667	54.3077
ENSG00000183598	HIST2H3D	653604	0.214717	-0.218683	-0.226191	-0.296405	-0.616245	-0.978987	0.0904171	-0.0213747	-0.407589	-0.89469	-0.417553	0.0588349	-0.481513	-0.138246	-0.38419	-0.243581	0.00532639	-0.66077	0.0146451	-0.596889	81.4968
ENSG00000184357	HIST1H1B	3009	0.103595	-0.532015	-0.275538	-0.393743	-1.67052	-0.94426	0.249238	-0.35638	-0.445854	-0.903431	0.677893	0.089394	-0.544257	-0.0335226	-0.607106	-0.295707	0.000898453	-0.746316	0.013983	-0.60012	66.994
ENSG00000272196	HIST2H2AA4	723790	0.132965	-0.640051	-0.298131	-0.646012	-1.08325	-0.991204	0.261607	-0.0167553	-0.686923	-0.55749	-0.259529	-0.00754188	-0.345925	-0.280351	-0.470406	-0.362092	0.00957716	-0.625371	0.0131678	-0.604266	52.5298
ENSG00000165704	HPRT1	3251	0.151709	-0.140323	0.0785479	-0.139537	-0.271707	-0.452911	-0.0381207	-0.157241	-0.0929629	0.130732	-0.357591	-0.0574649	-0.216598	0.0444196	-0.0936421	-0.0460855	0.00756444	-0.640121	0.0130046	-0.60512	53.1795
ENSG00000127564	PKMYT1	9088	-0.0433996	-0.680553	-0.603948	-0.568338	-1.98677	-0.874934	-0.196102	-0.474419	-0.350366	-0.840562	-0.769975	0.126055	-0.966653	-0.0287105	-0.789227	-0.449459	0.00127804	-0.731567	0.01207	-0.61018	62.2643
ENSG00000092094	OSGEP	55644	-0.00863495	0.0157928	-0.0482596	-0.213871	-0.226601	-0.251161	-0.253898	-0.186346	-0.254309	-0.223815	-0.164389	-0.0124201	-0.245457	0.0177266	-0.534113	-0.195859	0.00365222	-0.681419	0.0118723	-0.61129	73.6625
ENSG00000102977	ACD	65057	-0.137854	-0.410244	-0.0296264	-0.0576742	-0.49288	-0.322543	-0.284645	-0.119813	-0.275715	-0.377347	-0.321271	0.0466862	-0.188123	-0.0287831	-0.215165	-0.133239	0.000318759	-0.784664	0.0116494	-0.612558	52.0229
ENSG00000129173	E2F8	79733	-0.0752581	-0.55144	-0.190982	-0.288781	-1.27415	-0.650789	0.259212	0.670624	-0.533925	-0.307832	-0.657688	0.0821357	-0.63355	0.0447044	-0.801414	-0.562339	0.00307915	-0.690268	0.0113102	-0.614525	54.3552
ENSG00000196747	HIST1H2AI	8329	0.123094	-0.684064	-0.360963	-0.482635	-1.32597	-0.91507	0.0432813	-0.0589609	-0.482618	-0.91224	-0.45038	0.0926034	-0.565842	-0.0493725	-0.41675	-0.348442	0.00127804	-0.731567	0.0106909	-0.618241	50.0272
ENSG00000275713	HIST1H2BH	8345	0.133689	-0.358536	-0.108374	-0.177635	-1.26909	-0.855451	0.281483	0.0108077	-0.381084	-0.744373	-0.609111	0.641392	-0.377902	0.0404322	-0.348927	0.0517928	0.00228664	-0.705018	0.0103976	-0.62006	60.1076
ENSG00000171314	PGAM1	5223	0.0304056	-0.249175	0.0756814	-0.247256	-0.179853	-0.561215	-0.13429	-0.114386	-0.251007	-0.28865	-0.178001	0.07791	0.378311	0.0642564	-0.757082	-0.0561092	0.00365222	-0.681419	0.010166	-0.621525	66.0523
ENSG00000091651	ORC6	23594	0.132673	-0.421455	-0.107835	-0.2	-1.15933	-0.198618	0.145128	-0.0881199	-0.17916	-0.200236	-0.610635	0.141216	-0.664981	0.234739	-0.617096	-0.111532	0.00228664	-0.705018	0.00997757	-0.622736	64.345
ENSG00000166261	ZNF202	7753	0.229622	-0.371504	0.150196	0.000344834	-0.0479708	-0.772741	-0.21868	-0.0942444	0.0700452	-0.137695	0.201069	0.131043	-0.0987311	0.0813497	0.0381081	-0.199505	0.0114736	-0.613572	0.00988547	-0.623335	52.094
ENSG00000066379	ZNRD1	30834	-0.0670802	-0.0550221	0.470071	-0.142347	-0.25544	-0.219867	-0.0837657	0.0288352	-0.360339	-0.00509912	0.185212	0.0342356	-0.162949	0.446769	-0.318987	-0.0301528	0.00177943	-0.716817	0.00987012	-0.623435	61.5737
ENSG00000169020	ATP5ME	521	-0.090384	-0.273265	0.0953963	-0.136956	0.0254259	-0.448277	-0.0240468	-0.111901	-0.166533	-0.257787	-0.0751456	-0.0154397	0.0134302	-0.128937	-0.710604	-0.321238	0.139275	-0.386432	0.00977406	-0.624065	51.8912
ENSG00000176903	PNMA1	9240	-0.201146	-0.332765	-0.491552	-0.437328	-0.466767	-0.706826	-0.428383	-0.206324	-0.531072	-0.203953	-0.720609	-0.187008	-0.660018	0.0497646	-1.0546	-0.699268	0.0248421	-0.557525	0.0097276	-0.624371	72.0351
ENSG00000149657	LSM14B	149986	-0.0244551	-0.286263	-0.287533	-0.182494	-0.29333	-0.721176	-0.272256	-0.199785	-0.241432	-0.126681	-0.22321	-0.0360741	-0.323344	-0.167001	-0.180302	-0.300511	0.0509298	-0.495577	0.00969576	-0.624582	53.0369
ENSG00000175643	RMI2	116028	-0.16686	-0.180469	-0.00611569	-0.225857	-1.48985	-0.340452	-0.0703798	0.145047	-0.0629912	-0.264161	-0.353294	0.0917203	-0.37593	-0.0594252	-0.98819	-0.248798	0.00430817	-0.672569	0.00963958	-0.624955	53.568
ENSG00000134697	GNL2	29889	0.175699	-0.0805135	0.0450843	-0.128673	-0.0906536	-0.607738	0.084823	-0.079768	0.126012	0.158737	-0.00396899	-0.0583501	-0.0642795	0.0772689	-0.163519	-0.230329	0.074974	-0.457229	0.00949275	-0.625938	55.7171
ENSG00000103067	ESRP2	80004	-0.0530931	-0.218044	-0.184198	-0.16891	0.0511662	-0.980948	-0.217681	0.128678	-0.235179	-0.252947	0.052038	0.620375	-0.361953	1.36412	-0.428351	0.112241	0.00228664	-0.705018	0.00938325	-0.626679	81.8363
ENSG00000075702	WDR62	284403	-0.260526	-0.369834	-0.545793	-0.366653	-0.74059	-0.856422	0.0391368	-0.378075	-0.543216	-0.437594	-0.808227	-0.0216713	-0.519261	-0.0692074	-0.693656	-0.0955137	0.0161448	-0.589973	0.00937655	-0.626725	69.0382
ENSG00000122642	FKBP9	11328	-0.224309	-0.293882	-0.303576	-0.421574	-0.255306	-0.935817	-0.213937	-0.388649	-0.405667	-0.269217	-0.119885	-0.111728	-0.304816	-0.327018	-0.482975	-0.171845	0.16353	-0.365783	0.00934555	-0.626936	98.8859
ENSG00000184402	SS18L1	26039	-0.0345644	-0.285885	-0.34716	0.0633575	-0.227687	-0.759924	-0.145489	0.0335751	0.0299864	-0.0811111	-0.119329	-0.0883	-0.0495178	-0.0492242	-0.23316	-0.0890129	0.081525	-0.44838	0.00934255	-0.626956	57.2268
ENSG00000144485	HES6	55502	-0.0858355	-0.555116	-0.836657	-0.819677	-1.14647	-0.944611	-0.342105	-0.0178059	-0.146029	0.170876	-0.589461	-0.0934669	-0.419133	-0.171496	-1.20909	-0.255746	0.0708241	-0.463129	0.0093254	-0.627074	78.0924
ENSG00000111640	GAPDH	2597	-0.0706222	-0.352431	0.0129353	-0.359727	-0.305777	-0.404938	-0.208811	-0.308723	-0.287477	-0.267624	0.0334952	0.024127	0.0376978	-0.0696518	-0.485286	-0.158923	0.028767	-0.545725	0.0092846	-0.627353	57.2869
ENSG00000184207	PGP	283871	-0.0628802	-0.0651651	-0.0404381	-0.135005	-0.59847	-0.344505	-0.154384	-0.12831	-0.314033	-0.441275	-0.335963	-0.0227804	-0.0636499	-0.113407	-1.23509	-0.307194	0.00430817	-0.672569	0.00926454	-0.62749	52.8057
ENSG00000161999	JMJD8	339123	-0.0941592	-0.0844722	0.0231712	-0.283169	-0.112093	-0.378581	-0.13665	0.0167112	-0.107947	-0.189873	-0.154303	0.0549157	-0.0931886	-0.0224058	-0.543387	-0.295208	0.0434094	-0.510327	0.0090604	-0.628905	55.8994
ENSG00000158710	TAGLN2	8407	-0.138236	-0.195378	0.137119	-0.523232	-0.159304	-1.4011	-0.524474	-0.37993	-0.855639	0.00711253	-0.285958	-0.00361329	-0.484943	-0.171687	-0.743907	-0.377039	0.0267495	-0.551625	0.00901828	-0.6292	66.0072
ENSG00000133027	PEMT	10400	-0.149595	-0.653483	-0.101541	-0.332219	-0.226495	-0.462198	-0.421581	-0.470625	-0.0771207	-0.243395	-0.0209297	-0.078384	-0.161706	-0.0313407	-0.85325	-0.496662	0.0576105	-0.483778	0.00901572	-0.629218	57.9911
ENSG00000108262	GIT1	28964	-0.247144	-0.134922	-0.100525	-0.0803786	-0.125952	-0.896893	-0.252574	-0.142922	-0.0699569	-0.152984	-0.293618	0.175257	-0.257267	0.0939883	-0.223115	-0.0718022	0.0630294	-0.474928	0.00897153	-0.629528	69.5255
ENSG00000101417	PXMP4	11264	-0.0111562	0.393278	0.0565397	-0.510487	-0.560084	-0.759612	-0.135911	-0.0143981	0.204397	-0.290635	-0.235072	-0.0628078	-0.666553	-0.0318645	-1.46934	-0.314709	0.0509298	-0.495577	0.00896117	-0.629601	69.0781
ENSG00000121775	TMEM39B	55116	0.000189527	-0.300339	-0.242123	-0.0677695	-0.315938	-1.23662	-0.00245165	-0.155196	-0.378662	-0.266561	-0.400958	0.0405113	-0.200185	-0.0856795	-0.242371	-0.316821	0.0130804	-0.604722	0.00870937	-0.631397	55.9963
ENSG00000154945	ANKRD40	91369	0.0737925	-0.0359365	0.196557	0.0802188	0.183724	-0.48575	-0.00461601	0.042035	0.0524778	-0.0707876	-0.147432	0.0677987	-0.186313	0.14974	-0.096199	-0.0301319	0.0087268	-0.631271	0.00863376	-0.631944	54.6014
ENSG00000128951	DUT	1854	-0.0462125	-0.0979734	-0.0263943	-0.284858	-0.956608	-0.341203	0.16133	-0.0512911	-0.101977	-0.0761848	-0.458083	0.061563	-0.487553	0.0435436	-0.613839	-0.159853	0.00430817	-0.672569	0.00861796	-0.632059	50.1334
ENSG00000068438	FTSJ1	24140	-0.0734586	-0.0626642	0.0625436	-0.161773	0.000918272	-0.991388	-0.129278	-0.310938	-0.00449192	-0.230292	-0.158489	0.0282924	-0.0118513	-0.0104856	-0.484427	-0.144293	0.152813	-0.374633	0.00832355	-0.634229	79.999
ENSG00000197299	BLM	641	0.294419	-0.591969	-0.0185751	-0.185018	-1.265	-0.551722	0.413148	0.444359	0.0220929	0.0545019	-0.673042	0.121243	-0.378645	0.2161	-0.408834	-0.0840625	0.0125264	-0.607672	0.00787106	-0.637687	54.8853
ENSG00000145220	LYAR	55646	0.512873	-0.0397873	0.392449	-0.283255	0.191405	-1.70202	-0.152955	-0.25931	0.0705992	0.107953	-0.108062	-0.0151315	-0.427555	0.0316011	-0.441376	-0.315498	0.0708241	-0.463129	0.0078484	-0.637864	84.6024
ENSG00000103353	UBFD1	56061	-0.0266561	-0.0350603	0.0721263	-0.0254657	-0.132756	-0.35861	-0.18909	-0.0645063	-0.075809	-0.0329214	-0.0120996	0.0497171	0.0371881	0.0760381	-0.119442	-0.116548	0.00273916	-0.696168	0.00781721	-0.638109	59.656
ENSG00000182272	B4GALNT4	338707	-0.218911	-0.183392	-0.338636	-0.623197	-0.398535	-1.2567	-0.663449	-0.323096	-0.219529	-0.151798	-0.188438	-0.0734098	-0.446313	-0.205426	-0.773835	-0.467973	0.149348	-0.377583	0.00759923	-0.639841	76.8036
ENSG00000275714	HIST1H3A	8350	0.0795743	-0.578921	-0.300336	-0.333427	-1.09255	-0.836128	0.263936	0.00925366	-0.524883	-0.720159	-0.57345	0.18141	-0.484614	0.00986789	-0.46866	-0.301164	0.0011932	-0.734516	0.00755233	-0.640218	81.9952
ENSG00000169718	DUS1L	64118	0.0540852	-0.187862	-0.0374482	-0.32449	-0.201251	-0.720359	-0.366131	-0.0600192	-0.0693236	-0.251807	-0.141521	-0.0711703	-0.27795	-0.136029	-0.482665	-0.51925	0.0175162	-0.584073	0.00746242	-0.640948	51.382
ENSG00000167264	DUS2	54920	-0.0297735	0.0637745	0.115585	-0.203906	0.0308031	-0.617442	-0.0664324	-0.0512956	-0.0383753	-0.125114	-0.0984686	0.0183243	0.0171174	0.393648	-0.73779	-0.284511	0.145937	-0.380533	0.00742962	-0.641216	50.3188
ENSG00000171723	GPHN	10243	0.333804	-0.0478632	0.370271	0.0175022	0.00688899	-0.264995	0.0693232	-0.0117658	0.271123	0.378675	0.0195636	-0.0533193	-0.176896	0.0905746	-0.332187	-0.189176	0.0406468	-0.516226	0.0073972	-0.641481	56.0535
ENSG00000164002	EXO5	64789	-0.0885483	-0.25863	0.0166343	-0.208499	-0.309307	-0.258742	-0.0760708	-0.101263	-0.113367	-0.301318	-0.429787	0.0381208	-0.209001	-0.0937859	-0.497212	0.170452	0.00156258	-0.722717	0.00727108	-0.642524	52.1762
ENSG00000176842	IRX5	10265	0.337108	-0.394354	-0.46155	-0.220034	-0.320404	-1.38819	-0.39141	-1.12582	-0.873375	-0.518767	-0.614539	0.104453	-0.0896594	0.0790936	-1.37683	0.0537626	0.010974	-0.616522	0.0072696	-0.642536	93.2708
ENSG00000104356	POP1	10940	0.0487121	-0.229285	0.185427	-0.0454695	0.207942	-0.528238	-0.242555	0.02628	0.00287087	-0.0551622	0.0142814	-0.103654	0.13355	-0.0569047	-0.789682	0.157146	0.202838	-0.336285	0.00720672	-0.643061	54.1975
ENSG00000182154	MRPL41	64975	-0.0671884	-0.392251	-0.15904	-0.347393	-0.0518234	-0.642491	-0.254631	-0.191698	-0.23043	-0.31647	-0.252478	-0.0269963	0.0103978	-0.221764	-1.30332	-0.213599	0.0884784	-0.43953	0.00720113	-0.643108	54.0689
ENSG00000184445	KNTC1	9735	0.147198	-0.377657	-0.113201	-0.149479	-0.80956	-0.626373	0.355133	0.165371	-0.0343589	-0.0200629	-0.478147	0.0127675	-0.469191	0.214201	-0.171589	-0.0740257	0.00957716	-0.625371	0.00718914	-0.643209	55.2209
ENSG00000158122	AAED1	195827	0.0212401	-0.282734	-0.116346	-0.0876804	-0.259959	-0.954143	0.000435005	0.0859756	-0.234316	-0.17623	0.179265	-0.14654	-0.322987	0.205741	-0.212513	-0.49755	0.00532639	-0.66077	0.00714363	-0.643592	54.7583
ENSG00000150403	TMCO3	55002	-0.172801	-0.702241	-0.239263	-0.0599236	-0.486554	-0.589912	-0.318896	-0.385351	-0.346683	-0.281653	-0.261264	-0.10592	-0.0880535	-0.0123957	-0.312857	-0.239926	0.00189669	-0.713867	0.00709736	-0.643983	51.5723
ENSG00000134330	IAH1	285148	-0.0555465	-0.194138	-0.0146828	0.00253503	-0.0607877	-0.356774	-0.152641	-0.238627	-0.128129	-0.125182	-0.271115	-0.0995576	-0.28387	0.021004	-0.296436	-0.264593	0.00290514	-0.693218	0.00705513	-0.644342	50.7921
ENSG00000145194	ECE2	9718	-0.133657	-0.233108	0.451313	-0.307948	0.62517	-1.75766	-0.202825	-0.0921063	0.0888845	-0.0218508	-0.174038	0.0640249	-0.0442065	-0.0215791	-1.30125	0.0406723	0.186446	-0.348084	0.00702499	-0.6446	53.4793
ENSG00000099341	PSMD8	5714	-0.0768678	-0.277919	-0.0474521	0.0121874	0.0339422	-0.43915	-0.0925574	-0.16831	-0.269194	-0.131553	-0.175484	0.0669365	-0.125571	-0.0129446	-0.437019	-0.347981	0.0205295	-0.572274	0.00699428	-0.644863	77.224
ENSG00000110400	NECTIN1	5818	-0.232379	-0.459556	-0.852939	-0.400087	-0.68838	-0.998521	-0.347087	-0.507901	-1.02787	-0.713499	-0.545971	0.221702	-0.648656	0.135546	-1.11277	-0.364314	0.00590307	-0.65487	0.00699268	-0.644876	74.9951
ENSG00000180822	PSMG4	389362	0.0627328	0.180892	0.0817816	-0.14509	-0.131401	-0.730799	-0.110622	-0.0277932	0.113352	0.16177	0.162542	-0.0608763	-0.227872	-0.0587453	-0.330311	0.0878022	0.277503	-0.289087	0.00697161	-0.645057	50.5884
ENSG00000181544	FANCB	2187	0.16971	-0.354755	0.0745739	0.0689227	-0.832739	-0.629618	0.45112	0.0374469	0.0631626	-0.0582914	-0.355425	-0.192184	-0.183056	0.276133	-0.172206	-0.0815068	0.0065285	-0.64897	0.00690535	-0.64563	52.7194
ENSG00000070495	JMJD6	23210	-0.00805404	-0.0919498	-0.0890738	-0.0347561	-0.0926723	-0.433468	0.017334	-0.262284	-0.201581	-0.116731	-0.2134	0.0937388	-0.144202	0.0136128	-0.2239	-0.0991776	0.00914417	-0.628321	0.00690172	-0.645661	50.7022
ENSG00000026559	KCNG1	3755	-0.178924	-0.90186	-0.0494486	-0.21044	-1.40978	-0.710582	0.998204	0.221938	0.604884	0.102	0.0336826	1.62983	-0.816174	0.0914563	-0.824099	-0.300242	0.0448423	-0.507377	0.00689952	-0.64568	124.121
ENSG00000140854	KATNB1	10300	-0.0953469	-0.145012	-0.335676	-0.242788	-0.165205	-0.46432	-0.0525179	-0.142622	-0.130868	-0.126924	-0.176817	0.159796	-0.0038227	0.0313044	-0.977421	-0.0360467	0.103639	-0.421831	0.00687503	-0.645893	56.8721
ENSG00000142733	MAP3K6	9064	-0.39127	-0.672905	-0.621717	-0.617648	-0.850068	-0.698388	-0.373381	-0.458101	-0.717822	-0.77136	-0.567278	-0.130591	-0.85336	-0.354327	-0.883026	-0.756741	0.00258094	-0.699118	0.00686735	-0.64596	72.6216
ENSG00000100522	GNPNAT1	64841	0.00725487	-0.174137	0.147702	0.150226	0.30857	-0.566042	-0.0670851	-0.0631139	0.173129	0.0766658	-0.349698	-0.0536565	-0.267331	0.134156	-0.674773	0.441613	0.0908876	-0.43658	0.00671713	-0.64728	56.6717
ENSG00000075975	MKRN2	23609	0.139381	-0.0298914	0.0747824	0.0498163	0.17187	-0.408327	-0.00959931	0.0383649	0.0726664	0.105012	0.058964	0.0925051	-0.0164494	0.0404164	-0.0836512	-0.00818974	0.0630294	-0.474928	0.00666711	-0.647724	50.6888
ENSG00000103187	COTL1	23406	0.342347	0.163656	0.247542	-0.176403	-0.507516	-0.401736	0.018943	0.607163	-0.0431269	0.268213	-0.119132	0.401715	-0.520061	0.298534	-0.333332	-0.261919	0.00505546	-0.66372	0.00658728	-0.648439	130.573
ENSG00000170846	LOC93622	93622	0.116693	0.0808239	0.0149845	-0.161846	-0.302242	-0.613794	-0.00345169	0.0692652	0.0588824	0.0799344	-0.350071	0.213719	0.143396	-0.141804	-0.685242	-0.0748947	0.211372	-0.330385	0.00657071	-0.648589	57.7598
ENSG00000097046	CDC7	8317	0.324022	-0.237518	-0.158282	-0.0249211	-0.75523	-0.221951	0.245793	0.515042	0.00968721	0.249321	-0.298468	0.0522464	-0.615904	0.114733	-0.786456	-0.318202	0.028767	-0.545725	0.00648176	-0.649395	60.8547
ENSG00000117360	PRPF3	9129	0.0123456	-0.33527	0.0394821	-0.150514	-0.205617	-0.411599	-0.162067	-0.10579	-0.118682	-0.126125	-0.201638	0.0212653	-0.217399	0.00533829	-0.0710562	-0.240794	0.00532639	-0.66077	0.0064211	-0.64995	58.4897
ENSG00000145414	NAF1	92345	0.568398	0.0952501	0.0942081	0.0751789	-0.389526	-0.589992	-0.0383718	-0.133622	0.439393	0.205027	0.0164442	-0.0382223	-0.115021	0.130193	-0.192375	-0.0229016	0.0277442	-0.548675	0.00641948	-0.649965	76.4875
ENSG00000104635	SLC39A14	23516	-0.288405	-0.191565	-0.0700676	-0.107299	-0.0112488	-0.791968	-0.127614	-0.017553	0.0498393	0.137777	-0.237659	-0.0193365	-0.232251	-0.225427	-0.750346	-0.22623	0.624075	-0.132744	0.00621301	-0.651887	152.049
ENSG00000095906	NUBP2	10101	-0.0199413	-0.107507	-0.0324504	-0.364359	-0.243055	-0.57129	-0.299792	-0.078176	-0.217865	-0.315809	-0.140653	-0.0415242	-0.0744442	-0.208665	-0.564633	-0.170806	0.0175162	-0.584073	0.00620263	-0.651985	58.5247
ENSG00000243335	KCTD7	154881	0.208462	-0.524448	-0.234839	-0.148181	-0.722326	-0.333765	0.0582363	0.25155	-0.376535	-0.250108	-0.207153	0.0817969	-0.444924	0.0745418	-0.346641	-0.24204	0.000447603	-0.772865	0.00611961	-0.652773	53.7977
ENSG00000160867	FGFR4	2264	0.207414	-2.34828	0.00100521	-1.36725	-1.50039	-1.1958	-1.71627	-0.583426	-0.515235	-0.54271	-1.3538	-0.127172	-2.21542	-0.153737	-1.84259	-1.51622	0.00505546	-0.66372	0.00603004	-0.653633	162.903
ENSG00000154124	OTULIN	90268	0.0124921	-0.246676	-0.146971	0.0638219	-0.21895	-0.541565	0.0726905	0.0840724	-0.127071	0.00480324	-0.148931	0.0100674	-0.153088	0.0367584	-0.07047	-0.194285	0.0221788	-0.566374	0.00602783	-0.653655	55.4565
ENSG00000174371	EXO1	9156	0.0703245	-0.588766	-0.207709	-0.296001	-2.13929	-0.822815	0.372153	0.133555	-0.162084	-0.358707	-0.767647	0.0715205	-0.545672	0.185735	-0.929644	-0.290285	0.00189669	-0.713867	0.00594284	-0.65448	54.8767
ENSG00000142409	ZNF787	126208	-0.00302991	-0.179795	-0.0526759	-0.220548	-0.0606076	-0.771949	-0.205621	-0.119786	-0.255366	-0.106436	-0.138093	0.0444813	0.0638998	-0.158946	-0.466399	-0.0953539	0.0792973	-0.451329	0.00592826	-0.654623	51.0325
ENSG00000112159	MDN1	23195	0.132525	0.0109285	0.0962046	-0.0119374	0.177051	-0.928575	-0.121187	-0.000634983	0.119285	0.116914	0.143181	-0.0122093	-0.121204	0.0748046	-0.245341	0.116174	0.287866	-0.283187	0.00590951	-0.654807	56.832
ENSG00000169683	LRRC45	201255	-0.0443179	-0.537196	0.107851	-0.670218	-0.884533	-0.474135	-0.30189	0.31854	-0.215659	-0.483825	-0.558339	-0.035173	-0.492132	-0.131266	-1.13714	-0.554987	0.0230408	-0.563424	0.00590043	-0.654896	55.0759
ENSG00000255737	AGAP2-AS1	100130776	-0.144099	-0.362286	0.0123408	-0.731989	-0.154696	-1.14768	-0.302683	-0.309903	-0.677207	-0.570705	0.106358	-0.113214	-0.706715	-0.397789	-0.928766	-0.0640535	0.0248421	-0.557525	0.00589187	-0.65498	69.0265
ENSG00000096063	SRPK1	6732	0.227172	0.0967791	0.157309	-0.0168004	-0.123565	-0.375387	0.0166329	0.251289	0.174305	0.0619127	0.102282	0.0801739	0.0216809	0.209997	0.082288	0.214238	0.0239284	-0.560474	0.00589076	-0.654991	53.085
ENSG00000123545	NDUFAF4	29078	0.239851	-0.458566	-0.0639484	-0.0580154	0.502487	-1.1219	-0.259868	-0.0691331	0.0698481	0.141214	0.0215192	-0.150508	-0.0622625	0.0388573	-1.05006	-0.115128	0.233703	-0.315636	0.00576293	-0.65626	59.0766
ENSG00000197905	TEAD4	7004	-0.11288	-0.135748	-0.20837	-0.639698	-0.620605	-1.10443	-0.527594	-0.28084	-0.242905	-0.585796	-0.578119	0.011965	-1.0343	-0.158699	-0.644674	-0.2148	0.00430817	-0.672569	0.00567962	-0.657099	83.5724
ENSG00000128626	MRPS12	6183	-0.166932	-0.0572303	-0.0292711	-0.122627	0.251605	-1.23946	-0.224798	-0.0238765	-0.21659	-0.0852217	-0.122505	0.0449899	-0.0526947	-0.0470166	-0.96303	0.00989614	0.174739	-0.356934	0.00567476	-0.657148	67.8783
ENSG00000197061	HIST1H4C	8364	0.13588	-0.59144	-0.218779	-0.143371	-1.05352	-0.725417	0.439271	-0.168786	-0.428162	-0.488871	-0.448018	0.20568	-0.232586	0.0602701	-0.441077	-0.186771	0.000775226	-0.752216	0.00565044	-0.657395	52.8571
ENSG00000166165	CKB	1152	-0.419389	-0.853571	-0.445901	-0.332015	-0.231955	-2.07169	-0.111767	-0.826877	-1.05963	-0.464995	-0.233097	-0.264323	-0.589829	-0.601579	-1.09408	-0.498964	0.123537	-0.401182	0.00564266	-0.657474	96.9474
ENSG00000155189	AGPAT5	55326	0.223595	-0.241062	0.519074	-0.0211004	0.241864	-1.20496	0.162675	-0.0499544	0.619161	0.0181635	-0.0112053	0.112381	-0.0978983	0.0800659	-0.335184	-0.139062	0.0728776	-0.460179	0.0055819	-0.658096	62.6716
ENSG00000129250	KIF1C	10749	-0.143827	-0.354573	-0.141474	-0.321719	-0.172574	-0.629647	-0.403524	-0.325015	-0.250375	-0.42487	-0.435212	-0.0211853	-0.412302	-0.0332612	-0.538368	-0.448095	0.00620951	-0.65192	0.00556415	-0.658278	51.4239
ENSG00000132603	NIP7	51388	0.292751	-0.114762	0.247867	-0.103784	0.237664	-1.196	-0.0678691	0.0292938	-0.024932	0.0420947	-0.0446326	-0.0942589	-0.187875	0.00719971	-0.452422	-0.27589	0.0434094	-0.510327	0.00545976	-0.659362	55.9911
ENSG00000153933	DGKE	8526	0.137636	-0.27795	0.0730393	0.310537	0.0950915	-0.610313	0.0100267	0.327114	0.0962194	0.118273	0.331966	-0.0529045	-0.00155972	0.131946	-0.0143106	0.208509	0.0393161	-0.519176	0.00545721	-0.659388	77.5831
ENSG00000107566	ERLIN1	10613	0.158628	-0.207402	-0.022998	-0.242831	-0.293097	-0.780352	-0.0210268	-0.253982	-0.0421953	-0.353834	-0.138894	-0.0634491	-0.365974	0.0198041	-0.163034	-0.248148	0.00832466	-0.634221	0.00545513	-0.65941	59.6831
ENSG00000116957	TBCE	6905	0.034696	-0.166441	-0.163078	0.00228617	-0.0892218	-0.451015	0.16757	-0.0232551	0.087283	-0.0183664	-0.174613	-0.0607422	0.0758279	0.103587	-0.441265	-0.124049	0.136024	-0.389382	0.00539747	-0.660016	73.3019
ENSG00000152465	NMT2	9397	0.080302	-0.562613	-0.158492	-0.00587159	-0.780242	-1.44504	0.362654	0.972818	-0.0985276	0.878416	-0.486009	0.286215	-0.0873788	0.530414	-0.590327	-0.517748	0.0161448	-0.589973	0.0053829	-0.66017	128.367
ENSG00000147457	CHMP7	91782	0.0574741	-0.311453	-0.0202313	-0.261061	0.00440199	-0.278281	-0.0624072	0.0576236	-0.0864623	0.0307146	-0.0569603	0.0859748	-0.177613	0.0322699	-0.242034	-0.123331	0.0148584	-0.595873	0.00530961	-0.660949	54.9775
ENSG00000196449	YRDC	79693	0.0401248	-0.194485	0.258109	-0.219941	0.196761	-1.30591	-0.098915	-0.349908	-0.171978	-0.224313	-0.00680556	0.0326697	-0.17098	0.0601498	-0.536715	-0.216903	0.0355204	-0.528026	0.00528677	-0.661194	50.4182
ENSG00000141569	TRIM65	201292	-0.251217	-0.234642	0.033454	-0.221018	0.308264	-1.46556	-0.294701	-0.165692	-0.1618	-0.316608	-0.288402	-0.0718851	-0.378169	-0.161699	-1.1204	-0.250092	0.0525431	-0.492628	0.00528304	-0.661234	55.3739
ENSG00000165527	ARF6	382	-0.0899046	-0.258653	-0.118529	0.020707	-0.342553	-0.970736	-0.108997	-0.299267	-0.267132	-0.205841	-0.207301	-0.0930879	-0.113788	0.0234919	-0.177021	-0.137364	0.00177943	-0.716817	0.0052638	-0.661441	59.8109
ENSG00000143815	LBR	3930	0.0315384	-0.101568	0.0571192	0.133546	-0.183119	-0.676575	-0.0122194	0.206832	-0.0964693	0.0355942	-0.250997	0.136218	-0.0307928	0.0940672	-0.0214092	0.0202928	0.00111301	-0.737466	0.00523459	-0.661756	53.7522
ENSG00000063660	GPC1	2817	-0.256759	-0.520298	-0.673505	-0.692087	-0.246691	-1.28322	-0.48312	-0.363746	-0.809315	0.0801368	-0.729205	-0.110313	-0.718319	-0.160834	-1.4658	-0.465623	0.0576105	-0.483778	0.0052324	-0.661779	90.5709
ENSG00000114631	PODXL2	50512	-0.00294114	-0.0118709	-0.0339165	-0.152633	-0.464952	-0.801306	-0.38677	0.0399716	0.168211	-0.0507505	0.0853111	-0.189637	-0.475687	-0.101534	-0.588745	-0.488385	0.123537	-0.401182	0.00521777	-0.661938	84.3387
ENSG00000132507	EIF5A	1984	0.0655148	-0.00496201	0.0917707	-0.175144	0.0130105	-0.682222	-0.273409	-0.259598	-0.125823	-0.179904	-0.0490886	-0.00942203	-0.0396817	-0.0399612	-0.717159	-0.211041	0.106333	-0.418881	0.00520895	-0.662033	53.0886
ENSG00000048162	NOP16	51491	0.316057	-0.00503464	0.253976	-0.198337	0.341775	-1.82105	-0.207694	-0.0136403	-0.0115708	-0.042116	0.11526	-0.0976768	-0.0408192	0.0316471	-0.79605	0.0378197	0.129677	-0.395282	0.00516726	-0.662487	65.8747
ENSG00000171865	RNASEH1	246243	0.0126342	0.048049	0.0711952	0.0388909	0.123484	-0.6756	0.0133079	-0.140614	0.0740706	-0.0650439	0.0795981	0.0867447	-0.0456708	-0.0480866	-0.354256	0.0550527	0.397554	-0.22714	0.0051493	-0.662684	62.0226
ENSG00000149554	CHEK1	1111	0.159582	-0.531049	-0.164246	-0.240609	-0.929919	-0.717212	0.159312	0.108197	-0.0723163	-0.229314	-0.707865	0.0899052	-0.329552	0.101746	-0.459059	-0.438382	0.0040798	-0.675519	0.00505701	-0.663702	52.7947
ENSG00000146535	GNA12	2768	-0.131969	-0.466228	-0.193923	-0.104177	-0.258925	-0.829239	-0.628375	-0.558023	-0.20129	-0.132937	-0.126648	0.0899879	-0.321877	-0.0431803	-0.405137	-0.20221	0.00290514	-0.693218	0.00498034	-0.66456	56.2155
ENSG00000185130	HIST1H2BL	8340	0.119405	-0.644351	-0.314471	-0.457878	-1.55329	-1.10383	0.19382	-0.227507	-0.459845	-0.929298	0.507733	-0.0138051	-0.571168	-0.0480381	-0.693906	-0.298885	0.00166814	-0.719767	0.0048958	-0.665518	66.7924
ENSG00000172428	COPS9	150678	0.199801	-0.0146621	0.0590633	-0.23474	-0.150721	-0.608069	-0.148123	-0.241965	-0.148891	-0.0757136	-0.267562	0.0506569	-0.400956	-0.0396334	-0.729297	-0.546216	0.0136535	-0.601773	0.00489323	-0.665547	53.2662
ENSG00000078124	ACER3	55331	-0.031512	-0.748289	-0.579821	0.0171595	-0.518545	-0.711389	-0.347093	0.0638846	0.123763	0.0113765	-0.257298	0.0288656	-0.140185	0.376584	-0.50037	0.349562	0.0343189	-0.530976	0.00485782	-0.665952	78.161
ENSG00000087299	L2HGDH	79944	0.184092	-0.0694265	-0.0869688	0.0942504	-0.07892	-0.533507	0.138957	0.395357	0.176416	0.358244	-0.205787	0.0989785	0.063376	0.130688	-0.342323	-0.0182929	0.100993	-0.424781	0.00485143	-0.666026	56.5595
ENSG00000175602	CCDC85B	11007	-0.0128269	-0.855925	-0.0356453	-0.539394	-0.836436	-1.39883	-0.873353	-0.901494	-0.261319	-0.377128	-0.135877	-0.297762	-0.0179659	-0.729934	-1.22329	-0.449483	0.0393161	-0.519176	0.00484813	-0.666064	97.5831
ENSG00000118655	DCLRE1B	64858	-0.160289	-0.267399	-0.284729	-0.220153	-0.72488	-0.421042	0.18403	-0.146044	-0.241776	-0.253877	-0.463414	-0.107674	-0.436097	0.140386	-0.654858	-0.176536	0.00756444	-0.640121	0.00479046	-0.66673	68.1274
ENSG00000178202	KDELC2	143888	0.0239736	-0.906936	0.00699271	0.238623	-0.818839	-0.622648	0.298424	-0.0924486	-0.0648731	-0.17734	-0.190957	-0.0364741	-0.306694	-0.00302891	-0.111248	0.0671374	0.00166814	-0.719767	0.00469023	-0.667903	89.926
ENSG00000072958	AP1M1	8907	-0.121437	-0.326627	-0.247702	-0.173606	-0.332909	-0.260535	-0.194835	-0.149846	-0.313984	-0.284817	-0.393604	-0.0753673	-0.175537	-0.0294554	-0.718409	-0.185692	0.00166814	-0.719767	0.00466309	-0.668225	71.9368
ENSG00000124767	GLO1	2739	0.000523373	-0.194685	-0.0214849	0.117213	0.1251	-0.610603	-0.0929951	-0.00903776	0.0545025	0.0964572	-0.279064	-0.00617313	-0.00787867	0.0537744	-0.434351	-0.0836144	0.233703	-0.315636	0.00460893	-0.66887	63.5525
ENSG00000097021	ACOT7	11332	-0.029756	-0.421321	-0.287148	-0.355232	0.0606089	-1.12922	-0.521493	-0.244461	-0.195966	0.150057	-0.708194	0.158147	-0.492763	0.0756613	-0.935088	-0.177314	0.0420111	-0.513277	0.00458839	-0.669116	59.7444
ENSG00000182307	C8orf33	65265	0.0612417	-0.18259	-0.0187768	-0.111	-0.03571	-0.829589	-0.0664462	-0.110802	-0.0707119	-0.207285	0.0407456	-0.015361	-0.0610127	-0.036211	-0.213419	-0.0872151	0.0125264	-0.607672	0.00451702	-0.669979	71.7623
ENSG00000147799	ARHGAP39	80728	-0.157628	-0.837143	-0.396132	-0.679723	-0.270391	-0.738959	-0.464281	-0.260631	-0.0395061	-0.289176	-0.421824	-0.145661	-0.258897	-0.0824047	-1.08083	-0.25176	0.0448423	-0.507377	0.00449284	-0.670274	92.8519
ENSG00000278705	HIST1H4B	8366	0.0826062	-0.468517	-0.117488	-0.313752	-1.07228	-0.670478	0.310735	0.00993571	-0.452655	-0.540101	-0.31	0.198513	-0.342793	0.0333822	-0.501256	-0.330845	0.000266904	-0.790564	0.00444732	-0.670833	61.8834
ENSG00000123094	RASSF8	11228	0.428899	-0.534854	0.587881	0.0211854	-0.369267	-0.89395	0.0529648	0.209891	-0.669231	0.291428	-0.417392	-0.20113	-0.527822	-0.136288	-0.369439	-0.274537	0.00177943	-0.716817	0.00444376	-0.670877	79.4286
ENSG00000070761	CFAP20	29105	-0.0639277	-0.271793	-0.00706495	-0.085571	-0.208186	-0.572095	0.117489	-0.400308	-0.300594	-0.348879	-0.360165	0.100286	-0.149269	-0.00134989	-0.474941	-0.226554	0.0068604	-0.646021	0.00442982	-0.671049	51.4996
ENSG00000233016	SNHG7	84973	-0.00351222	-0.174646	-0.00126295	-0.183621	-0.129197	-0.846006	-0.298598	0.172476	0.190717	-0.148553	0.0243736	0.0716399	-0.259974	0.0998464	-0.182795	-0.0870692	0.0367534	-0.525076	0.00436437	-0.671863	55.1751
ENSG00000171813	PWWP2B	170394	-0.153375	0.0116823	-0.440149	-0.0871414	-0.491509	-0.946104	-0.521347	-0.118157	-0.35199	-0.271266	-0.225167	-0.0687437	-0.264508	-0.333215	-1.03148	0.111718	0.0861152	-0.44248	0.00433131	-0.672277	54.9626
ENSG00000170322	NFRKB	4798	-0.138122	-0.080127	-0.156219	-0.212619	-0.189981	-0.523543	-0.306508	-0.0101358	-0.213904	-0.271823	-0.146059	-0.0108537	-0.227258	-0.0165235	-0.426888	-0.257264	0.0182351	-0.581123	0.00432892	-0.672308	62.657
ENSG00000120942	UBIAD1	29914	0.0903924	-0.170531	-0.206422	-0.298714	-0.0593342	-1.07943	-0.310413	0.105667	0.153959	-0.0737323	-0.321197	0.0840738	-0.0969678	-0.0877496	-0.679797	-0.0973152	0.233703	-0.315636	0.00430878	-0.672561	54.5083
ENSG00000241837	ATP5PO	539	0.169502	-0.154386	-0.179425	-0.264583	-0.375975	-0.330204	-0.194485	0.0297082	-0.0155208	0.0994152	-0.0814932	0.109222	-0.0195135	-0.098583	-0.621942	-0.154884	0.0708241	-0.463129	0.00430062	-0.672665	52.6318
ENSG00000160131	VMA21	203547	-0.04454	-0.350929	-0.0678432	0.0795438	-0.0390475	-0.469057	0.086109	0.109393	0.166215	0.00860652	-0.313644	0.0260293	-0.0180105	0.0657552	-0.568651	-0.274839	0.170948	-0.359884	0.0042475	-0.67334	85.7832
ENSG00000108384	RAD51C	5889	0.0377234	-0.071578	0.0457847	-0.144667	-0.35098	-0.430519	0.13643	0.259873	-0.137389	-0.020285	-0.413146	0.101183	-0.125816	0.153322	-0.411602	-0.188104	0.0119909	-0.610622	0.00422306	-0.673654	59.8392
ENSG00000106144	CASP2	835	0.0790471	-0.207838	-0.235465	0.0437315	-0.500747	-0.577906	0.138412	-0.0348483	-0.201381	-0.361186	-0.0633346	0.163997	-0.423455	-0.0381223	-0.182708	-0.194115	0.0104917	-0.619472	0.00417466	-0.674278	56.0447
ENSG00000004478	FKBP4	2288	0.105818	0.0291254	-0.010672	-0.120532	0.0621103	-0.607948	-0.0993506	-0.159388	-0.0533778	-0.308871	-0.201137	0.040558	-0.0542789	0.0236647	-0.951979	0.055842	0.0908876	-0.43658	0.00407756	-0.675549	80.9145
ENSG00000076351	SLC46A1	113235	0.0937478	-0.367983	0.243813	-0.230317	-0.0872765	-0.849188	-0.388555	-0.0717068	0.0735443	-0.0480141	0.168225	-0.0614	0.31109	0.0153436	-0.615545	0.194781	0.0393161	-0.519176	0.00405922	-0.675791	61.211
ENSG00000080819	CPOX	1371	-0.139038	-0.340991	0.0609279	-0.0580565	-0.109954	-0.246625	0.103169	0.192195	-0.042477	-0.133469	0.0265011	0.0727596	-0.0500995	0.122902	-0.628874	-0.322967	0.0406468	-0.516226	0.00405405	-0.67586	62.3096
ENSG00000111669	TPI1	7167	0.0360728	-0.347958	0.0142795	-0.236084	-0.195285	-0.607408	-0.192449	-0.105813	-0.179409	-0.322407	-0.0399105	0.139485	0.218625	-0.00505066	-0.586874	-0.250319	0.0087268	-0.631271	0.00401926	-0.676323	66.4117
ENSG00000090097	PCBP4	57060	-0.209778	-0.455415	-0.539558	0.0872239	-0.54436	-1.29883	-0.446371	-0.532953	-0.549255	-0.337819	-0.0768682	-0.207412	-0.334765	-0.343989	-0.66835	-0.471136	0.0277442	-0.548675	0.00401711	-0.676352	77.6831
ENSG00000147804	SLC39A4	55630	-0.215072	-0.199389	0.0867273	-0.3514	-0.271022	-1.84959	-0.628739	-0.0516447	-0.432857	-0.311207	-0.35698	-0.0675934	0.194282	-0.352553	-1.62394	-0.434829	0.170948	-0.359884	0.00399837	-0.676603	71.0322
ENSG00000143106	PSMA5	5686	0.0733615	-0.126981	0.158118	0.10365	0.159318	-0.260244	-0.00737375	0.116247	0.0624871	0.0351835	0.104232	0.0608857	0.187142	0.0665793	-0.204206	0.0823147	0.186446	-0.348084	0.0039633	-0.677075	59.3782
ENSG00000184992	BRI3BP	140707	-0.0289182	-0.0927778	-0.22364	-0.202385	-0.554569	-0.366158	0.179757	-0.216857	0.0442032	-0.319227	-0.250008	0.109631	-0.1989	0.115173	-1.51636	0.0877252	0.0298183	-0.542775	0.0038998	-0.677939	66.675
ENSG00000171848	RRM2	6241	0.0873199	-0.434459	-0.316431	-0.293594	-2.19987	-1.43186	0.209213	-0.388184	-0.452953	-0.677538	-0.856812	0.121629	-0.767835	0.0369843	-0.864363	-0.640007	0.000719029	-0.755166	0.00388387	-0.678158	61.4761
ENSG00000131153	GINS2	51659	-0.00164429	-0.654046	-0.130591	-0.536358	-2.09127	-0.829873	0.117385	-0.218817	-0.334272	-0.572476	-0.910801	0.145043	-1.03092	0.0117796	-1.22069	-0.780311	0.00127804	-0.731567	0.00388104	-0.678196	66.7752
ENSG00000126267	COX6B1	1340	-0.033922	-0.338748	0.0142537	-0.11706	-0.0395541	-0.213448	-0.119299	-0.0190583	-0.151609	-0.184273	-0.0838651	0.0538087	-0.0381444	-0.111208	-0.473424	-0.132174	0.0068604	-0.646021	0.00387206	-0.67832	63.4889
ENSG00000197498	RPF2	84154	0.237663	-0.251063	0.137602	0.0655171	0.274361	-1.12766	0.0582668	0.136767	0.243493	0.17008	0.166835	-0.114116	0.0846394	0.180524	-0.488343	-0.1775	0.229123	-0.318585	0.00386787	-0.678378	55.273
ENSG00000166402	TUB	7275	0.179936	-1.04155	0.181579	0.0707071	-1.67091	-1.61841		-0.340879	0.0092287	0.671548	-0.538538	-1.51006	-0.376857	0.190876	-1.45948	-0.314054	0.00664097	-0.666671	0.00542394	-0.678494	94.5104
ENSG00000171490	RSL1D1	26156	0.165974	-0.122827	0.169814	-0.153808	0.195446	-0.818084	-0.008905	0.128337	0.316951	0.289948	0.0763468	0.000971062	0.0221305	0.159293	-0.431859	-0.026382	0.272407	-0.292037	0.00384622	-0.678677	50.1778
ENSG00000126698	DNAJC8	22826	0.0500265	-0.101135	-0.0251681	-0.069779	-0.110127	-0.300823	-0.0149097	0.0126199	-0.10203	-0.0242227	-0.13967	0.0171738	-0.03751	0.00484974	-0.41843	-0.312818	0.0065285	-0.64897	0.0037177	-0.680481	55.4273
ENSG00000156374	PCGF6	84108	0.00729936	-0.25837	0.0110796	0.025512	-0.144403	-0.615863	0.0650331	0.0960701	-0.00159666	0.263386	-0.313719	0.00104308	0.017496	0.219037	-0.306736	-0.221558	0.0493535	-0.498527	0.003713	-0.680548	60.6232
ENSG00000026025	VIM	7431	-0.519962	-1.47648	-0.846204	0.535138	-1.0199	-1.93168	-0.159355	-1.04885	-0.861975	-0.523233	0.493385	-0.360493	0.274267	-0.202654	-2.28993	0.673432	0.028767	-0.545725	0.00370921	-0.680602	201.714
ENSG00000116830	TTF2	8458	0.0296579	-0.0940917	-0.219169	-0.192097	-0.673909	-0.586439	0.107959	-0.155754	-0.103827	-0.0464393	-0.488304	0.0596306	-0.518758	0.138587	-0.416439	-0.128847	0.0257823	-0.554575	0.00363111	-0.681724	53.2835
ENSG00000049541	RFC2	5982	0.0590723	-0.415707	-0.128086	-0.305441	-0.889938	-0.467668	0.0659264	0.151865	-0.139574	-0.105823	-0.652296	0.171046	-0.31382	0.125274	-0.660343	-0.306251	0.00243018	-0.702068	0.00357898	-0.682485	57.1657
ENSG00000107833	NPM3	10360	0.0975247	0.0237727	0.0654152	-0.298091	-0.168875	-1.01859	-0.13889	-0.116305	0.0711954	-0.138999	0.205938	-0.134753	-0.111933	0.00726864	-0.567309	-0.202846	0.0933432	-0.43363	0.00355518	-0.682835	60.3918
ENSG00000112242	E2F3	1871	0.136777	0.0738149	0.0134566	0.0598119	-0.0357015	-0.606443	0.074048	-0.0572411	0.169472	-0.138294	0.0944001	0.090803	0.0302356	0.0644444	-0.184896	0.205801	0.068813	-0.466079	0.00355114	-0.682894	53.1458
ENSG00000100297	MCM5	4174	-0.0739801	-0.777605	-0.0482525	-0.389692	-1.60851	-0.445373	0.0462619	0.0488764	-0.33723	-0.47634	-0.672955	0.143778	-0.604368	0.0237595	-0.966534	-0.235158	0.00177943	-0.716817	0.00349302	-0.683758	51.9592
ENSG00000203485	INF2	64423	-0.110989	-0.499163	-0.303466	-0.694555	-0.813951	-1.58729	-0.511588	-0.517093	-0.103693	-0.14151	-0.241632	0.254245	-0.400255	-0.102019	-0.451746	-0.00814656	0.0257823	-0.554575	0.00339774	-0.685199	54.9394
ENSG00000124787	RPP40	10799	0.195946	-0.704683	-0.194593	0.0353836	0.433164	-1.07244	-0.268176	0.0250195	-0.0510211	-0.00113124	-0.0370234	-0.157706	-0.362084	-0.0849264	-0.943001	-0.15449	0.11471	-0.410031	0.00338946	-0.685326	53.5301
ENSG00000198042	MAK16	84549	0.288668	-0.20611	0.0603215	-0.0299138	-0.0440403	-1.51542	-0.0758909	0.0540988	0.140742	0.131115	0.00495122	-0.0669559	-0.0388183	0.150154	-0.327302	-0.251214	0.0130804	-0.604722	0.00334608	-0.685995	54.8535
ENSG00000167840	ZNF232	7775	-0.0301822	-0.387883	0.114926	-0.00706149	-0.287235	-0.706555	-0.0681027	0.152397	0.019748	0.0555094	0.0189897	-0.196444	-0.0814218	0.00577806	-0.164944	-0.253965	0.0463103	-0.504427	0.00330123	-0.686693	58.7555
ENSG00000170100	ZNF778	197320	-0.0588346	-0.455638	0.0190636	0.120804	-0.035684	-0.833887	-0.22881	-0.158444	-0.179578	-0.0542732	-0.0130094	-0.0797557	-0.22494	-0.0903662	-0.254567	-0.304563	0.0320085	-0.536875	0.00329405	-0.686806	68.756
ENSG00000180694	TMEM64	169200	-0.272655	-0.342234	-0.357742	0.111967	-0.654104	-0.770564	-0.0135135	0.0289024	0.119169	0.00973426	-0.311754	-0.133296	-0.0177024	-0.097677	-0.715724	-0.066874	0.247787	-0.306786	0.00317966	-0.688625	131.5
ENSG00000125520	SLC2A4RG	56731	-0.355689	-0.124518	-0.178566	-0.39248	-0.442609	-0.919207	-0.457487	-0.562457	-0.617196	-0.458375	-0.427636	0.034156	-0.576975	-0.30636	-1.55457	-0.551941	0.00756444	-0.640121	0.00317684	-0.688671	85.6243
ENSG00000189057	FAM111B	374393	0.498627	-0.747476	-0.148245	0.106352	-2.06712	-0.707298	0.371182	0.609575	0.211579	0.282774	-0.669852	0.114957	-0.191168	0.0452882	-1.12424	0.134707	0.0277442	-0.548675	0.00316658	-0.688837	73.7499
ENSG00000110328	GALNT18	374378	-0.321845	-0.424892	-0.172743	-0.274219	-0.560293	-1.45838	-0.30757	-0.925104	0.0995283	0.305696	-0.52866	-0.288664	-0.655393	0.0275094	-0.963387	-0.26554	0.0248421	-0.557525	0.00315829	-0.688971	83.0499
ENSG00000163597	SNHG16	100507246	0.157518	-0.104736	0.260235	-0.122541	0.198587	-0.90952	-0.304577	0.142071	0.0840851	0.30643	0.0108041	0.0852243	-0.000468834	0.224735	-0.511802	-0.144222	0.0509298	-0.495577	0.00308566	-0.690161	74.1798
ENSG00000118894	EEF2KMT	196483	0.13653	0.16707	0.159412	0.419317	0.181098	-1.407	-0.3545	-0.125744	-0.0711887	-0.0121052	0.0120976	-0.120292	-0.0518082	-0.162003	-1.4412	0.00200903	0.36675	-0.241889	0.00298934	-0.691774	53.4454
ENSG00000108561	C1QBP	708	0.184637	-0.246935	0.221448	-0.257551	0.225077	-0.912686	-0.287282	-0.136941	-0.0532395	-0.169647	-0.117858	0.00849698	-0.0592439	-0.0417188	-1.0027	-0.280164	0.068813	-0.466079	0.00298255	-0.691889	57.9948
ENSG00000162576	MXRA8	54587	-0.240231	-1.124	0.168118	0.0218399	-0.82038	-1.38589	-0.763683	-0.0974883	-0.491196	0.109115	-1.6321	-0.230331	-0.413659		-1.98002	-0.92371	0.00938992	-0.645219	0.00426063	-0.691953	185.129
ENSG00000178035	IMPDH2	3615	0.11462	-0.278812	0.173791	-0.371129	-0.23379	-0.83398	-0.224797	-0.078904	0.160803	-0.180458	-0.133084	-0.0455725	-0.406085	-0.00162984	-0.53701	-0.597689	0.00793733	-0.637171	0.00294088	-0.692601	61.665
ENSG00000105185	PDCD5	9141	0.0101117	-0.15299	0.132618	-0.0415823	0.128018	-0.971585	-0.150443	-0.0695983	-0.0820292	0.00675275	-0.0535856	-0.0712615	-0.0615599	0.0137658	-0.413626	-0.0486961	0.0114736	-0.613572	0.00288008	-0.693655	77.741
ENSG00000175550	DRAP1	10589	-0.0418418	-0.441896	-0.0841953	-0.164497	-0.198167	-0.701412	-0.168413	-0.581226	-0.378501	-0.261885	-0.154487	-0.0266408	-0.0399751	-0.0337927	-0.681408	-0.342598	0.00326147	-0.687319	0.00285947	-0.694016	54.7939
ENSG00000171763	SPATA5L1	79029	-0.0833689	-0.497797	0.14924	-0.248942	-0.0603234	-0.762205	-0.089649	0.108754	-0.165536	0.245489	-0.230563	-0.0510871	-0.17843	-0.0078971	-0.340209	-0.0909378	0.0197412	-0.575224	0.00277511	-0.695517	51.274
ENSG00000155846	PPARGC1B	133522	0.400751	-0.300954	-0.45038	-0.057592	-0.400495	-1.03654	-0.0491215	0.0455123	0.0763262	-0.255279	0.0491833	-0.199335	-0.0350813	-0.0394657	-0.527616	0.00271692	0.0861152	-0.44248	0.00274031	-0.696147	71.7886
ENSG00000162377	COA7	65260	0.0948968	-0.154642	-0.14286	0.0142286	0.0650257	-0.862093	-0.321843	0.0413963	0.157633	0.17941	0.134576	-0.188958	-0.033696	0.0702204	-1.03	-0.107569	0.293134	-0.280237	0.00273677	-0.696212	52.6713
ENSG00000111860	CEP85L	387119	0.240645	-0.270517	-0.270706	0.420476	0.0813266	-0.480309	-0.0912407	0.210874	0.00227534	0.171285	0.304071	0.0656138	0.124101	0.0855782	-0.674343	0.293119	0.068813	-0.466079	0.00271341	-0.696639	90.3433
ENSG00000137814	HAUS2	55142	-0.0359041	-0.358758	0.0308642	0.29631	-0.177735	-0.612177	0.189779	0.0610615	-0.099694	0.0232138	-0.184063	0.00061829	-0.134407	0.195808	-0.0419946	0.0287473	0.00307915	-0.690268	0.00270145	-0.696859	59.1126
ENSG00000173457	PPP1R14B	26472	-0.060618	-0.358202	-0.177644	-0.296129	-0.108028	-1.27484	-0.371563	-0.519643	-0.410739	-0.426971	-0.0910752	-0.0480492	-0.372298	-0.115655	-0.596756	-0.249116	0.00793733	-0.637171	0.00267147	-0.697413	53.4635
ENSG00000270231	NBPF8	728841	-0.0838541	0.184523	0.0641168	0.153714	-0.450591	-0.529782	-0.199612	-0.0168636	0.00816643	0.037376	0.0983816	-0.0942451	-0.504097	0.0671384	-0.439133	-0.0976359	0.0630294	-0.474928	0.0026615	-0.697598	54.6083
ENSG00000168453	HR	55806	-0.505443	-1.29984	-0.725752	-1.35106	-1.39936	-1.77177	-0.88883	-0.244997	-0.413338	-1.44595	0.124494	0.262347	-0.659391	-0.85929	-2.47144	-0.996705	0.0267495	-0.551625	0.00264108	-0.69798	90.8625
ENSG00000185090	MANEAL	149175	0.0857836	-0.632126	-0.112715	-0.271831	-0.195531	-1.04784	-0.212998	-0.311863	-0.0247718	-0.175985	-0.250704	-0.29454	-0.431497	0.0497222	-0.447638	-0.549823	0.0257823	-0.554575	0.00263332	-0.698126	70.3239
ENSG00000050344	NFE2L3	9603	0.22823	-0.643398	-0.164508	-0.072303	-0.749815	-1.27734	-0.109056	1.37694	-0.155329	0.43347	0.861966	0.222127	-0.250941	0.234177	-0.80927	-0.31846	0.00832466	-0.634221	0.00259995	-0.698756	155.723
ENSG00000162437	RAVER2	55225	0.0242079	-0.371609	-0.137265	-0.00141078	-0.271063	-0.446075	-0.00241659	0.422642	0.0693682	0.202328	-0.190424	0.026421	-0.25561	0.037046	-1.2704	-0.470646	0.0448423	-0.507377	0.00259358	-0.698877	68.9549
ENSG00000092853	CLSPN	63967	0.057228	-0.488617	-0.163499	-0.368913	-2.14424	-0.881584	0.208544	0.0769557	-0.310249	-0.352553	-0.90996	0.145494	-0.880498	0.114996	-1.17456	-0.312672	0.00243018	-0.702068	0.00259193	-0.698909	75.9037
ENSG00000224877	NDUFAF8	284184	0.280267	-0.18157	0.0718765	-0.184402	-0.161738	-0.839153	-0.276009	-0.221577	-0.212142	-0.193359	0.0790733	-0.0220943	0.141969	-0.0105212	-0.640896	-0.285109	0.0478139	-0.501477	0.00255277	-0.699658	59.0693
ENSG00000102098	SCML2	10389	0.175474	-0.0629924	-0.0531891	0.278867	-0.86492	-0.560917	-0.135764	-0.292245	-0.102103	-0.0398783	-0.225851	-0.146255	-0.559518	0.0515468	-0.589443	-0.457208	0.00386126	-0.678469	0.00254615	-0.699786	74.8625
ENSG00000197461	PDGFA	5154	0.204268	-0.510173	-0.906733	0.135913	-0.332883	-1.19413	-0.761976	0.349766	-0.526558	-0.654225	-0.615029	0.422993	-0.793989	0.116356	-2.11409	-0.691318	0.0463103	-0.504427	0.00253941	-0.699916	114.133
ENSG00000160049	DFFA	1676	0.0712598	-0.0675494	0.319878	-0.0929119	0.14205	-0.786577	-0.132035	0.033829	0.0362669	0.0475245	0.00803366	0.0701193	0.0924136	0.0869911	-0.394571	-0.00689068	0.0933432	-0.43363	0.00251766	-0.700339	53.0473
ENSG00000275221	HIST1H2AK	8330	0.0732841	-0.473649	-0.216559	-0.286779	-0.911113	-0.63723	0.206754	-0.0891072	-0.442528	-0.770915	-0.653125	0.141762	-0.698241	-0.0296687	-0.774478	-0.0902514	0.00146252	-0.725667	0.00250721	-0.700543	59.1114
ENSG00000276043	UHRF1	29128	-0.0840598	-0.652988	0.105972	-0.497965	-2.04916	-1.0987	-0.00593788	-0.260506	-0.205548	-0.648883	-0.906973	0.148656	-0.686316	0.0374271	-0.837743	-0.173973	0.00012363	-0.814163	0.00248987	-0.700883	60.134
ENSG00000011260	UTP18	51096	0.0619938	-0.0902788	-0.0887404	-0.108278	-0.0166515	-1.01804	-0.116961	-0.145446	0.0760114	0.0265177	-0.159553	0.0581634	-0.116162	0.0521739	-0.445995	-0.169424	0.0908876	-0.43658	0.00248292	-0.70102	52.0877
ENSG00000146267	FAXC	84553	0.00372031	-0.821522	-0.459383	0.190772	-0.275324	-0.98408	-0.414011	0.207766	-0.158834	-0.0952317	-0.32345	-0.178364	-0.258318	0.178826	-0.815968	-0.638971	0.0308987	-0.539825	0.0024804	-0.701069	56.0919
ENSG00000065183	WDR3	10885	0.186747	-0.150793	0.116158	-0.182024	0.129499	-1.18259	-0.0456889	-0.0347477	0.247372	0.124746	0.0223725	-0.0632179	-0.116915	0.115044	-0.465827	-0.0117061	0.149348	-0.377583	0.00243637	-0.701944	68.4643
ENSG00000213619	NDUFS3	4722	-0.10566	-0.379948	-0.0977751	-0.147226	-0.246514	-0.215849	-0.170666	0.0140775	-0.10459	-0.19284	-0.124059	0.0878701	-0.188486	-0.107183	-0.767879	-0.31246	0.00307915	-0.690268	0.0024332	-0.702007	61.6528
ENSG00000164086	DUSP7	1849	-0.501162	-0.378209	-0.523386	-0.185933	-0.232359	-1.54512	-0.43008	-0.866546	-0.306478	-0.56678	-0.288145	-0.0212535	-0.342205	-0.129219	-1.74458	-0.154691	0.106333	-0.418881	0.00239387	-0.702801	58.9114
ENSG00000133265	HSPBP1	23640	-0.10851	-0.399354	-0.12127	-0.0928666	-0.0459563	-0.918612	-0.401524	-0.181744	-0.268673	-0.268066	-0.0602257	0.062558	-0.123363	-0.130015	-0.556403	-0.359319	0.0420111	-0.513277	0.00238763	-0.702927	72.0093
ENSG00000110171	TRIM3	10612	-0.188065	-0.705456	-0.244602	-0.578772	-0.488196	-0.822806	-0.406381	-0.359458	-0.463048	-0.343322	-1.16401	-0.161539	-0.734198	-0.120246	-1.74853	-0.572738	0.00127804	-0.731567	0.00237473	-0.70319	96.8306
ENSG00000184216	IRAK1	3654	-0.0493643	-0.222675	0.0948399	-0.0406689	0.0163017	-0.511956	-0.314674	-0.134237	0.119968	-0.103264	-0.0818797	0.0892056	-0.0588901	0.0323403	-0.324812	0.0461912	0.0175162	-0.584073	0.00233301	-0.704049	86.6614
ENSG00000110104	CCDC86	79080	0.0119208	-0.161092	0.0703129	-0.193722	0.239953	-1.7862	-0.447956	-0.382552	-0.113507	-0.159849	-0.205208	0.102383	-0.481863	0.214665	-0.891866	-0.232185	0.0434094	-0.510327	0.00232707	-0.704172	60.4893
ENSG00000169258	GPRIN1	114787	-0.176513	-0.878867	-0.59316	-0.302873	-0.498404	-1.45805	-0.27918	-0.162805	-0.552568	-0.416625	-0.546646	0.00243452	-0.536599	-0.183186	-0.441774	-0.226506	0.0161448	-0.589973	0.00229485	-0.704845	69.5618
ENSG00000160753	RUSC1	23623	-0.175391	-0.511343	-0.0819553	-0.488416	-0.258999	-0.38842	-0.304856	-0.24173	-0.259076	-0.323731	-0.402344	-0.0670682	-0.467385	0.00185757	-1.32207	-0.136309	0.00273916	-0.696168	0.00223424	-0.706132	65.3723
ENSG00000023902	PLEKHO1	51177	-0.220037	-0.708565	-0.447593	0.243879	-0.25486	-1.23623	-0.334901	-0.100951	-0.242572	-0.275922	-0.133902	0.167435	-0.548467	0.130288	-0.421701	-0.491073	0.0175162	-0.584073	0.00222513	-0.706328	94.4449
ENSG00000003249	DBNDD1	79007	-0.403236	-0.378732	-0.287723	-0.033747	-0.454694	-0.915263	-0.399177	-0.324779	-0.587826	-0.432448	-0.308324	-0.286844	-0.172463	-0.162567	-0.720256	-0.0968332	0.00505546	-0.66372	0.00219397	-0.707003	63.1757
ENSG00000274211	SOCS7	30837	0.181674	-0.197788	0.0459457	-0.0722575	0.050875	-0.833814	-0.066205	-0.197905	0.0214505	0.0513155	-0.147753	0.190914	-0.124322	-0.00470401	-0.215787	0.0522527	0.0221788	-0.566374	0.00217013	-0.707525	64.8019
ENSG00000173621	LRFN4	78999	-0.108617	-0.60025	-0.0268926	-0.479899	-0.272198	-1.1108	-0.853334	-0.474812	-0.807769	-0.725162	-0.905705	-0.144521	-1.68321	-0.344818	-1.98992	-0.62046	0.00215005	-0.707968	0.00216745	-0.707584	71.3429
ENSG00000153395	LPCAT1	79888	0.112094	-0.304728	0.0772621	-0.056817	-0.244714	-0.355554	-0.627161	-0.310206	0.0323624	0.12132	-0.215091	0.11634	-0.279203	0.0260144	-0.776676	-0.0285167	0.00832466	-0.634221	0.00215982	-0.707752	62.1806
ENSG00000123505	AMD1	262	0.137475	-0.0314264	-0.0647857	0.10485	-0.00628948	-1.37111	-0.186779	-0.0729767	0.109194	-0.0389808	0.105514	-0.0599125	0.220259	0.0967681	-1.01505	-0.1821	0.348923	-0.250739	0.00215096	-0.707948	57.5231
ENSG00000101868	POLA1	5422	0.0952554	-0.326165	0.0295136	-0.143821	-0.726279	-0.550048	0.186822	0.207988	0.209428	-0.0382192	-0.377173	0.141559	-0.253186	0.10062	-0.290425	-0.135386	0.0248421	-0.557525	0.00214164	-0.708154	52.89
ENSG00000108826	MRPL27	51264	0.0998432	-0.324744	-0.116694	-0.326909	-0.188997	-0.495676	-0.138612	-0.145131	-0.260277	-0.218618	-0.304889	-0.054916	-0.090843	-0.125629	-0.682321	-0.311135	0.0148584	-0.595873	0.00213249	-0.708358	70.6041
ENSG00000108829	LRRC59	55379	-0.00232581	-0.179519	-0.00219877	-0.254924	-0.121318	-1.21043	-0.0970961	-0.476208	-0.36863	-0.218691	-0.330458	-0.0626001	-0.269713	0.0199532	-0.57297	-0.0558973	0.00146252	-0.725667	0.0020891	-0.709333	67.025
ENSG00000228594	FNDC10	643988	-0.268025	-0.539828	-0.249326	-0.422591	-0.808624	-1.26053	-0.541005	-0.276002	-0.12464	-0.251626	-0.811994	-0.601772	-0.205417	-0.00347693	-2.53044	-0.629344	0.0649161	-0.471978	0.0020881	-0.709356	83.496
ENSG00000090447	TFAP4	7023	0.0828519	0.00221018	0.0479415	-0.33728	-0.124763	-1.4728	-0.0939318	0.037852	0.113737	-0.0902082	-0.272698	0.0617252	-0.282061	0.0123444	-0.661137	-0.21743	0.0267495	-0.551625	0.00206822	-0.709808	53.5981
ENSG00000167536	DHRS13	147015	-0.143658	-0.602402	-0.287338	-0.0401928	-0.931065	-0.782247	-0.190535	-0.339039	-0.00973009	-0.504273	0.0613795	-0.0272015	-0.263042	-0.530761	-0.890783	-0.494584	0.0493535	-0.498527	0.00206049	-0.709985	72.3132
ENSG00000108591	DRG2	1819	-0.0243568	-0.14302	0.00944388	-0.227302	-0.132074	-0.243418	-0.236539	-0.0741332	-0.101079	-0.165872	-0.221166	-0.0391072	-0.305315	-0.0494976	-0.446899	-0.134581	0.00177943	-0.716817	0.00205267	-0.710165	62.2659
ENSG00000116455	WDR77	79084	0.226336	-0.231607	0.0589643	0.0655638	0.174683	-0.952044	-0.395625	-0.0845702	-0.0784587	-0.154329	0.12549	0.0660883	-0.0360726	0.0153171	-0.934402	-0.402353	0.0367534	-0.525076	0.00200006	-0.711387	72.1069
ENSG00000063244	U2AF2	11338	0.00674058	-0.153462	0.0309604	-0.263193	-0.268488	-0.671121	-0.262699	-0.255926	-0.257379	-0.255918	-0.0657661	0.12152	-0.146103	-0.0260007	-0.296834	-0.177213	0.00127804	-0.731567	0.00199688	-0.711462	56.5299
ENSG00000105186	ANKRD27	84079	-0.0178834	0.036929	0.0125889	-0.299309	-0.232429	-0.736051	-0.0240828	-0.261766	-0.155726	-0.0659821	-0.255171	-0.0105769	-0.235635	0.0166972	-0.474713	-0.0193633	0.0331484	-0.533926	0.00199639	-0.711473	105.293
ENSG00000278828	HIST1H3H	8357	0.102604	-0.821218	-0.127428	-0.310753	-1.23304	-0.836748	-0.249414	-0.00558792	-0.497513	-0.769311	-0.0321612	0.129837	-0.428773	-0.0157274	-0.429631	-0.239753	4.52883e-05	-0.840712	0.00196569	-0.7122	57.9919
ENSG00000042753	AP2S1	1175	-0.0803537	-0.259416	-0.0275876	-0.156142	-0.223609	-0.315195	-0.178387	-0.0641289	-0.239603	-0.254909	-0.22239	0.0697478	-0.155846	-0.0585292	-0.605858	-0.37734	0.00103729	-0.740416	0.00195932	-0.712352	50.9659
ENSG00000132763	MMACHC	25974	-0.113944	-0.161949	-0.11312	-0.238634	-0.0932403	-1.19431	-0.221089	0.0426194	-0.0439855	-0.0839914	0.109321	0.0693118	0.0330106	0.033868	-0.637692	0.168884	0.120544	-0.404132	0.00189824	-0.71383	50.9777
ENSG00000064547	LPAR2	9170	-0.107711	-0.322851	-0.0829415	-0.411687	-0.422821	-1.10144	-0.252168	0.543374	-0.401536	-0.236088	-0.0573844	0.380329	-0.091291	-0.181736	-0.785738	-0.0928128	0.0087268	-0.631271	0.00188764	-0.71409	67.81
ENSG00000213551	DNAJC9	23234	-0.0373878	-0.502226	-0.0520025	-0.286868	-0.853174	-0.594313	0.0415592	0.0919604	-0.223181	-0.397203	-0.530473	-0.00921756	-0.322706	-0.040651	-0.50682	-0.295419	0.00228664	-0.705018	0.00183507	-0.715398	55.5112
ENSG00000137492	THAP12	5612	0.124612	-0.472784	-0.0619855	0.0240953	-0.0974777	-0.775834	0.0857579	0.0425461	0.134058	0.0498138	-0.0662793	-0.0414596	0.0203107	0.0698452	-0.212168	-0.110224	0.0509298	-0.495577	0.00182581	-0.715632	64.1943
ENSG00000114999	TTL	150465	-0.106265	-0.0398838	-0.206712	0.0405157	-0.415676	-0.684331	0.0192168	-0.209532	-0.275744	-0.161538	-0.1122	-0.0817467	-0.122246	0.0740453	-0.467288	-0.250005	0.0175162	-0.584073	0.00181788	-0.715833	74.2421
ENSG00000095002	MSH2	4436	0.114364	-0.393357	-0.140389	-0.10343	-0.789463	-0.988725	0.117679	0.336213	0.00532681	0.199044	-0.357011	0.0326516	-0.445405	0.182157	-0.317221	-0.417059	0.0257823	-0.554575	0.00181764	-0.715839	60.2415
ENSG00000105290	APLP1	333	0.0983292	-0.409084	-1.0875	-0.384233	-0.835487	-1.44089	-0.500789	-0.445197	-0.673606	-0.473551	-0.842566	0.300546	-0.823894	-0.278513	-1.40989	-0.391134	0.0068604	-0.646021	0.00180083	-0.716268	122.323
ENSG00000054148	PHPT1	29085	-0.133966	-0.315447	-0.249182	-0.354729	-0.208842	-0.823028	-0.185576	-0.369461	-0.498768	-0.379092	-0.399753	-0.020155	-0.351736	-0.0950605	-0.827496	-0.499467	0.0230408	-0.563424	0.00179711	-0.716363	58.7265
ENSG00000151502	VPS26B	112936	-0.111655	-0.141339	-0.132426	-0.03428	-0.343334	-0.421717	-0.0821263	-0.309931	-0.0529818	-0.278389	-0.252862	-0.0511862	-0.152228	-0.00890854	-0.431821	-0.221114	0.00386126	-0.678469	0.00178708	-0.71662	53.1048
ENSG00000079462	PAFAH1B3	5050	-0.150192	-0.566811	-0.401369	-0.484124	-0.482345	-0.946901	-0.422791	-0.40757	-0.287668	-0.534203	-0.495489	-0.189674	-0.214024	-0.147049	-0.637982	-0.362362	0.00273916	-0.696168	0.00174926	-0.717602	55.1541
ENSG00000161980	POLR3K	51728	0.178154	-0.0314675	0.00197741	-0.0644613	0.0835039	-1.37878	-0.17449	-0.475763	0.0604303	-0.268283	-0.117321	0.141968	-0.21039	-0.0682668	-0.899371	0.0579185	0.0593771	-0.480828	0.00172484	-0.718245	50.0809
ENSG00000104447	TRPS1	7227	-0.0758612	-0.59335	0.00721362	-0.0948501	-0.0835021	-0.743374	-0.222702	-0.150708	-0.328096	0.0852974	-0.43011	0.0140658	-0.704459	0.0193762	-0.362035	-0.115127	0.00365222	-0.681419	0.00170134	-0.718871	85.8686
ENSG00000143157	POGK	57645	0.0104892	-0.216515	0.033794	-0.0464322	-0.104499	-0.580876	-0.10807	-0.0460551	0.0995633	-0.086449	-0.0910551	-0.0893449	-0.0845967	0.0129198	-0.139915	0.0320466	0.0034524	-0.684369	0.00169277	-0.719101	56.2922
ENSG00000134333	LDHA	3939	0.0423188	-0.898877	-0.01486	-0.479273	-0.183089	-1.35879	-0.396767	-0.302035	-0.161332	-0.310801	-0.432993	0.159533	0.169653	-0.0555827	-1.04192	-0.436218	0.0393161	-0.519176	0.0016908	-0.719154	61.5756
ENSG00000111196	MAGOHB	55110	0.109404	-0.182649	-0.173682	-0.101145	-0.132814	-0.443042	0.0833469	-0.17361	-0.167423	-0.0606006	-0.284199	-0.111588	-0.399546	0.0476761	-0.376389	-0.076163	0.0119909	-0.610622	0.00167929	-0.719465	67.1917
ENSG00000244045	TMEM199	147007	-0.0228797	-0.201337	0.0930394	0.0629244	-0.0107763	-0.623021	-0.129051	0.155621	-0.221139	-0.0170527	-0.168734	-0.226181	-0.0703754	0.036335	-0.545405	-0.170501	0.0331484	-0.533926	0.00166888	-0.719747	57.6244
ENSG00000087470	DNM1L	10059	0.118606	-0.0500492	0.0308574	0.256301	-0.0620174	-0.629312	0.0644711	0.145125	0.146276	0.296962	-0.0034386	-0.0666577	0.0764842	0.155611	-0.21043	0.10221	0.0593771	-0.480828	0.00165778	-0.72005	50.2346
ENSG00000085415	SEH1L	81929	0.123867	-0.302028	-0.0415146	-0.0871497	-0.129087	-1.09686	-0.0747608	-0.0911552	-0.00109031	0.0694504	-0.190946	-0.0319452	-0.144855	-0.0457593	-0.327959	-0.244212	0.00957716	-0.625371	0.00163153	-0.720772	62.1594
ENSG00000278588	HIST1H2BI	8346	0.165801	-0.924164	-0.185746	-0.238794	-1.42246	-0.907999	0.303392	0.333302	-0.404148	-0.553983	-0.664732	0.210914	-0.290704	0.140745	-0.71799	0.174607	0.00177943	-0.716817	0.00155333	-0.722983	89.0327
ENSG00000274997	HIST1H2AH	85235	0.0891616	-0.39524	-0.224376	-0.470352	-1.43846	-1.29678	0.26534	-0.135914	-0.567848	-0.811141	-0.723624	0.118233	-0.545332	0.000570354	-0.909198	-0.439836	0.00136775	-0.728617	0.0015285	-0.723704	57.291
ENSG00000139343	SNRPF	6636	0.0395623	0.209802	-0.0191562	-0.025425	-0.134977	-0.945531	-0.122567	-0.252434	-0.021276	0.123006	-0.0780706	0.0170165	-0.21691	0.0518615	-0.774976	-0.0895653	0.0420111	-0.513277	0.00152358	-0.723848	63.5334
ENSG00000166197	NOLC1	9221	0.210633	0.0694306	0.104156	-0.251584	-0.0456868	-1.17348	-0.214904	-0.182453	0.148693	0.0255632	-0.117101	0.0355019	-0.0605348	0.110086	-0.868563	-0.165342	0.0668438	-0.469029	0.0015135	-0.724144	56.0819
ENSG00000126261	UBA2	10054	0.0794275	-0.248316	0.00613286	-0.0250621	-0.147552	-0.669653	0.0350482	0.0761167	0.141375	0.0979743	-0.179112	0.11831	-0.0670592	0.147845	-0.131038	-0.154271	0.0239284	-0.560474	0.00144397	-0.726232	68.0667
ENSG00000167085	PHB	5245	0.00392381	-0.300234	0.103776	-0.247797	0.00160427	-0.928558	-0.284795	0.0752379	-0.0696648	-0.115744	-0.0773897	-0.0158449	0.0569737	0.0612486	-0.668349	-0.23395	0.0148584	-0.595873	0.00144309	-0.726259	109.39
ENSG00000105258	POLR2I	5438	-0.151748	-0.393641	0.0661099	-0.109374	0.00800932	-0.864586	-0.251933	-0.136526	-0.151076	-0.114499	-0.256173	0.0133525	-0.0273038	-0.0853599	-0.618186	-0.233974	0.0478139	-0.501477	0.00143245	-0.726586	61.8862
ENSG00000276045	ORAI1	84876	-0.114852	-0.220028	-0.323598	-0.254697	-0.2497	-0.808341	-0.232852	-0.194487	0.0194171	-0.341282	-0.22671	-0.0102584	-0.207425	-0.186919	-1.22697	-0.233033	0.111868	-0.412981	0.0014115	-0.727235	57.5696
ENSG00000076662	ICAM3	3385	-0.483325	-0.961044	0.294075	-0.782848	-0.596173	-0.9773	-0.476748	-0.545407	-0.519917	-0.863769	-0.539001	-0.320634	-0.582296	-0.267847	-1.18222	-0.46686	0.000166968	-0.805313	0.00140101	-0.727563	76.5295
ENSG00000178502	KLHL11	55175	0.130961	-0.126366	0.0934916	-0.0255118	-0.00380347	-0.591028	0.0798469	0.173201	0.0411757	0.00244392	-0.18882	0.0847863	-0.1048	-0.0625666	-0.305003	-0.17421	0.0205295	-0.572274	0.00138847	-0.727958	51.1703
ENSG00000142634	EFHD2	79180	0.277355	0.243379	0.239084	-0.254662	-1.21546	-1.05903	-0.0332613	0.0422159	-0.0644325	-0.0169737	0.260262	0.544562	-0.254665	0.770715	-0.453967	-0.179967	0.00156258	-0.722717	0.00138828	-0.727964	81.9588
ENSG00000121440	PDZRN3	23024	1.26994	-0.548794	-0.195143	-0.0522801	-0.0436239	-1.9005	-0.0914701	-0.494714	-0.293117	-0.726408	-0.442313	1.24925	-1.30515	-0.534318	-1.74069	-0.601937	0.0230408	-0.563424	0.00138692	-0.728007	117.047
ENSG00000111880	RNGTT	8732	-0.00783327	-0.239493	-0.0484944	0.0240527	0.0994784	-0.666172	-0.019228	-0.0591919	-0.0774143	0.193028	-0.0237575	0.102681	0.0307681	0.0671805	-0.503462	-0.126744	0.14258	-0.383482	0.00134719	-0.729278	54.5158
ENSG00000072506	HSD17B10	3028	-0.0409217	-0.209343	-0.0295031	-0.180186	-0.0646116	-0.564419	-0.28851	-0.121444	-0.290085	-0.262264	-0.135776	0.010148	-0.0623451	-0.0399418	-0.661851	-0.211482	0.00290514	-0.693218	0.00133101	-0.729805	84.7984
ENSG00000113389	NPR3	4883	-0.185324	-0.631355	1.66307	-0.418736	-0.927285	-1.41146	-0.289881	-1.28342	0.498895	0.134673	0.247877	0.0859978	-2.21001	0.616495	-2.98469	-1.08738	0.0100262	-0.622422	0.00131949	-0.730183	160.699
ENSG00000073008	PVR	5817	0.253775	0.198955	0.469105	0.0113386	-0.0463317	-0.522165	0.132183	0.210628	-0.0766074	0.304722	-0.0313143	0.115519	0.0320597	0.268209	-0.519253	-0.182114	0.0104917	-0.619472	0.00131279	-0.730404	69.8029
ENSG00000082516	GEMIN5	25929	0.126292	-0.236927	-0.0374956	-0.261891	-0.0111414	-1.32398	-0.158682	-0.199898	0.0887009	-0.0623708	-0.11071	-0.0389296	-0.120013	0.101029	-0.597	-0.0522838	0.0239284	-0.560474	0.00129857	-0.730877	53.0891
ENSG00000162139	NEU3	10825	0.00719547	-0.330752	0.0292492	-0.197429	0.103836	-0.602117	-0.0500353	0.041833	-0.174192	-0.151308	0.0507036	-0.0504175	-0.231853	-0.0667847	-0.587201	-0.232632	0.0837975	-0.44543	0.0012309	-0.733185	106.444
ENSG00000235162	C12orf75	387882	-0.236847	-1.3134	-0.622118	-0.260681	-1.34904	-1.81046	-0.272604	-0.54398	-1.18318	-0.494378	-0.846634	-0.138543	-0.495053	-0.179211	-1.06487	-1.20927	0.00166814	-0.719767	0.00122515	-0.733386	125.13
ENSG00000111674	ENO2	2026	0.154667	-0.668938	-0.409593	-0.0119628	-0.681228	-0.988955	-0.404508	-0.515033	-0.41318	0.0991056	-0.692893	0.161562	-0.519641	0.133655	-0.617388	-0.453637	0.000719029	-0.755166	0.00121869	-0.733613	133.46
ENSG00000182253	SYNM	23336	-0.315592	-0.730684	0.275247	-0.579277	-1.14857	-2.04134	-1.00918	-1.10364	0.371638	-0.605995	-0.640707	-0.103084	-0.575704	-0.113174	-1.22621	-0.396509	0.00243018	-0.702068	0.00120955	-0.733935	143.993
ENSG00000176022	B3GALT6	126792	0.0462259	-0.0882693	0.0287652	-0.259369	-0.259157	-0.656941	-0.259608	-0.285365	-0.19849	-0.335823	-0.208405	-0.083519	-0.132709	-0.183054	-0.900543	-0.200263	0.0182351	-0.581123	0.00119884	-0.734315	52.1036
ENSG00000074071	MRPS34	65993	0.0243619	-0.195949	0.0265072	-0.462476	-0.211256	-0.906514	-0.165006	-0.144527	-0.193252	-0.276092	-0.253286	0.110586	-0.00406208	-0.0982742	-1.01738	-0.259914	0.0125264	-0.607672	0.00119583	-0.734422	51.7761
ENSG00000180921	FAM83H	286077	-0.0744385	-0.171432	-0.153972	-0.202946	-0.435822	-0.81037	-0.420537	-0.120125	-0.318677	-0.337305	-0.284088	0.129623	-0.249683	-0.350644	-0.948315	-0.501465	0.0168196	-0.587023	0.00118575	-0.734783	66.4337
ENSG00000183048	SLC25A10	1468	-0.449967	-0.648949	-0.141683	-0.389139	-0.342502	-0.649683	-0.431245	-0.54657	-0.273338	-0.379979	-0.426915	0.097089	-0.389479	-0.0581304	-0.985114	-0.378071	0.0320085	-0.536875	0.0011776	-0.735077	52.4942
ENSG00000001497	LAS1L	81887	0.00336578	0.0655728	0.105974	-0.151194	-0.199595	-0.735526	-0.159318	-0.185302	0.0310704	-0.0631851	-0.057741	0.0443615	-0.135104	-0.0507391	-0.499082	-0.17356	0.0308987	-0.539825	0.00113977	-0.736463	54.3905
ENSG00000130706	ADRM1	11047	-0.0530103	-0.479639	0.0906678	-0.071368	-0.197021	-0.236868	-0.248031	-0.0728265	-0.264664	-0.18138	-0.146771	0.0807671	-0.0817647	-0.0442888	-0.552913	-0.206109	0.000111457	-0.817113	0.00113146	-0.736773	62.9057
ENSG00000116062	MSH6	2956	-0.0143947	-0.181215	-0.0866304	-0.19482	-0.551441	-0.303908	0.0534794	-0.0711201	-0.0947248	-0.226318	-0.388453	0.0735514	-0.281304	0.0151005	-0.607594	-0.131772	0.00177943	-0.716817	0.00112964	-0.736841	50.8427
ENSG00000179091	CYC1	1537	0.0551335	-0.369625	-0.099302	-0.262712	-0.142425	-0.698564	-0.247271	-0.199223	-0.165341	-0.375513	-0.269068	0.0736997	-0.173212	-0.140412	-0.935627	-0.48899	0.0100262	-0.622422	0.00112257	-0.737106	58.1414
ENSG00000174109	C16orf91	283951	0.0041328	-0.0803214	0.176297	-0.158932	-0.150976	-0.798445	-0.461348	-0.272471	-0.345453	-0.289381	0.0761364	-0.136536	-0.190934	0.0575289	-0.84262	-0.122278	0.00430817	-0.672569	0.00105254	-0.739808	55.6373
ENSG00000065308	TRAM2	9697	-0.267793	-0.843386	-0.147731	-0.47499	-0.583467	-0.403724	-0.332318	-0.412432	-0.248668	-0.258769	-0.488515	-0.0165482	-0.505129	-0.218386	-1.35975	-0.0353071	0.00454668	-0.669619	0.00104521	-0.740099	174.902
ENSG00000111450	STX2	2054	0.0348947	-0.812176	-0.422309	-0.106501	-0.380299	-2.08927	-0.0720299	-0.352763	-0.812118	-0.535023	-0.450343	-0.221851	-0.185641	0.0656491	-1.03449	-0.591149	0.00430817	-0.672569	0.00100765	-0.741619	94.5207
ENSG00000006625	GGCT	79017	0.0591644	-0.234756	0.204146	-0.0559886	-0.167742	-0.230242	0.255028	-0.0294439	0.115888	0.139391	-0.301671	0.14402	-0.231893	0.00191816	-0.495679	0.0671853	0.0267495	-0.551625	0.000979512	-0.742788	84.1259
ENSG00000111641	NOP2	4839	0.101649	-0.264293	0.251214	-0.11738	0.249489	-1.15011	-0.381823	-0.0703695	0.0307283	-0.00747628	-0.135263	0.0253376	-0.101327	0.00603698	-1.14153	-0.13784	0.0393161	-0.519176	0.000974693	-0.742991	61.4102
ENSG00000162062	TEDC2	80178	-0.107823	-0.839225	-0.190953	-0.409043	-1.64002	-0.637022	-0.0717269	0.0856785	-0.336933	-0.476145	-0.756037	-0.0605036	-0.693754	0.00138391	-1.29508	-0.430735	0.00103729	-0.740416	0.000953815	-0.743879	58.7542
ENSG00000215021	PHB2	11331	0.0788103	-0.139386	0.172313	-0.109576	0.0212602	-0.419889	-0.104441	0.0978286	0.0151208	-0.0933803	-0.0455732	0.0221693	0.0435859	-0.026569	-0.465505	-0.0713769	0.0257823	-0.554575	0.000941756	-0.7444	71.2557
ENSG00000063241	ISOC2	79763	-0.186598	-0.621836	-0.147903	-0.465016	-0.183583	-1.35766	-0.402615	-0.38041	-0.40013	-0.589135	-0.162777	0.0134751	-0.141861	-0.287697	-1.03121	-0.247973	0.0406468	-0.516226	0.000928832	-0.744964	99.275
ENSG00000253729	PRKDC	5591	0.0865657	-0.118584	-0.112816	0.0394852	-0.252735	-0.655937	0.103304	0.112652	0.154013	-0.0805174	-0.149129	0.112885	-0.191157	-0.0255204	-0.187311	0.178307	0.0175162	-0.584073	0.000909887	-0.745803	51.349
ENSG00000204392	LSM2	57819	0.0939286	-0.108926	-0.0221847	-0.285204	-0.572956	-0.62803	-0.133076	-0.0142314	-0.154952	-0.157457	-0.300863	0.0285697	-0.142813	-0.281805	-0.805265	-0.307437	0.0248421	-0.557525	0.000897469	-0.74636	52.2217
ENSG00000132481	TRIM47	91107	-0.466265	-1.06523	-0.837562	-0.198932	-0.767269	-1.58228	-0.9056	-1.18129	-1.11384	-1.07444	-1.2246	-0.179308	-1.49769	-0.519862	-1.68431	-0.304183	0.00243018	-0.702068	0.00087748	-0.747271	84.764
ENSG00000235173	HGH1	51236	-0.0921645	-0.0557885	-0.0268472	-0.106721	-0.00550587	-1.03827	-0.318713	-0.135387	0.0214649	-0.10171	-0.000457789	0.0754742	-0.151331	-0.0805699	-1.28527	-0.0118409	0.186446	-0.348084	0.000844424	-0.748815	69.5675
ENSG00000128245	YWHAH	7533	-0.0294134	-0.150396	0.0465987	-0.114911	-0.451213	-0.946932	-0.0517338	-0.224147	-0.322587	-0.174104	-0.11785	0.000706635	-0.0711887	-0.0160309	-0.321374	-0.1563	0.000222237	-0.796464	0.000844297	-0.748821	51.4192
ENSG00000092470	WDR76	79968	-0.00621853	-0.659766	-0.122622	-0.186474	-1.75204	-0.650913	0.264431	-0.0512091	-0.241666	-0.46031	-0.759202	0.197859	-0.584267	0.0873962	-1.56837	-0.409306	0.000898453	-0.746316	0.000826268	-0.749685	68.9679
ENSG00000132300	PTCD3	55037	0.20834	-0.0992494	0.179623	0.0249273	0.0741981	-0.50689	-0.0313621	0.12185	0.14261	0.132996	0.0853263	-0.0209591	-0.00318069	0.0996783	-0.222499	-0.0804491	0.0189766	-0.578174	0.000815314	-0.750217	53.5128
ENSG00000159063	ALG8	79053	0.151352	0.035361	0.217664	0.398786	0.0969131	-0.368172	-0.0063477	0.193177	0.0933891	0.0705013	-0.11105	0.072142	0.117542	0.19608	-0.407344	0.0830168	0.00532639	-0.66077	0.000807453	-0.750602	51.9506
ENSG00000160072	ATAD3B	83858	0.115515	-0.206116	0.132737	-0.248165	-0.0883502	-0.864521	-0.321947	-0.145752	-0.130213	-0.222968	-0.13627	0.0676614	-0.0958654	0.0588748	-0.434477	-0.119198	0.0068604	-0.646021	0.000762395	-0.752873	63.3217
ENSG00000101220	C20orf27	54976	0.0404764	-0.361165	-0.0963479	-0.576111	-0.247297	-1.78141	-0.73333	-0.546906	-0.229887	-0.325959	-0.283679	-0.0685632	-0.375639	0.00343598	-1.20106	-0.385769	0.0136535	-0.601773	0.000743957	-0.753834	52.7803
ENSG00000115350	POLE4	56655	-0.0728745	-0.617422	-0.131755	-0.203405	-0.316372	-1.08574	-0.182163	-0.325352	-0.265269	-0.413859	-0.216981	-0.0232006	-0.0866356	-0.241797	-0.569426	-0.382748	0.00590307	-0.65487	0.00073682	-0.754212	67.4528
ENSG00000126226	PCID2	55795	0.058618	-0.170552	0.0354916	-0.0357282	-0.0476167	-0.744639	-0.018455	-0.174781	0.0670635	0.0200329	-0.0500883	-0.0982376	-0.121784	-0.0274012	-0.375149	-0.131946	0.0434094	-0.510327	0.000736409	-0.754234	57.359
ENSG00000196700	ZNF512B	57473	0.0108843	-0.225315	-0.161322	-0.436763	-0.193715	-0.607014	-0.421178	-0.143779	-0.0521077	-0.11061	-0.210814	0.0235473	-0.391834	0.00159955	-0.75577	-0.102039	0.00756444	-0.640121	0.000716502	-0.755303	57.3948
ENSG00000166582	CENPV	201161	0.6089	-0.68303	0.492888	-0.0719157	-0.221809	-1.71077	-0.631303	0.506276	0.0774829	0.464471	0.247745	0.403307	-0.434605	0.228915	-0.608902	-0.732032	0.00720559	-0.643071	0.000692799	-0.756608	95.8022
ENSG00000125445	MRPS7	51081	0.080626	-0.216527	-0.0231016	-0.153686	-0.0585446	-0.575772	-0.224279	-0.0804468	-0.179516	-0.159865	-0.0065407	0.0254523	-0.0639948	-0.0418447	-0.513874	-0.270497	0.00532639	-0.66077	0.000668695	-0.757973	52.9999
ENSG00000162441	LZIC	84328	-0.0372579	-0.240787	0.0396584	-0.0843382	-0.375959	-0.364636	-0.0635781	-0.0756637	0.00844887	0.00334384	-0.0677762	-0.0971908	-0.106447	0.144851	-0.183553	-0.164605	0.0040798	-0.675519	0.000665881	-0.758135	54.0039
ENSG00000094804	CDC6	990	0.205028	-0.421182	-0.00949468	-0.261671	-1.60235	-0.681264	0.264049	0.0194219	-0.0656352	-0.452309	-0.67516	0.226488	-0.5301	0.131285	-1.31525	-0.198124	0.000898453	-0.746316	0.00065613	-0.758701	70.702
ENSG00000184220	CMSS1	84319	-0.0201661	-0.172188	0.100879	-0.163047	-0.0586302	-1.12046	0.0323608	-0.0754511	0.202706	0.10657	-0.129162	-0.15227	-0.218594	0.0968474	-0.654278	-0.0683705	0.0708241	-0.463129	0.00065066	-0.759021	56.8995
ENSG00000178982	EIF3K	27335	0.0251637	-0.213708	0.095773	-0.208108	-0.269664	-0.372819	-0.116531	-0.103641	-0.0705304	-0.199233	-0.207541	0.0537647	-0.100401	0.00354412	-0.53906	-0.341016	0.00177943	-0.716817	0.000641829	-0.759543	96.8592
ENSG00000214063	TSPAN4	7106	0.119648	-0.727549	-0.392433	-0.470522	-1.35727	-1.14371	-0.356656	-0.278238	-0.651015	-0.109515	-0.624627	0.0679127	-0.95061	0.160914	-1.2809	-1.22637	0.000775226	-0.752216	0.000617379	-0.76102	63.2045
ENSG00000150764	DIXDC1	85458	0.00201152	-0.134513	-0.305184	-0.0826493	-0.131518	-1.25281	-0.0300924	-0.0514584	-0.287385	-0.192724	-0.160908	0.077021	-0.2074	0.0706719	-0.909719	-0.337889	0.0257823	-0.554575	0.000605736	-0.76174	80.0855
ENSG00000103253	HAGHL	84264	-0.329973	-0.863171	-0.0648784	-0.784754	-0.65226	-1.61628	-0.691715	-0.515913	-0.247384	-0.475796	-0.404527	-0.644272	-0.644693	-0.394882	-1.97761	-1.12105	0.014246	-0.598823	0.000604516	-0.761816	127.668
ENSG00000157933	SKI	6497	-0.122173	-0.420632	-0.160773	0.00980461	-0.289967	-0.894062	-0.504057	0.016313	0.124308	0.294816	-0.113271	-0.000143213	-0.305011	-0.174705	-0.730885	0.053801	0.074974	-0.457229	0.000598231	-0.76221	59.789
ENSG00000275464	LOC102724159	102724159	0.0582087	-0.333409	0.104562	-0.21628	0.052437	-1.44814	0.0394347	-0.226103	-0.053824	-0.197681	-0.0644772	0.122493	-0.383943	-0.066663	-0.894097	-0.48894	0.0230408	-0.563424	0.000592794	-0.762554	53.6019
ENSG00000177889	UBE2N	7334	0.0505834	-0.0281752	0.119554	0.170754	-0.0372915	-0.693341	-0.00633383	-0.0672015	0.0352689	0.0254661	-0.032753	0.0044649	0.0535103	0.0575098	-0.473876	-0.15358	0.0114736	-0.613572	0.000586195	-0.762975	51.1213
ENSG00000105202	FBL	2091	0.159742	-0.244863	0.120087	-0.350987	-0.383765	-0.919032	-0.422966	-0.183228	0.0263619	-0.242565	-0.264825	0.117191	-0.31471	0.0986799	-0.386887	-0.166269	0.000447603	-0.772865	0.000543003	-0.765829	110.444
ENSG00000168496	FEN1	2237	-0.0423157	-0.285025	0.0198673	-0.37172	-1.41941	-0.784454	0.0746692	-0.0495859	-0.236477	-0.462107	-0.54765	0.198847	-0.575633	0.0794154	-1.18591	-0.452095	0.000526559	-0.766965	0.00052115	-0.767345	76.4637
ENSG00000109084	TMEM97	27346	-0.174566	-0.0401067	-0.0586358	-0.256031	-0.682823	-0.983207	-0.0357284	-0.461403	-0.0902425	-0.28799	-0.348942	-0.173249	-0.241863	-0.0212367	-1.06456	-0.157218	0.0380185	-0.522126	0.000489487	-0.769637	64.6807
ENSG00000164167	LSM6	11157	0.152857	-0.107756	0.0254204	-0.250004	-0.34533	-0.457053	0.137372	-0.157684	-0.0551241	0.0618364	-0.12743	0.0933073	-0.231739	-0.00493213	-0.443392	-0.218669	0.00914417	-0.628321	0.00048504	-0.769969	54.3653
ENSG00000171208	NETO2	81831	0.0514455	0.125902	-0.248497	0.0168044	-0.380606	-1.32252	-0.271355	0.105672	-0.0412264	-0.0611969	0.124329	-0.290867	-0.332484	0.296784	-1.56617	-0.161776	0.0420111	-0.513277	0.000484746	-0.769991	77.5248
ENSG00000166508	MCM7	4176	-0.0145645	-0.529927	-0.135406	-0.42583	-1.41059	-0.891079	0.0437026	0.0399052	-0.19299	-0.324991	-0.592977	0.139536	-0.590896	0.0530775	-0.778063	-0.200416	0.000570138	-0.764015	0.000480441	-0.770314	57.0872
ENSG00000116649	SRM	6723	0.0510588	-0.165817	-0.0335795	-0.649945	-0.287684	-1.50695	-0.532915	-0.399055	-0.167893	-0.235772	-0.199144	0.0299527	-0.432945	0.0605076	-1.08725	-0.00438173	0.00307915	-0.690268	0.000479342	-0.770397	61.7973
ENSG00000166166	TRMT61A	115708	0.0808429	-0.465759	0.282519	-0.161955	-0.0704355	-1.86732	-0.424507	-0.243159	-0.125903	0.00354584	0.00951248	-0.0993146	-0.485363	0.081574	-0.596651	-0.0188328	0.000719029	-0.755166	0.000477795	-0.770514	54.9579
ENSG00000269713	NBPF9	400818	-0.00164694	-0.0951383	0.181439	0.174972	-0.269367	-0.467925	-0.21986	0.0774956	-0.167383	-0.25819	-0.304775	0.0684619	-0.316569	0.0406143	-0.345435	-0.0123268	7.22488e-05	-0.828912	0.000410739	-0.775919	64.674
ENSG00000173894	CBX2	84733	-0.0718494	-1.0653	-0.346478	-0.569509	-1.12759	-1.75911	-0.392712	0.235368	-0.458525	-0.721468	-0.577701	-0.080663	-0.467556	-0.158721	-0.748261	-0.501873	0.00029188	-0.787614	0.000409153	-0.776055	82.7846
ENSG00000065328	MCM10	55388	0.197698	-0.535543	-0.243874	-0.348808	-1.84105	-0.972963	0.192732	-0.145026	-0.234785	-0.492147	-0.792524	0.19365	-0.620041	0.089061	-1.52606	-0.384036	0.000447603	-0.772865	0.000399671	-0.77688	55.6291
ENSG00000144354	CDCA7	83879	-0.173408	-0.727506	0.133487	-0.260947	-2.21741	-1.04518	-0.037921	-0.835887	0.000438887	-0.665231	-0.620493	0.121692	-0.828634	-0.0295	-1.83368	-0.495247	0.000616642	-0.761065	0.000388475	-0.777874	80.6052
ENSG00000121964	GTDC1	79712	0.0193596	-0.0977488	0.138868	0.0103632	-0.0854785	-0.59658	-0.133525	-0.201589	-0.0633301	0.238515	0.154659	-0.00795826	-0.110625	0.146864	-0.338482	0.107693	0.00832466	-0.634221	0.000386264	-0.778073	59.7792
ENSG00000170779	CDCA4	55038	-0.0544752	-0.452883	-0.134865	-0.350513	-1.02584	-1.05035	0.0794321	-0.22537	-0.416305	-0.54994	-0.619457	0.0424106	-0.664037	0.0651442	-0.590348	-0.283726	0.000266904	-0.790564	0.000384314	-0.77825	52.321
ENSG00000105197	TIMM50	92609	0.0177694	-0.271129	0.0987497	-0.207094	-0.0422476	-0.951645	-0.179901	-0.100444	-0.173922	-0.192933	-0.0777117	-0.0196861	-0.132231	-0.0417105	-0.765531	-0.370692	0.00479567	-0.66667	0.000377017	-0.778917	52.2135
ENSG00000270882	HIST2H4A	8370	0.458862	-0.591458	-0.255967	-0.381288	-0.837612	-1.03745	0.26352	-0.166107	-0.567503	-0.419315	-0.223871	-0.0866596	-0.512922	-0.472495	-1.01212	-0.256778	0.000616642	-0.761065	0.000375222	-0.779083	50.0194
ENSG00000182173	TSEN54	283989	0.129377	-0.264059	-0.0101456	-0.474315	-0.176694	-0.742789	-0.250384	-0.0915009	-0.0704473	0.0579152	-0.0713472	0.103229	-0.306995	-0.0946682	-0.700107	-0.197376	0.0114736	-0.613572	0.00036943	-0.779622	53.6047
ENSG00000128050	PAICS	10606	0.112866	-0.0787569	0.0112088	-0.257411	-0.160601	-1.05683	-0.150917	-0.239174	0.0563354	-0.136574	-0.22532	0.0836934	-0.256921	0.120593	-0.653088	-0.199711	0.0154912	-0.592923	0.000355524	-0.780946	56.0977
ENSG00000037241	RPL26L1	51121	0.171945	-0.152758	0.130117	-0.0521197	-0.0416164	-0.488472	-0.0484894	-0.0597832	-0.208355	0.0023183	-0.0643021	-0.0807837	-0.0227591	0.0290121	-0.349398	-0.0947126	0.0125264	-0.607672	0.000350051	-0.781479	62.0583
ENSG00000078668	VDAC3	7419	0.0575553	-0.297811	-0.0380495	-0.0524281	-0.341821	-0.323992	-0.029846	0.0511187	-0.00935064	-0.0369589	-0.229595	-0.0293516	-0.0321742	0.0436172	-0.551698	-0.25071	0.0068604	-0.646021	0.000298568	-0.78686	54.5425
ENSG00000178409	BEND3	57673	-0.0382083	-0.709488	-0.715567	-0.187829	-0.137616	-1.95511	-0.586583	-0.25761	-0.409912	-0.40402	-0.472696	0.012423	-0.974458	0.0362531	-1.20004	-0.23278	0.00832466	-0.634221	0.000293823	-0.787393	67.7626
ENSG00000179409	GEMIN4	50628	0.0246555	0.0118739	0.0413806	-0.301218	-0.29723	-0.819741	-0.207759	-0.314401	0.0609077	-0.199653	-0.178738	0.0439493	-0.342522	0.0565299	-0.946507	-0.173343	0.0125264	-0.607672	0.000291565	-0.78765	51.0596
ENSG00000134905	CARS2	79587	-0.181218	-0.409162	0.0391045	-0.281473	-0.230047	-0.71698	-0.454227	-0.248547	-0.2026	-0.356251	-0.370753	-0.16107	-0.359917	0.185698	-0.655689	-0.202054	0.000243724	-0.793514	0.000291541	-0.787653	63.6064
ENSG00000092201	SUPT16H	11198	0.11018	0.023204	0.00842459	0.0276816	-0.0716705	-0.626793	0.167156	0.0209961	0.0220913	0.0285627	-0.00951615	0.076599	-0.0796837	0.0409485	-0.289882	0.00750855	0.00957716	-0.625371	0.000280365	-0.788947	53.7255
ENSG00000188211	NCR3LG1	374383	0.299468	-1.52852	0.230969	0.35819	-0.846858	-0.736515	-0.260436	0.274187	0.35101	0.279285	-0.0437464	0.174575	-0.943805	-0.0317238	-1.57766	-0.858629	0.0197412	-0.575224	0.000262077	-0.79116	124.556
ENSG00000162302	RPS6KA4	8986	-0.14097	-0.531928	-0.0464502	-0.346231	-0.664641	-0.551284	-0.525276	-0.325456	-0.290891	-0.368578	-0.29191	-0.0688214	-0.206825	-0.220674	-1.09217	-0.38381	0.000616642	-0.761065	0.000261427	-0.791241	57.5548
ENSG00000164077	MON1A	84315	0.11208	-0.589232	-0.407967	-0.206127	-0.338918	-0.993761	-0.297087	-0.0918662	0.0813021	-0.0819416	-0.346715	0.016875	-0.196645	-0.0503957	-1.52191	-0.372913	0.0434094	-0.510327	0.000253008	-0.792306	51.8385
ENSG00000112787	FBRSL1	57666	-0.0763889	-0.420151	-0.499175	-0.0540575	-0.374323	-1.21066	-0.642956	-0.227395	-0.218861	-0.0796383	-0.288269	-0.00581975	-0.437584	-0.119281	-0.83688	-0.15842	0.00832466	-0.634221	0.000248318	-0.792911	51.2232
ENSG00000173660	UQCRH	7388	0.0183015	-0.338129	0.0820336	-0.000893687	-0.0760949	-0.37139	-0.00997968	0.0835856	0.0181931	-0.140134	-0.126889	0.0705754	0.00304478	0.015949	-0.429014	-0.191834	0.00290514	-0.693218	0.000247372	-0.793035	56.6152
ENSG00000161996	WDR90	197335	0.090344	-0.415669	-0.0135488	-0.594149	-0.817785	-0.660381	-0.0982419	0.0379802	-0.276671	-0.15043	-0.333301	-0.00924296	-0.403488	-0.205246	-1.21677	-0.362087	0.00146252	-0.725667	0.000241595	-0.793796	63.8721
ENSG00000160972	PPP1R16A	84988	-0.046782	-0.405128	0.0077207	-0.121432	-0.341782	-0.577584	-0.344201	0.0390352	-0.142418	-0.273323	-0.199428	-0.0228735	-0.175109	-0.174186	-0.499172	-0.376534	0.00103729	-0.740416	0.000240657	-0.793921	55.1543
ENSG00000117411	B4GALT2	8704	-0.0758348	-0.147422	0.0475505	-0.268589	-0.408843	-0.99281	-0.245201	-0.429267	-0.13627	-0.371943	-0.076786	-0.120893	-0.250679	-0.109151	-0.898409	-0.342332	0.00273916	-0.696168	0.000231055	-0.795226	60.171
ENSG00000247626	MARS2	92935	0.246434	-0.0644682	0.168017	-0.166765	-0.0577181	-0.997848	-0.270285	-0.00335321	0.0764787	0.153632	0.0478702	0.0868785	-0.148917	-0.000942264	-1.28056	-0.150036	0.0161448	-0.589973	0.000225241	-0.796037	50.8182
ENSG00000100167	SEPT3	55964	-0.342072	-0.544324	-0.578418	0.205793	-1.02563	-1.11049	-0.164267	-0.485882	-0.113205	-0.239397	-0.379511	0.00292954	-1.12289	-0.0768514	-1.34067	-0.715449	0.014246	-0.598823	0.000224981	-0.796074	88.9019
ENSG00000100479	POLE2	5427	0.155196	-0.545202	-0.376259	-0.0479911	-0.715669	-0.828122	0.324027	0.203323	0.244128	-0.086576	-0.429937	0.0218459	-0.350631	0.0570977	-1.07746	-0.135307	0.0239284	-0.560474	0.000219251	-0.796892	85.9692
ENSG00000173905	GOLIM4	27333	-0.0707699	-0.136367	-0.197279	-0.400326	-0.402649	-1.16826	-0.117686	-0.150229	-0.212622	-0.0503641	0.114806	-0.0345332	-0.769529	0.0282405	-0.876466	-0.337249	0.0136535	-0.601773	0.000210133	-0.798231	81.8994
ENSG00000167088	SNRPD1	6632	0.091776	0.0773794	0.116175	-0.15564	-0.218526	-1.0248	-0.0600794	-0.0978471	0.0142254	-0.0189887	-0.130408	0.00474804	-0.236013	0.0883729	-0.621536	-0.06365	0.0034524	-0.684369	0.00020299	-0.799314	56.6266
ENSG00000255717	SNHG1	23642	0.00941457	-0.678398	0.171097	-0.223545	-0.335449	-0.914723	-0.0532032	0.0674036	0.00946816	-0.127849	-0.105019	-0.0838486	-0.43375	-0.0760126	-0.267893	0.0278756	0.00215005	-0.707968	0.000198311	-0.800041	72.6303
ENSG00000168268	NT5DC2	64943	-0.00217641	-0.374531	0.151459	-0.326263	-0.675127	-1.17332	-0.466452	-0.485131	-0.281433	-0.427102	-0.148549	0.0803955	-0.313476	-0.134042	-0.731219	-0.550467	0.000898453	-0.746316	0.000188638	-0.801589	71.5266
ENSG00000160949	TONSL	4796	-0.0991202	-0.562039	-0.0635527	-0.555092	-1.25014	-0.862049	-0.169335	-0.110761	-0.141397	-0.519751	-0.658776	0.0822321	-0.654035	-0.163565	-1.16717	-0.491572	0.000266904	-0.790564	0.000186389	-0.801959	50.5315
ENSG00000169230	PRELID1	27166	0.182347	-0.300489	0.312631	-0.25349	-0.176035	-0.703772	-0.181597	-0.216767	-0.0599013	-0.185161	-0.0715348	0.0295567	-0.0773965	-0.0569851	-0.543484	-0.132109	0.00177943	-0.716817	0.00017688	-0.803563	56.4806
ENSG00000239672	NME1	4830	0.214276	-0.353665	0.131763	-0.13377	0.0983526	-1.57587	-0.326948	-0.042317	-0.0393131	-0.156539	-0.148713	-0.000322497	-0.315636	0.0543072	-1.11671	-0.307423	0.00258094	-0.699118	0.00017625	-0.803672	83.4078
ENSG00000121281	ADCY7	113	-0.00771367	-1.46524	-0.063844	-0.143447	-0.71441	-1.27277	0.0801922	-0.449894	-0.229519	-0.435362	-0.0119707	-0.211209	-0.622011	-0.0100434	-0.650676	-0.35126	0.000347653	-0.781714	0.000171096	-0.804574	103.303
ENSG00000064703	DDX20	11218	0.170458	-0.262464	-0.120506	-0.0621185	-0.00213266	-0.478932	-0.161953	-0.14189	-0.0221159	-0.0933842	-0.116953	-0.0118352	-0.151342	0.102877	-0.487917	0.117655	0.00914417	-0.628321	0.000166794	-0.805345	67.4424
ENSG00000166788	SAAL1	113174	0.0931404	-0.380078	-0.0397658	0.130085	-0.338069	-0.387421	0.0102681	0.177359	-0.105392	0.0820841	-0.0840016	0.0522994	-0.0559219	0.102731	-0.180988	-0.0103108	0.000526559	-0.766965	0.000164769	-0.805713	60.4642
ENSG00000071539	TRIP13	9319	0.0764512	-0.639493	-0.157046	-0.360673	-1.29995	-1.17248	0.0375808	-0.149223	-0.182439	-0.176843	-0.501458	0.0292567	-0.625544	0.0262829	-0.698977	-0.534904	0.00029188	-0.787614	0.000150222	-0.808477	52.8389
ENSG00000073536	NLE1	54475	0.0377959	-0.496481	0.236616	-0.229594	-0.0247556	-1.31484	-0.245378	-0.162141	0.130412	-0.178894	0.00343244	-0.0754414	-0.283212	0.164579	-0.848519	-0.311336	0.00560881	-0.65782	0.000147054	-0.809108	51.4679
ENSG00000137054	POLR1E	64425	0.108602	-0.409355	0.178511	-0.292879	-0.284552	-1.02401	-0.0298691	-0.251623	0.0838351	-0.214068	-0.136453	-0.0260774	-0.411864	0.297551	-0.367147	-0.0368166	0.00029188	-0.787614	0.000132742	-0.812109	56.9284
ENSG00000261236	BOP1	23246	0.134013	-0.54198	0.1219	-0.307045	-0.120065	-1.63558	-0.516383	-0.186043	-0.0643313	-0.363727	-0.191936	-0.0335283	-0.271502	-0.158776	-1.27375	-0.373924	0.00620951	-0.65192	0.000131029	-0.812486	60.9044
ENSG00000113569	NUP155	9631	0.0913016	-0.347509	0.0237272	-0.0681879	-0.533169	-0.755008	0.121385	0.0246888	0.0517873	-0.0760907	-0.371321	0.084255	-0.378552	0.124844	-0.371526	-0.301976	0.000775226	-0.752216	0.000122844	-0.814346	64.8457
ENSG00000177302	TOP3A	7156	-0.0593402	-0.414944	-0.132523	-0.336665	-0.587588	-0.717824	-0.051444	-0.110857	-0.0590124	-0.353957	-0.397512	0.0876949	-0.436666	0.0781078	-0.469568	-0.215663	0.000616642	-0.761065	0.000120404	-0.81492	52.2504
ENSG00000101190	TCFL5	10732	-0.0708425	-0.233966	-0.0826356	0.16498	-0.121178	-0.694609	-0.0343383	-0.0743307	0.0586836	-0.194371	-0.068556	-0.0532151	-0.15867	0.00786838	-0.588882	-0.195178	0.0148584	-0.595873	0.000118007	-0.815494	52.5827
ENSG00000152642	GPD1L	23171	0.0876481	-0.437879	0.181119	-0.268891	-0.269924	-1.13343	-0.283868	-0.159485	0.358962	0.198611	-0.206136	-0.156598	-0.467107	0.164948	-0.92399	-0.239111	0.0065285	-0.64897	0.000117405	-0.81564	71.2965
ENSG00000105173	CCNE1	898	0.0334708	-0.487248	-0.096729	-0.0316154	-1.65	-1.14756	0.036252	0.148226	-0.28251	-0.701816	-0.414361	-0.121811	-0.542014	-0.0321124	-1.23635	-0.359147	0.000666221	-0.758115	0.000115606	-0.816079	116.543
ENSG00000186193	SAPCD2	89958	-0.0559545	-0.998405	-0.647846	-0.584208	-0.631798	-1.24957	-0.613455	0.0551086	-0.614533	-0.344193	-0.791264	0.0864292	-0.73673	-0.152661	-1.36179	-0.352797	0.00215005	-0.707968	0.000107188	-0.818211	63.5946
ENSG00000184307	ZDHHC23	254887	-0.0436791	-0.995343	-0.422126	-0.0891608	-0.576964	-1.47267	-0.449742	0.277872	-0.143898	-0.132442	-0.31407	-0.200775	-0.568432	-0.392302	-1.72846	-0.760526	0.010974	-0.616522	0.00010373	-0.819128	55.538
ENSG00000157193	LRP8	7804	0.229232	-0.183287	-0.216382	0.00855429	-0.466919	-0.866192	-0.13328	-0.660797	-0.180626	-0.351488	-0.0912745	-0.0631607	-0.692958	0.0251938	-1.07271	-0.085142	0.000378677	-0.778764	0.000103646	-0.81915	85.7592
ENSG00000132646	PCNA	5111	0.01805	-0.536482	-0.171915	-0.2732	-1.09795	-0.79232	0.218627	0.141974	-0.292354	-0.230804	-0.620738	0.22156	-0.401822	0.0759983	-1.18515	-0.10422	0.000719029	-0.755166	0.000103116	-0.819293	50.8483
ENSG00000162073	PAQR4	124222	-0.307291	-0.846744	-0.48148	-0.691701	-1.20126	-0.934685	-0.264473	-0.29664	-0.462369	-0.909524	-0.439781	0.00824103	-0.856251	-0.19407	-1.42119	-0.60616	0.000898453	-0.746316	0.000100585	-0.819984	87.246
ENSG00000181026	AEN	64782	0.336814	-0.47799	0.0876791	-0.24158	0.012116	-1.84714	-0.352832	-0.369102	0.153362	-0.205794	-0.0386932	-0.108594	-0.576467	-0.021607	-1.31645	0.152572	0.0130804	-0.604722	9.72246e-05	-0.820924	60.0996
ENSG00000178921	PFAS	5198	0.0337432	-0.290861	0.0245552	-0.233237	-0.133053	-1.01845	-0.10271	-0.129653	0.136827	-0.0631276	0.0969541	0.075467	-0.170259	0.0651232	-0.699984	-0.189526	0.0239284	-0.560474	8.81526e-05	-0.823603	63.2077
ENSG00000076248	UNG	7374	0.0383141	-0.529843	-0.0503447	-0.448761	-0.798821	-1.54614	-0.0612193	-0.000896686	-0.108734	-0.409982	-0.452332	0.226577	-0.4979	-0.14754	-1.00346	-0.747426	0.000834977	-0.749266	8.7136e-05	-0.823917	50.7128
ENSG00000102317	RBM3	5935	-0.0665291	-0.395357	0.0458643	-0.190334	-0.149676	-0.599198	-0.215935	-0.160856	-0.163466	-0.0522131	-0.174393	0.00388344	-0.358592	0.0466346	-0.283139	-0.13755	0.000616642	-0.761065	8.51836e-05	-0.82453	50.8177
ENSG00000160293	VAV2	7410	-0.236281	-0.726342	-0.318291	-0.639246	-0.441275	-1.38946	-0.607246	-0.230122	-0.571362	-0.627529	-0.59294	-0.0152275	-0.709022	-0.124192	-0.952534	-0.312804	0.000526559	-0.766965	7.99667e-05	-0.826226	58.6583
ENSG00000110108	TMEM109	79073	-0.228241	-0.294717	-0.0211573	-0.284831	-0.612252	-0.558435	-0.396674	-0.13362	-0.112332	-0.255738	-0.363048	0.0421485	-0.578162	-0.0746405	-0.728401	-0.274454	0.000378677	-0.778764	6.44553e-05	-0.83188	52.5829
ENSG00000183087	GAS6	2621	-0.637571	-0.814536	0.102922	-0.0952571	-0.652108	-2.65736		-0.985584	-1.22818	-0.224363	-1.17126	-0.107059	-1.30945	-0.247527	-3.21385	-0.568065	0.000926486	-0.763446	0.000118635	-0.832234	145.144
ENSG00000123131	PRDX4	10549	0.0433285	-0.469024	0.205664	-0.260458	-0.227263	-0.854986	-0.137128	-0.213667	-0.117605	-0.14085	-0.332806	-0.0480999	-0.0847746	0.0537246	-0.710514	-0.209198	0.00146252	-0.725667	5.32919e-05	-0.836703	76.8063
ENSG00000167695	FAM57A	79850	-0.0653791	-0.559497	-0.146471	-0.287908	-0.547509	-0.981743	-0.42765	-0.469111	-0.112604	-0.381743	-0.259874	-0.170541	-0.308006	0.0233277	-1.27375	-0.615038	0.00127804	-0.731567	4.74669e-05	-0.839565	76.4993
ENSG00000163950	SLBP	7884	-0.0158576	-0.511698	-0.145789	-0.355488	-0.808582	-1.05488	0.0777022	-0.11418	-0.265187	-0.322877	-0.677599	0.0913319	-0.317787	0.00778897	-1.01809	-0.330037	0.00189669	-0.713867	3.92391e-05	-0.844156	54.9209
ENSG00000164045	CDC25A	993	-0.0697571	-0.576041	0.0450105	-0.282177	-1.52612	-1.09359	0.0308256	-0.0750921	-0.319145	-0.632212	-0.699631	0.203983	-0.55262	-0.0115924	-1.35775	-0.237827	8.07586e-05	-0.825962	3.84982e-05	-0.844608	54.5866
ENSG00000161981	SNRNP25	79622	-0.10305	-0.326606	-0.0508926	-0.193821	-0.636081	-0.770538	-0.313679	-0.0468994	-0.390953	-0.396619	-0.444275	0.0758965	-0.439734	0.0888414	-1.16704	-0.524689	0.000202344	-0.799414	3.63597e-05	-0.845954	56.3488
ENSG00000188807	TMEM201	199953	0.123691	-0.267483	-0.250626	-0.295995	-0.332694	-1.2272	-0.289982	-0.0868295	-0.111606	-0.255879	-0.387304	-0.101153	-0.391972	0.09685	-1.33734	-0.116568	0.000834977	-0.749266	3.47116e-05	-0.847038	56.944
ENSG00000107130	NCS1	23413	-0.140613	-0.245194	-0.198426	-0.233563	-0.568281	-1.25573	-0.445984	-0.42748	-0.296018	-0.613344	-0.192806	-0.0496085	-0.465454	0.020418	-1.11813	-0.395613	7.22488e-05	-0.828912	3.20089e-05	-0.848912	69.7385
ENSG00000004399	PLXND1	23129	-0.288073	-1.13928	-0.948291	-0.421915	-0.803498	-1.94528	-0.574863	-0.935973	-0.615873	-0.817129	-0.515684	0.475864	-1.26609	-0.195078	-1.86359	-0.133025	0.00177943	-0.716817	3.15432e-05	-0.849248	125.331
ENSG00000143793	C1orf35	79169	-0.0449207	-0.336064	-0.218089	-0.358987	-0.492919	-0.765339	-0.212473	-0.3983	-0.258304	-0.278816	-0.115243	0.0086144	-0.324644	-0.189106	-0.817023	-0.372108	0.00386126	-0.678469	2.9564e-05	-0.850725	50.071
ENSG00000070718	AP3M2	10947	-0.00730712	-0.362686	0.0311964	0.114847	-0.353179	-0.977742	0.175809	0.341307	-0.0619681	-0.134118	-0.178838	-0.0800048	-0.164119	0.0358187	-0.962627	-0.164249	0.00215005	-0.707968	2.12657e-05	-0.858	55.4449
ENSG00000171793	CTPS1	1503	0.171118	-0.174442	-0.138271	-0.170056	-0.408337	-1.07917	-0.121735	-0.233572	-0.0468582	-0.328062	-0.25663	0.00287992	-0.301578	0.00801571	-1.27443	-0.145857	0.000222237	-0.796464	1.91691e-05	-0.860213	50.8092
ENSG00000169689	CENPX	201254	0.10431	-0.307373	0.18507	-0.239646	-0.184544	-0.881218	-0.175797	0.0886838	-0.0802649	-0.317358	-0.307034	0.0321661	-0.379774	0.0166011	-1.20503	-0.0700087	8.07586e-05	-0.825962	1.62139e-05	-0.863706	59.1294
ENSG00000172009	THOP1	7064	-0.0616918	-0.480093	0.0199491	-0.39441	-0.508551	-1.26588	-0.365076	-0.0507859	-0.20739	-0.233359	-0.510233	0.0763276	-0.292189	-0.0428749	-1.07203	-0.4203	0.000719029	-0.755166	1.57737e-05	-0.864272	50.0376
ENSG00000150753	CCT5	22948	0.0888569	-0.339431	0.0331052	-0.114584	-0.0764052	-0.657219	-0.0984847	-0.147318	-0.0473366	-0.0894488	-0.151205	0.0228349	-0.193614	0.0445878	-0.622244	-0.257718	0.00202015	-0.710918	1.5674e-05	-0.864401	53.5823
ENSG00000102007	PLP2	5355	-0.273398	-0.721222	-0.636264	-0.598758	-0.762585	-1.29131	-0.293775	-0.522926	-0.700548	-0.572123	-0.644661	-0.117135	-0.94023	-0.225516	-1.0728	-0.359109	6.45007e-05	-0.831862	1.45205e-05	-0.865957	70.2669
ENSG00000169750	RAC3	5881	-0.143547	-0.470425	-0.260463	-0.497669	-0.436904	-1.24441	-0.315503	-0.354438	-0.516824	-0.284838	-0.578451	-0.119851	-0.844929	-0.126087	-1.0539	-0.333939	0.000378677	-0.778764	1.39916e-05	-0.866705	65.8145
ENSG00000177697	CD151	977	-0.126737	-0.550468	-0.0921621	-0.244752	-0.438031	-0.646064	-0.455352	-0.119018	-0.281124	-0.276315	-0.18044	0.122426	-0.283979	0.0994128	-0.623478	-0.0504154	4.41136e-06	-0.887909	7.64949e-06	-0.878279	54.029
ENSG00000131187	F12	2161	0.120814	-0.291265	0.00508866	-0.0968539	-0.225822	-0.875407	-0.343223	-0.208451	-0.240966	-0.227937	-0.0710726	-0.00309971	-0.745462	-0.0118073	-1.31286	-0.129266	1.71087e-06	-0.902659	7.34133e-06	-0.879028	105.527
ENSG00000102178	UBL4A	8266	-0.0776435	-0.323209	-0.0966397	-0.163905	-0.545097	-0.737239	-0.084639	-0.100929	-0.244217	-0.28994	-0.0679039	-0.0121397	-0.14214	-0.0561063	-0.954477	-0.283128	0.000183952	-0.802363	7.1882e-06	-0.879409	65.0008
ENSG00000103037	SETD6	79918	0.175102	-0.409073	0.0624135	-0.0656271	-0.227876	-1.06585	-0.181574	0.112987	0.0600326	-0.221529	0.0560067	-0.0867659	-0.252075	-0.0112672	-0.782546	-0.18186	0.00029188	-0.787614	6.7162e-06	-0.880631	52.0786
ENSG00000141030	COPS3	8533	0.0127483	-0.487555	0.0197929	-0.00917061	-0.394997	-0.726261	0.0939351	-0.0599602	0.0117411	-0.0927893	-0.293561	0.0637637	-0.152482	0.0165333	-0.472966	-0.128445	0.000411952	-0.775815	6.3499e-06	-0.88163	61.5312
ENSG00000177225	GATD1	347862	0.014808	-0.341433	0.087842	-0.282572	-0.19431	-0.696846	-0.17109	0.0555139	-0.267981	-0.19832	-0.175045	0.122637	-0.383695	0.0988672	-0.726834	-0.202566	0.000318759	-0.784664	4.87413e-06	-0.886225	59.647
ENSG00000183684	ALYREF	10189	0.0194461	-0.530322	-0.0788834	-0.361814	-0.653656	-0.995265	-0.138395	-0.291013	-0.336009	-0.315574	-0.482875	0.0374198	-0.445026	-0.10154	-0.73198	-0.394952	2.39053e-05	-0.855461	2.941e-06	-0.89449	56.3934
ENSG00000167775	CD320	51293	0.216708	-0.654821	-0.0718683	-0.12467	-0.716645	-1.64118	-0.172915	0.0438178	-0.0662978	0.0283573	-0.397719	0.0400291	-0.842396	-0.174396	-1.62415	-0.705833	0.00386126	-0.678469	2.42417e-06	-0.897483	80.3438
ENSG00000075131	TIPIN	54962	0.167146	-0.689182	0.122333	-0.0532813	-0.432056	-0.947025	-0.00505685	-0.132592	0.131433	-0.0969613	-0.439013	-0.00122251	-0.275218	0.039442	-1.00897	-0.221991	0.000526559	-0.766965	1.97306e-06	-0.900575	74.6734
ENSG00000123136	DDX39A	10212	0.0421611	-0.52644	0.0119508	-0.226089	-0.504013	-0.810618	-0.1503	-0.292489	-0.277449	-0.251536	-0.419769	0.0452548	-0.490608	0.0104409	-0.514048	-0.0501115	8.99361e-07	-0.911508	1.62297e-06	-0.903418	52.136
ENSG00000148362	PAXX	286257	-0.0532507	-0.812757	-0.238182	-0.436871	-0.64071	-1.30575	-0.291869	-0.212557	-0.425332	-0.37575	-0.474842	-0.105813	-0.725407	-0.109423	-1.53443	-0.449116	2.73113e-05	-0.852511	3.67233e-08	-0.944676	59.1165
