# Supplementary material for: All-Trans Retinoic Acid Stimulates Viral Mimicry, Interferon Responses and Antigen Presentation in Breast-Cancer Cells
Source: Cancers (Basel). 2020 May 6;12(5):1169. doi: 10.3390/cancers12051169 (PMC7281473; doi:10.3390/cancers12051169)
Supplement: Supplementary file 1 [file cancers-12-01169-s001.zip › cancers-776836 supplementary/Supplementary_Table S2.xlsx]

## Sheet: HALLMARKS
GENESET_ID	Direction	PValue	FDR
MYC_MERGED	Down	1.01846e-19	4.99047e-18
HALLMARK_INTERFERON_ALPHA_RESPONSE	Up	2.73055e-12	6.68984e-11
HALLMARK_E2F_TARGETS	Down	1.34431e-11	2.1957e-10
HALLMARK_INTERFERON_GAMMA_RESPONSE	Up	1.15756e-10	1.41802e-09
HALLMARK_TNFA_SIGNALING_VIA_NFKB	Up	4.00256e-07	3.92251e-06
HALLMARK_OXIDATIVE_PHOSPHORYLATION	Down	7.97222e-07	6.51065e-06
HALLMARK_G2M_CHECKPOINT	Down	2.74404e-05	0.000192083
HALLMARK_COMPLEMENT	Up	4.5907e-05	0.00028118
HALLMARK_DNA_REPAIR	Down	0.000310065	0.00168813
HALLMARK_PROTEIN_SECRETION	Up	0.000499097	0.00244558
HALLMARK_KRAS_SIGNALING_UP	Up	0.000916847	0.00408414
HALLMARK_INFLAMMATORY_RESPONSE	Up	0.00101512	0.00414508
HALLMARK_CHOLESTEROL_HOMEOSTASIS	Up	0.00202939	0.00729417
HALLMARK_IL6_JAK_STAT3_SIGNALING	Up	0.00208405	0.00729417
HALLMARK_COAGULATION	Up	0.00459028	0.0149949
HALLMARK_UV_RESPONSE_DN	Up	0.00555402	0.0170092
HALLMARK_HEME_METABOLISM	Up	0.00858465	0.024744
HALLMARK_TGF_BETA_SIGNALING	Up	0.0162344	0.0441937
HALLMARK_APICAL_JUNCTION	Up	0.0174868	0.0450975
HALLMARK_APOPTOSIS	Up	0.0196344	0.0481043
HALLMARK_REACTIVE_OXIGEN_SPECIES_PATHWAY	Down	0.0467259	0.109027
HALLMARK_APICAL_SURFACE	Up	0.0749039	0.159749
HALLMARK_UNFOLDED_PROTEIN_RESPONSE	Down	0.0749843	0.159749
HALLMARK_SPERMATOGENESIS	Down	0.0812414	0.161225
HALLMARK_XENOBIOTIC_METABOLISM	Up	0.0831146	0.161225
HALLMARK_ESTROGEN_RESPONSE_EARLY	Up	0.0951194	0.161225
HALLMARK_HYPOXIA	Up	0.0958804	0.161225
HALLMARK_EPITHELIAL_MESENCHYMAL_TRANSITION	Up	0.0969018	0.161225
HALLMARK_KRAS_SIGNALING_DN	Up	0.0972818	0.161225
HALLMARK_MITOTIC_SPINDLE	Up	0.0987094	0.161225
HALLMARK_ANDROGEN_RESPONSE	Up	0.129331	0.204427
HALLMARK_MYOGENESIS	Up	0.142669	0.213727
HALLMARK_ALLOGRAFT_REJECTION	Up	0.143939	0.213727
HALLMARK_MTORC1_SIGNALING	Down	0.183201	0.258816
HALLMARK_IL2_STAT5_SIGNALING	Up	0.184868	0.258816
HALLMARK_BILE_ACID_METABOLISM	Up	0.206919	0.28164
HALLMARK_UV_RESPONSE_UP	Down	0.237942	0.315113
HALLMARK_GLYCOLYSIS	Down	0.516247	0.665687
HALLMARK_NOTCH_SIGNALING	Down	0.544728	0.684402
HALLMARK_PEROXISOME	Up	0.602188	0.733879
HALLMARK_HEDGEHOG_SIGNALING	Up	0.623392	0.733879
HALLMARK_PANCREAS_BETA_CELLS	Up	0.629039	0.733879
HALLMARK_WNT_BETA_CATENIN_SIGNALING	Down	0.65485	0.746224
HALLMARK_ADIPOGENESIS	Up	0.718344	0.799974
HALLMARK_ESTROGEN_RESPONSE_LATE	Up	0.816945	0.889562
HALLMARK_P53_PATHWAY	Up	0.868906	0.89844
HALLMARK_PI3K_AKT_MTOR_SIGNALING	Up	0.892696	0.89844
HALLMARK_ANGIOGENESIS	Up	0.893267	0.89844
HALLMARK_FATTY_ACID_METABOLISM	Up	0.89844	0.89844

## Sheet: CURATED
GENESET_ID	Direction	PValue	FDR
MANALO_HYPOXIA_DN	Down	4.54239e-21	2.14355e-17
KRIGE_RESPONSE_TO_TOSEDOSTAT_24HR_DN	Down	1.33479e-14	3.14945e-11
LEE_BMP2_TARGETS_DN	Down	4.82464e-14	7.58917e-11
WEI_MYCN_TARGETS_WITH_E_BOX	Down	4.52031e-12	3.73469e-09
REACTOME_PROCESSING_OF_CAPPED_INTRON_CONTAINING_PRE_MRNA	Down	4.65249e-12	3.73469e-09
CAIRO_HEPATOBLASTOMA_CLASSES_UP	Down	5.50375e-12	3.73469e-09
PUJANA_CHEK2_PCC_NETWORK	Down	5.53991e-12	3.73469e-09
REACTOME_MRNA_PROCESSING	Down	1.85665e-11	1.01651e-08
SCHUHMACHER_MYC_TARGETS_UP	Down	2.11426e-11	1.01651e-08
REACTOME_MRNA_SPLICING_MINOR_PATHWAY	Down	2.15407e-11	1.01651e-08
MUELLER_PLURINET	Down	2.68905e-11	1.02835e-08
KRIGE_RESPONSE_TO_TOSEDOSTAT_6HR_DN	Down	2.94168e-11	1.02835e-08
WONG_EMBRYONIC_STEM_CELL_CORE	Down	2.94179e-11	1.02835e-08
ZHANG_TLX_TARGETS_60HR_DN	Down	3.05082e-11	1.02835e-08
SCHLOSSER_MYC_TARGETS_AND_SERUM_RESPONSE_DN	Down	3.42068e-11	1.05609e-08
REACTOME_METABOLISM_OF_NON_CODING_RNA	Down	3.58073e-11	1.05609e-08
REACTOME_TELOMERE_MAINTENANCE	Down	3.95518e-11	1.09791e-08
FISCHER_DREAM_TARGETS	Down	4.94143e-11	1.29548e-08
BROWNE_INTERFERON_RESPONSIVE_GENES	Up	1.01987e-10	2.53303e-08
KOBAYASHI_EGFR_SIGNALING_24HR_DN	Down	1.09017e-10	2.57225e-08
KEGG_DNA_REPLICATION	Down	1.67674e-10	3.76787e-08
REACTOME_MRNA_SPLICING	Down	4.62263e-10	9.91554e-08
DUTERTRE_ESTRADIOL_RESPONSE_24HR_UP	Down	4.83876e-10	9.92787e-08
REACTOME_TRANSCRIPTION	Down	5.7927e-10	1.13899e-07
SARRIO_EPITHELIAL_MESENCHYMAL_TRANSITION_UP	Down	6.88523e-10	1.29966e-07
BERENJENO_TRANSFORMED_BY_RHOA_UP	Down	1.20813e-09	2.19275e-07
PENG_GLUTAMINE_DEPRIVATION_DN	Down	1.30456e-09	2.28008e-07
KEGG_SPLICEOSOME	Down	1.5804e-09	2.66354e-07
GARCIA_TARGETS_OF_FLI1_AND_DAX1_DN	Down	1.63791e-09	2.66527e-07
REACTOME_DNA_STRAND_ELONGATION	Down	1.86873e-09	2.93952e-07
DUTERTRE_ESTRADIOL_RESPONSE_24HR_DN	Up	2.19138e-09	3.33584e-07
GRAHAM_NORMAL_QUIESCENT_VS_NORMAL_DIVIDING_DN	Down	3.10026e-09	4.5098e-07
ZHANG_RESPONSE_TO_CANTHARIDIN_DN	Down	3.15371e-09	4.5098e-07
SCHLOSSER_MYC_TARGETS_REPRESSED_BY_SERUM	Down	3.50684e-09	4.86729e-07
REACTOME_CHROMOSOME_MAINTENANCE	Down	4.10245e-09	5.42368e-07
KRIGE_RESPONSE_TO_TOSEDOSTAT_24HR_UP	Up	4.13758e-09	5.42368e-07
SONG_TARGETS_OF_IE86_CMV_PROTEIN	Down	4.54555e-09	5.79741e-07
CHANG_CORE_SERUM_RESPONSE_DN	Up	4.69257e-09	5.82743e-07
TAKEDA_TARGETS_OF_NUP98_HOXA9_FUSION_3D_UP	Up	5.29967e-09	6.4126e-07
PENG_RAPAMYCIN_RESPONSE_DN	Down	5.63909e-09	6.65271e-07
RUIZ_TNC_TARGETS_UP	Up	6.30918e-09	7.26172e-07
ABRAMSON_INTERACT_WITH_AIRE	Down	6.77394e-09	7.60095e-07
RUIZ_TNC_TARGETS_DN	Down	6.92606e-09	7.60095e-07
REACTOME_MEIOTIC_RECOMBINATION	Down	7.8257e-09	8.39307e-07
WANG_RESPONSE_TO_GSK3_INHIBITOR_SB216763_DN	Down	9.25024e-09	9.58972e-07
ZHOU_CELL_CYCLE_GENES_IN_IR_RESPONSE_6HR	Down	9.34789e-09	9.58972e-07
REACTOME_ACTIVATION_OF_THE_PRE_REPLICATIVE_COMPLEX	Down	9.56414e-09	9.60281e-07
KAUFFMANN_MELANOMA_RELAPSE_UP	Down	9.99713e-09	9.62931e-07
FOURNIER_ACINAR_DEVELOPMENT_LATE_2	Down	9.99864e-09	9.62931e-07
REACTOME_RNA_POL_I_RNA_POL_III_AND_MITOCHONDRIAL_TRANSCRIPTION	Down	1.05467e-08	9.78364e-07
DANG_MYC_TARGETS_UP	Down	1.05735e-08	9.78364e-07
REACTOME_INTERFERON_ALPHA_BETA_SIGNALING	Up	1.19137e-08	1.08116e-06
OXFORD_RALA_OR_RALB_TARGETS_UP	Down	1.28549e-08	1.14457e-06
REACTOME_RNA_POL_I_PROMOTER_OPENING	Down	1.5675e-08	1.36982e-06
PUJANA_BRCA1_PCC_NETWORK	Down	1.9149e-08	1.64298e-06
PUJANA_BRCA_CENTERED_NETWORK	Down	2.51135e-08	2.11626e-06
SOTIRIOU_BREAST_CANCER_GRADE_1_VS_3_UP	Down	2.61905e-08	2.1683e-06
REN_BOUND_BY_E2F	Down	3.00454e-08	2.42856e-06
REACTOME_TRANSPORT_OF_MATURE_TRANSCRIPT_TO_CYTOPLASM	Down	3.03635e-08	2.42856e-06
PENG_LEUCINE_DEPRIVATION_DN	Down	3.14467e-08	2.44478e-06
REACTOME_INFLUENZA_LIFE_CYCLE	Down	3.21592e-08	2.44478e-06
SCHLOSSER_MYC_AND_SERUM_RESPONSE_SYNERGY	Down	3.25424e-08	2.44478e-06
REACTOME_EXTENSION_OF_TELOMERES	Down	3.26385e-08	2.44478e-06
HECKER_IFNB1_TARGETS	Up	3.34417e-08	2.4658e-06
MOSERLE_IFNA_RESPONSE	Up	3.41809e-08	2.47397e-06
REACTOME_RNA_POL_I_TRANSCRIPTION	Down	3.4601e-08	2.47397e-06
CHANG_CORE_SERUM_RESPONSE_UP	Down	3.95211e-08	2.78358e-06
MENSSEN_MYC_TARGETS	Down	5.00246e-08	3.47156e-06
REACTOME_S_PHASE	Down	6.21796e-08	4.25254e-06
KEGG_RNA_POLYMERASE	Down	6.42602e-08	4.33205e-06
DODD_NASOPHARYNGEAL_CARCINOMA_DN	Down	7.2804e-08	4.8389e-06
DOUGLAS_BMI1_TARGETS_DN	Up	9.04841e-08	5.93048e-06
REACTOME_TRANSPORT_OF_MATURE_MRNA_DERIVED_FROM_AN_INTRONLESS_TRANSCRIPT	Down	9.97783e-08	6.41117e-06
KINSEY_TARGETS_OF_EWSR1_FLII_FUSION_UP	Down	1.01024e-07	6.41117e-06
REACTOME_DEPOSITION_OF_NEW_CENPA_CONTAINING_NUCLEOSOMES_AT_THE_CENTROMERE	Down	1.01894e-07	6.41117e-06
REACTOME_MITOCHONDRIAL_PROTEIN_IMPORT	Down	1.07365e-07	6.6665e-06
MOOTHA_MITOCHONDRIA	Down	1.11056e-07	6.80614e-06
REACTOME_ACTIVATION_OF_ATR_IN_RESPONSE_TO_REPLICATION_STRESS	Down	1.23934e-07	7.49139e-06
PUJANA_XPRSS_INT_NETWORK	Down	1.25412e-07	7.49139e-06
WANG_RESPONSE_TO_GSK3_INHIBITOR_SB216763_UP	Up	1.40501e-07	8.28578e-06
SCHLOSSER_MYC_TARGETS_AND_SERUM_RESPONSE_UP	Down	1.42223e-07	8.28578e-06
KEGG_SYSTEMIC_LUPUS_ERYTHEMATOSUS	Down	1.54861e-07	8.91207e-06
BOWIE_RESPONSE_TO_EXTRACELLULAR_MATRIX	Up	1.62012e-07	9.21125e-06
MOOTHA_VOXPHOS	Down	1.65651e-07	9.30604e-06
WHITEFORD_PEDIATRIC_CANCER_MARKERS	Down	1.9695e-07	1.09342e-05
DAUER_STAT3_TARGETS_DN	Up	2.12413e-07	1.16555e-05
WINNEPENNINCKX_MELANOMA_METASTASIS_UP	Down	2.30422e-07	1.24984e-05
KINSEY_TARGETS_OF_EWSR1_FLII_FUSION_DN	Up	2.37342e-07	1.27275e-05
EINAV_INTERFERON_SIGNATURE_IN_CANCER	Up	2.42119e-07	1.28377e-05
MOOTHA_HUMAN_MITODB_6_2002	Down	2.67652e-07	1.40339e-05
WONG_MITOCHONDRIA_GENE_MODULE	Down	2.73606e-07	1.41274e-05
BUYTAERT_PHOTODYNAMIC_THERAPY_STRESS_UP	Up	2.75424e-07	1.41274e-05
DANG_REGULATED_BY_MYC_UP	Down	2.8433e-07	1.44274e-05
REACTOME_METABOLISM_OF_RNA	Down	2.88228e-07	1.44696e-05
KARLSSON_TGFB1_TARGETS_UP	Down	3.15701e-07	1.56728e-05
FERRANDO_T_ALL_WITH_MLL_ENL_FUSION_DN	Down	3.18836e-07	1.56728e-05
MARTENS_TRETINOIN_RESPONSE_DN	Down	3.27885e-07	1.58565e-05
REACTOME_MITOTIC_G1_G1_S_PHASES	Down	3.29294e-07	1.58565e-05
SANA_RESPONSE_TO_IFNG_UP	Up	3.71194e-07	1.76644e-05
MISSIAGLIA_REGULATED_BY_METHYLATION_UP	Up	3.74325e-07	1.76644e-05
REACTOME_RNA_POL_II_TRANSCRIPTION	Down	3.78391e-07	1.76795e-05
BENPORATH_PROLIFERATION	Down	3.90359e-07	1.80598e-05
PUJANA_BRCA2_PCC_NETWORK	Down	3.9548e-07	1.81191e-05
REACTOME_CELL_CYCLE	Down	4.01421e-07	1.81759e-05
REACTOME_MEIOSIS	Down	4.04422e-07	1.81759e-05
WELCSH_BRCA1_TARGETS_DN	Down	4.82878e-07	2.14972e-05
TONKS_TARGETS_OF_RUNX1_RUNX1T1_FUSION_HSC_UP	Up	4.91067e-07	2.16574e-05
REACTOME_PACKAGING_OF_TELOMERE_ENDS	Down	5.25345e-07	2.29547e-05
REACTOME_HIV_LIFE_CYCLE	Down	5.63737e-07	2.42534e-05
REACTOME_G1_S_TRANSITION	Down	5.65347e-07	2.42534e-05
REACTOME_CLEAVAGE_OF_GROWING_TRANSCRIPT_IN_THE_TERMINATION_REGION_	Down	6.7529e-07	2.87089e-05
BOWIE_RESPONSE_TO_TAMOXIFEN	Up	6.8302e-07	2.87783e-05
FUJII_YBX1_TARGETS_DN	Down	7.15742e-07	2.98902e-05
REACTOME_G2_M_CHECKPOINTS	Down	7.47828e-07	3.09561e-05
CREIGHTON_ENDOCRINE_THERAPY_RESISTANCE_3	Up	7.6479e-07	3.1383e-05
KARLSSON_TGFB1_TARGETS_DN	Up	7.71936e-07	3.14031e-05
YAO_TEMPORAL_RESPONSE_TO_PROGESTERONE_CLUSTER_0	Up	7.99002e-07	3.22264e-05
MARSON_BOUND_BY_E2F4_UNSTIMULATED	Down	8.22412e-07	3.28895e-05
GRADE_COLON_AND_RECTAL_CANCER_UP	Down	8.38997e-07	3.32708e-05
GOBERT_OLIGODENDROCYTE_DIFFERENTIATION_UP	Down	8.46327e-07	3.32818e-05
GRAHAM_CML_DIVIDING_VS_NORMAL_QUIESCENT_UP	Down	8.75067e-07	3.41276e-05
REACTOME_INFLUENZA_VIRAL_RNA_TRANSCRIPTION_AND_REPLICATION	Down	8.94696e-07	3.46071e-05
SHEDDEN_LUNG_CANCER_POOR_SURVIVAL_A6	Down	9.63973e-07	3.69837e-05
CUI_TCF21_TARGETS_2_DN	Up	1.04479e-06	3.97612e-05
ZHANG_RESPONSE_TO_IKK_INHIBITOR_AND_TNF_UP	Up	1.13698e-06	4.29232e-05
REACTOME_LATE_PHASE_OF_HIV_LIFE_CYCLE	Down	1.18707e-06	4.44586e-05
KIM_MYC_AMPLIFICATION_TARGETS_UP	Down	1.2313e-06	4.57521e-05
ELVIDGE_HYPOXIA_DN	Down	1.34328e-06	4.92365e-05
REACTOME_DNA_REPAIR	Down	1.34594e-06	4.92365e-05
FU_INTERACT_WITH_ALKBH8	Down	1.36133e-06	4.94163e-05
PICCALUGA_ANGIOIMMUNOBLASTIC_LYMPHOMA_UP	Up	1.41515e-06	5.09779e-05
KAUFFMANN_DNA_REPLICATION_GENES	Down	1.54885e-06	5.53714e-05
REACTOME_NEP_NS2_INTERACTS_WITH_THE_CELLULAR_EXPORT_MACHINERY	Down	1.57997e-06	5.58212e-05
REACTOME_3_UTR_MEDIATED_TRANSLATIONAL_REGULATION	Down	1.58509e-06	5.58212e-05
SANSOM_APC_TARGETS_REQUIRE_MYC	Down	1.70728e-06	5.9679e-05
ZHOU_CELL_CYCLE_GENES_IN_IR_RESPONSE_24HR	Down	1.73918e-06	6.03469e-05
REACTOME_TRANSPORT_OF_RIBONUCLEOPROTEINS_INTO_THE_HOST_NUCLEUS	Down	1.79911e-06	6.19707e-05
HUANG_DASATINIB_RESISTANCE_UP	Up	1.86161e-06	6.3659e-05
BASAKI_YBX1_TARGETS_DN	Up	1.88509e-06	6.3709e-05
KOBAYASHI_EGFR_SIGNALING_24HR_UP	Up	1.89007e-06	6.3709e-05
CROONQUIST_IL6_DEPRIVATION_DN	Down	1.94842e-06	6.52099e-05
KEGG_PYRIMIDINE_METABOLISM	Down	1.98665e-06	6.60211e-05
LEE_BMP2_TARGETS_UP	Up	2.02327e-06	6.67678e-05
KEGG_PURINE_METABOLISM	Down	2.05664e-06	6.73978e-05
REACTOME_SYNTHESIS_OF_DNA	Down	2.11859e-06	6.89493e-05
VERNELL_RETINOBLASTOMA_PATHWAY_UP	Down	2.14539e-06	6.9343e-05
FRASOR_RESPONSE_TO_SERM_OR_FULVESTRANT_DN	Down	2.28277e-06	7.32815e-05
LI_DCP2_BOUND_MRNA	Down	2.4224e-06	7.72387e-05
TARTE_PLASMA_CELL_VS_PLASMABLAST_DN	Down	2.5007e-06	7.92e-05
REACTOME_UNWINDING_OF_DNA	Down	2.67384e-06	8.41191e-05
REACTOME_M_G1_TRANSITION	Down	2.70808e-06	8.46319e-05
YAO_TEMPORAL_RESPONSE_TO_PROGESTERONE_CLUSTER_14	Down	2.7675e-06	8.592e-05
REACTOME_INTERFERON_GAMMA_SIGNALING	Up	2.93596e-06	9.05541e-05
LIU_VAV3_PROSTATE_CARCINOGENESIS_UP	Up	2.99882e-06	9.14303e-05
REACTOME_MEIOTIC_SYNAPSIS	Down	3.00311e-06	9.14303e-05
ACOSTA_PROLIFERATION_INDEPENDENT_MYC_TARGETS_UP	Down	3.38721e-06	0.000102463
MALONEY_RESPONSE_TO_17AAG_DN	Down	3.47057e-06	0.000104316
BENNETT_SYSTEMIC_LUPUS_ERYTHEMATOSUS	Up	3.80537e-06	0.00011332
BENPORATH_ES_1	Down	3.81817e-06	0.00011332
REACTOME_PROCESSING_OF_CAPPED_INTRONLESS_PRE_MRNA	Down	4.11376e-06	0.00012133
PODAR_RESPONSE_TO_ADAPHOSTIN_UP	Up	4.2799e-06	0.000125446
GARY_CD5_TARGETS_DN	Down	4.36854e-06	0.000127254
REACTOME_G1_S_SPECIFIC_TRANSCRIPTION	Down	4.54455e-06	0.000131569
PUJANA_BREAST_CANCER_WITH_BRCA1_MUTATED_UP	Down	4.64427e-06	0.000133636
HORIUCHI_WTAP_TARGETS_UP	Up	4.67469e-06	0.000133696
YAO_TEMPORAL_RESPONSE_TO_PROGESTERONE_CLUSTER_17	Down	4.77757e-06	0.000135815
MORI_LARGE_PRE_BII_LYMPHOCYTE_UP	Down	5.18684e-06	0.000146567
FEVR_CTNNB1_TARGETS_DN	Down	5.32418e-06	0.000148692
REACTOME_TRANSCRIPTION_COUPLED_NER_TC_NER	Down	5.32506e-06	0.000148692
REACTOME_AMYLOIDS	Down	5.36289e-06	0.000148867
REACTOME_RESPIRATORY_ELECTRON_TRANSPORT_ATP_SYNTHESIS_BY_CHEMIOSMOTIC_COUPLING_AND_HEAT_PRODUCTION_BY_UNCOUPLING_PROTEINS_	Down	5.39819e-06	0.000148971
GRAHAM_CML_DIVIDING_VS_NORMAL_QUIESCENT_DN	Up	5.53827e-06	0.000151948
ZHANG_TLX_TARGETS_DN	Down	5.67537e-06	0.00015481
REACTOME_NONSENSE_MEDIATED_DECAY_ENHANCED_BY_THE_EXON_JUNCTION_COMPLEX	Down	6.04369e-06	0.000163909
RODRIGUES_DCC_TARGETS_DN	Up	6.08606e-06	0.000164115
REACTOME_DNA_REPLICATION	Down	6.23684e-06	0.000167225
REACTOME_REGULATION_OF_GLUCOKINASE_BY_GLUCOKINASE_REGULATORY_PROTEIN	Down	6.2782e-06	0.000167383
REACTOME_SLBP_DEPENDENT_PROCESSING_OF_REPLICATION_DEPENDENT_HISTONE_PRE_MRNAS	Down	6.62459e-06	0.000175626
LI_WILMS_TUMOR_VS_FETAL_KIDNEY_1_UP	Up	7.23946e-06	0.000190855
ZHAN_MULTIPLE_MYELOMA_SUBGROUPS	Down	7.36857e-06	0.000192461
STAMBOLSKY_TARGETS_OF_MUTATED_TP53_DN	Up	7.40665e-06	0.000192461
NAKAMURA_TUMOR_ZONE_PERIPHERAL_VS_CENTRAL_DN	Up	7.42273e-06	0.000192461
BURTON_ADIPOGENESIS_PEAK_AT_16HR	Down	7.62833e-06	0.000196711
GRAHAM_NORMAL_QUIESCENT_VS_NORMAL_DIVIDING_UP	Up	8.09445e-06	0.000207594
MIKKELSEN_MEF_LCP_WITH_H3K4ME3	Up	8.13835e-06	0.000207594
SANA_TNF_SIGNALING_UP	Up	8.32293e-06	0.000211161
ZWANG_TRANSIENTLY_UP_BY_1ST_EGF_PULSE_ONLY	Up	8.40499e-06	0.000211692
REACTOME_CELL_CYCLE_MITOTIC	Down	8.43359e-06	0.000211692
CHARAFE_BREAST_CANCER_LUMINAL_VS_BASAL_DN	Up	8.78659e-06	0.000219386
BLUM_RESPONSE_TO_SALIRASIB_DN	Down	8.89705e-06	0.000220512
KIM_LRRC3B_TARGETS	Up	8.92514e-06	0.000220512
LI_WILMS_TUMOR_VS_FETAL_KIDNEY_1_DN	Down	9.03525e-06	0.00022207
REACTOME_TRANSLATION	Down	9.28222e-06	0.000226958
MARZEC_IL2_SIGNALING_DN	Up	9.58754e-06	0.000233214
REACTOME_INTERACTIONS_OF_VPR_WITH_HOST_CELLULAR_PROTEINS	Down	9.7473e-06	0.000235885
REACTOME_PREFOLDIN_MEDIATED_TRANSFER_OF_SUBSTRATE_TO_CCT_TRIC	Down	1.01749e-05	0.000244977
REACTOME_GLUCOSE_TRANSPORT	Down	1.05717e-05	0.000253239
COLDREN_GEFITINIB_RESISTANCE_DN	Up	1.07852e-05	0.000257048
JOHNSTONE_PARVB_TARGETS_3_UP	Up	1.09862e-05	0.000260523
REACTOME_LAGGING_STRAND_SYNTHESIS	Down	1.11287e-05	0.000262581
VERHAAK_GLIOBLASTOMA_MESENCHYMAL	Up	1.13047e-05	0.000265408
YAO_TEMPORAL_RESPONSE_TO_PROGESTERONE_CLUSTER_13	Down	1.14107e-05	0.00026541
BURTON_ADIPOGENESIS_3	Down	1.14173e-05	0.00026541
GARCIA_TARGETS_OF_FLI1_AND_DAX1_UP	Up	1.17693e-05	0.000272252
BASAKI_YBX1_TARGETS_UP	Down	1.18775e-05	0.000273414
DAIRKEE_CANCER_PRONE_RESPONSE_BPA_E2	Down	1.19512e-05	0.000273776
MORI_EMU_MYC_LYMPHOMA_BY_ONSET_TIME_UP	Down	1.20432e-05	0.00027455
REACTOME_FORMATION_OF_TUBULIN_FOLDING_INTERMEDIATES_BY_CCT_TRIC	Down	1.22691e-05	0.000278356
BILANGES_RAPAMYCIN_SENSITIVE_VIA_TSC1_AND_TSC2	Down	1.23339e-05	0.000278487
REACTOME_E2F_MEDIATED_REGULATION_OF_DNA_REPLICATION	Down	1.28072e-05	0.000287797
ALTEMEIER_RESPONSE_TO_LPS_WITH_MECHANICAL_VENTILATION	Up	1.35995e-05	0.000304152
REACTOME_TCA_CYCLE_AND_RESPIRATORY_ELECTRON_TRANSPORT	Down	1.39858e-05	0.000311317
REACTOME_MICRORNA_MIRNA_BIOGENESIS	Down	1.49161e-05	0.000330465
LU_AGING_BRAIN_UP	Up	1.50178e-05	0.000331164
MITSIADES_RESPONSE_TO_APLIDIN_DN	Down	1.5318e-05	0.000336212
MARKEY_RB1_ACUTE_LOF_UP	Down	1.6154e-05	0.000352919
TOYOTA_TARGETS_OF_MIR34B_AND_MIR34C	Down	1.65348e-05	0.000359575
YAO_TEMPORAL_RESPONSE_TO_PROGESTERONE_CLUSTER_11	Down	1.66659e-05	0.000360762
TIEN_INTESTINE_PROBIOTICS_24HR_UP	Down	1.75449e-05	0.000378058
ISHIDA_E2F_TARGETS	Down	1.99378e-05	0.000427667
KEGG_RIBOSOME	Down	2.05844e-05	0.000439537
MISSIAGLIA_REGULATED_BY_METHYLATION_DN	Down	2.07512e-05	0.000441103
SARRIO_EPITHELIAL_MESENCHYMAL_TRANSITION_DN	Up	2.08595e-05	0.000441418
SEKI_INFLAMMATORY_RESPONSE_LPS_UP	Up	2.0972e-05	0.000441816
REACTOME_PEPTIDE_CHAIN_ELONGATION	Down	2.12603e-05	0.000445898
ZWANG_CLASS_3_TRANSIENTLY_INDUCED_BY_EGF	Up	2.26622e-05	0.000471984
FARMER_BREAST_CANCER_CLUSTER_1	Up	2.2704e-05	0.000471984
RHEIN_ALL_GLUCOCORTICOID_THERAPY_DN	Down	2.39413e-05	0.000495521
KRASNOSELSKAYA_ILF3_TARGETS_UP	Up	2.42551e-05	0.000498802
MORI_IMMATURE_B_LYMPHOCYTE_DN	Down	2.43112e-05	0.000498802
REACTOME_MRNA_CAPPING	Down	2.59828e-05	0.000530792
MITSIADES_RESPONSE_TO_APLIDIN_UP	Up	2.62202e-05	0.000533333
ONDER_CDH1_TARGETS_1_UP	Up	2.67707e-05	0.000542192
KIM_MYCN_AMPLIFICATION_TARGETS_DN	Up	2.74893e-05	0.000554367
CHICAS_RB1_TARGETS_LOW_SERUM	Down	2.93088e-05	0.000588546
REACTOME_FORMATION_OF_THE_HIV1_EARLY_ELONGATION_COMPLEX	Down	2.9988e-05	0.000599633
SASAI_RESISTANCE_TO_NEOPLASTIC_TRANSFROMATION	Up	3.02498e-05	0.000602316
REACTOME_ABORTIVE_ELONGATION_OF_HIV1_TRANSCRIPT_IN_THE_ABSENCE_OF_TAT	Down	3.31157e-05	0.000656609
FULCHER_INFLAMMATORY_RESPONSE_LECTIN_VS_LPS_DN	Up	3.35613e-05	0.000662661
REACTOME_MITOTIC_M_M_G1_PHASES	Down	3.40126e-05	0.000668773
RODRIGUES_THYROID_CARCINOMA_POORLY_DIFFERENTIATED_DN	Up	3.45305e-05	0.000676138
ROSTY_CERVICAL_CANCER_PROLIFERATION_CLUSTER	Down	3.58563e-05	0.000699197
NUYTTEN_EZH2_TARGETS_UP	Up	3.65147e-05	0.000709105
ODONNELL_TARGETS_OF_MYC_AND_TFRC_UP	Up	3.70472e-05	0.000715738
PHONG_TNF_RESPONSE_NOT_VIA_P38	Up	3.71595e-05	0.000715738
VECCHI_GASTRIC_CANCER_EARLY_UP	Down	3.8834e-05	0.000744951
REACTOME_CELL_CYCLE_CHECKPOINTS	Down	4.03246e-05	0.000770413
TAKEDA_TARGETS_OF_NUP98_HOXA9_FUSION_8D_DN	Up	4.1341e-05	0.000786645
REACTOME_NUCLEOTIDE_EXCISION_REPAIR	Down	4.22283e-05	0.000800303
IIZUKA_LIVER_CANCER_PROGRESSION_G1_G2_UP	Up	4.76226e-05	0.000898925
PID_ERBB1_INTERNALIZATION_PATHWAY	Up	4.85841e-05	0.000913419
BOSCO_INTERFERON_INDUCED_ANTIVIRAL_MODULE	Up	4.93147e-05	0.000923476
REACTOME_REPAIR_SYNTHESIS_FOR_GAP_FILLING_BY_DNA_POL_IN_TC_NER	Down	4.99738e-05	0.00093212
REACTOME_RNA_POL_III_TRANSCRIPTION_TERMINATION	Down	5.02693e-05	0.000933939
REACTOME_ACTIVATION_OF_THE_MRNA_UPON_BINDING_OF_THE_CAP_BINDING_COMPLEX_AND_EIFS_AND_SUBSEQUENT_BINDING_TO_43S	Down	5.18699e-05	0.000959898
FISCHER_G1_S_CELL_CYCLE	Down	5.31423e-05	0.000979604
KONG_E2F3_TARGETS	Down	5.33606e-05	0.000979801
ZHANG_INTERFERON_RESPONSE	Up	5.51407e-05	0.00100627
COLLER_MYC_TARGETS_UP	Down	5.52286e-05	0.00100627
LIM_MAMMARY_STEM_CELL_DN	Up	5.73072e-05	0.0010358
REACTOME_FORMATION_OF_THE_TERNARY_COMPLEX_AND_SUBSEQUENTLY_THE_43S_COMPLEX	Down	5.73726e-05	0.0010358
BERENJENO_TRANSFORMED_BY_RHOA_DN	Up	5.75077e-05	0.0010358
KAUFFMANN_DNA_REPAIR_GENES	Down	5.77544e-05	0.00103628
GINESTIER_BREAST_CANCER_ZNF217_AMPLIFIED_UP	Up	5.81461e-05	0.00103936
BIOCARTA_MCM_PATHWAY	Down	5.88269e-05	0.00104712
PID_IL12_2PATHWAY	Up	5.90275e-05	0.00104712
GRADE_COLON_CANCER_UP	Down	5.92456e-05	0.00104712
ELVIDGE_HIF1A_TARGETS_UP	Down	6.05883e-05	0.00106685
JUBAN_TARGETS_OF_SPI1_AND_FLI1_DN	Down	6.23215e-05	0.00109329
XU_RESPONSE_TO_TRETINOIN_AND_NSC682994_DN	Down	6.39019e-05	0.00111686
IRITANI_MAD1_TARGETS_DN	Down	6.41493e-05	0.00111705
DUTERTRE_ESTRADIOL_RESPONSE_6HR_UP	Down	6.44903e-05	0.00111886
DER_IFN_ALPHA_RESPONSE_UP	Up	6.68203e-05	0.00115504
ZHAN_MULTIPLE_MYELOMA_PR_DN	Up	6.87646e-05	0.00118141
REACTOME_POL_SWITCHING	Down	6.88468e-05	0.00118141
REACTOME_RESPIRATORY_ELECTRON_TRANSPORT	Down	6.95084e-05	0.00118844
MORI_PRE_BI_LYMPHOCYTE_UP	Down	7.0576e-05	0.00119905
ICHIBA_GRAFT_VERSUS_HOST_DISEASE_D7_UP	Up	7.06368e-05	0.00119905
GOZGIT_ESR1_TARGETS_DN	Up	7.10389e-05	0.00120155
LIU_SOX4_TARGETS_UP	Up	7.2678e-05	0.00122289
REACTOME_RNA_POL_III_CHAIN_ELONGATION	Down	7.28191e-05	0.00122289
REACTOME_VIRAL_MESSENGER_RNA_SYNTHESIS	Down	7.37136e-05	0.00123353
HELLER_SILENCED_BY_METHYLATION_UP	Up	7.4304e-05	0.00123901
REACTOME_HIV_INFECTION	Down	7.5227e-05	0.00124999
WONG_ADULT_TISSUE_STEM_MODULE	Up	7.60094e-05	0.00125425
PID_FANCONI_PATHWAY	Down	7.6015e-05	0.00125425
HESS_TARGETS_OF_HOXA9_AND_MEIS1_UP	Down	7.78705e-05	0.00128039
GROSS_HYPOXIA_VIA_HIF1A_UP	Down	8.61854e-05	0.00141218
HIRSCH_CELLULAR_TRANSFORMATION_SIGNATURE_UP	Up	8.80073e-05	0.00143692
KEGG_CELL_CYCLE	Down	8.83039e-05	0.00143692
BAKKER_FOXO3_TARGETS_UP	Up	9.0222e-05	0.00146308
MULLIGAN_NTF3_SIGNALING_VIA_INSR_AND_IGF1R_UP	Down	9.10601e-05	0.00146948
RADAEVA_RESPONSE_TO_IFNA1_UP	Up	9.12389e-05	0.00146948
ZHENG_FOXP3_TARGETS_IN_THYMUS_UP	Up	9.3783e-05	0.00150531
PID_FAK_PATHWAY	Up	9.79233e-05	0.00156644
NIELSEN_SYNOVIAL_SARCOMA_DN	Up	9.89e-05	0.00157672
REACTOME_FORMATION_OF_RNA_POL_II_ELONGATION_COMPLEX_	Down	9.99186e-05	0.00158759
REACTOME_METABOLISM_OF_MRNA	Down	0.000105419	0.00166938
RODRIGUES_THYROID_CARCINOMA_POORLY_DIFFERENTIATED_UP	Down	0.000106863	0.00168657
CROONQUIST_NRAS_SIGNALING_DN	Down	0.000107439	0.00168957
GRANDVAUX_IRF3_TARGETS_UP	Up	0.000107769	0.00168957
KEGG_MISMATCH_REPAIR	Down	0.000111079	0.00173009
DELPUECH_FOXO3_TARGETS_UP	Up	0.000111087	0.00173009
PID_MYC_ACTIV_PATHWAY	Down	0.000111466	0.00173029
BOYAULT_LIVER_CANCER_SUBCLASS_G3_UP	Down	0.000113636	0.00175819
BURTON_ADIPOGENESIS_4	Down	0.000118917	0.00183388
REACTOME_MRNA_3_END_PROCESSING	Down	0.000119809	0.00183702
KEGG_PARKINSONS_DISEASE	Down	0.000119899	0.00183702
LEE_METASTASIS_AND_RNA_PROCESSING_UP	Down	0.000121211	0.00185111
REACTOME_RNA_POL_III_TRANSCRIPTION_INITIATION_FROM_TYPE_2_PROMOTER	Down	0.000121982	0.00185688
KAMMINGA_EZH2_TARGETS	Down	0.000127968	0.00194174
SWEET_KRAS_TARGETS_UP	Up	0.00013593	0.00205595
RHODES_UNDIFFERENTIATED_CANCER	Down	0.000137019	0.00206578
MIKKELSEN_MCV6_LCP_WITH_H3K4ME3	Up	0.000141403	0.0021251
REACTOME_ANTIGEN_PRESENTATION_FOLDING_ASSEMBLY_AND_PEPTIDE_LOADING_OF_CLASS_I_MHC	Up	0.000145083	0.00217348
REN_ALVEOLAR_RHABDOMYOSARCOMA_DN	Up	0.000150598	0.00224896
MATTIOLI_MGUS_VS_PCL	Down	0.000158482	0.00235649
LIANG_SILENCED_BY_METHYLATION_2	Up	0.000158797	0.00235649
COLDREN_GEFITINIB_RESISTANCE_UP	Down	0.000163148	0.00241346
REACTOME_G0_AND_EARLY_G1	Down	0.000164755	0.00242963
CAIRO_PML_TARGETS_BOUND_BY_MYC_UP	Down	0.000168329	0.00247459
ZAMORA_NOS2_TARGETS_UP	Down	0.000169297	0.00248109
SUNG_METASTASIS_STROMA_DN	Down	0.00017031	0.00248822
TAKEDA_TARGETS_OF_NUP98_HOXA9_FUSION_8D_UP	Up	0.000172407	0.00251108
CUI_TCF21_TARGETS_2_UP	Down	0.000176959	0.00256945
REACTOME_ASSEMBLY_OF_THE_PRE_REPLICATIVE_COMPLEX	Down	0.000177689	0.00257213
MOREAUX_B_LYMPHOCYTE_MATURATION_BY_TACI_DN	Down	0.000178879	0.00257365
SEITZ_NEOPLASTIC_TRANSFORMATION_BY_8P_DELETION_UP	Up	0.000178885	0.00257365
PID_AVB3_INTEGRIN_PATHWAY	Up	0.000193199	0.00277115
REACTOME_METABOLISM_OF_NUCLEOTIDES	Down	0.000194334	0.00277897
APPEL_IMATINIB_RESPONSE	Up	0.000198468	0.00282952
CHEN_ETV5_TARGETS_TESTIS	Down	0.000199718	0.00283876
PEDRIOLI_MIR31_TARGETS_DN	Up	0.000205125	0.00290687
BASSO_CD40_SIGNALING_UP	Up	0.000206037	0.00290741
QI_PLASMACYTOMA_UP	Up	0.000206396	0.00290741
SHEPARD_CRUSH_AND_BURN_MUTANT_UP	Down	0.000208243	0.00292469
LIN_SILENCED_BY_TUMOR_MICROENVIRONMENT	Up	0.0002093	0.00293082
MCLACHLAN_DENTAL_CARIES_UP	Up	0.000215168	0.00300407
GAURNIER_PSMD4_TARGETS	Up	0.000218472	0.0030412
EPPERT_PROGENITOR	Down	0.000220689	0.00306303
REACTOME_PROCESSIVE_SYNTHESIS_ON_THE_LAGGING_STRAND	Down	0.000223168	0.00308836
FERREIRA_EWINGS_SARCOMA_UNSTABLE_VS_STABLE_UP	Down	0.000224821	0.00310213
REACTOME_REGULATORY_RNA_PATHWAYS	Down	0.000228581	0.00314482
STARK_PREFRONTAL_CORTEX_22Q11_DELETION_DN	Down	0.000237779	0.00326185
HOFFMANN_LARGE_TO_SMALL_PRE_BII_LYMPHOCYTE_UP	Down	0.000262635	0.00359238
WINZEN_DEGRADED_VIA_KHSRP	Up	0.000270859	0.00369418
ELVIDGE_HIF1A_AND_HIF2A_TARGETS_UP	Down	0.000278303	0.00378476
AMIT_SERUM_RESPONSE_480_MCF10A	Down	0.000289299	0.00392299
REACTOME_MRNA_DECAY_BY_3_TO_5_EXORIBONUCLEASE	Down	0.0002935	0.00396447
YU_BAP1_TARGETS	Down	0.000294038	0.00396447
SCHUETZ_BREAST_CANCER_DUCTAL_INVASIVE_UP	Up	0.000300394	0.00403862
SHEN_SMARCA2_TARGETS_UP	Up	0.00030319	0.00406464
BROWN_MYELOID_CELL_DEVELOPMENT_DN	Down	0.000305825	0.00408835
KIM_MYC_AMPLIFICATION_TARGETS_DN	Up	0.000311372	0.00415075
TAKEDA_TARGETS_OF_NUP98_HOXA9_FUSION_16D_DN	Up	0.000314155	0.00417605
REACTOME_GRB2_SOS_PROVIDES_LINKAGE_TO_MAPK_SIGNALING_FOR_INTERGRINS_	Up	0.000320643	0.00425032
DAUER_STAT3_TARGETS_UP	Up	0.00033212	0.00439012
BIDUS_METASTASIS_UP	Down	0.000333382	0.00439449
SCHAEFFER_PROSTATE_DEVELOPMENT_48HR_UP	Up	0.000336065	0.00441752
LEE_LIVER_CANCER_SURVIVAL_DN	Down	0.000350923	0.00460002
NIKOLSKY_BREAST_CANCER_16P13_AMPLICON	Down	0.000359646	0.00470116
PICCALUGA_ANGIOIMMUNOBLASTIC_LYMPHOMA_DN	Up	0.000360631	0.00470116
BHAT_ESR1_TARGETS_NOT_VIA_AKT1_DN	Up	0.000362476	0.00471218
DUTERTRE_ESTRADIOL_RESPONSE_6HR_DN	Up	0.000366549	0.00475205
PHONG_TNF_RESPONSE_VIA_P38_PARTIAL	Up	0.000373743	0.00483203
TOMLINS_PROSTATE_CANCER_DN	Up	0.000383268	0.00493473
REACTOME_SRP_DEPENDENT_COTRANSLATIONAL_PROTEIN_TARGETING_TO_MEMBRANE	Down	0.000383778	0.00493473
MIKKELSEN_IPS_LCP_WITH_H3K4ME3	Up	0.000399945	0.00512864
BOYLAN_MULTIPLE_MYELOMA_C_D_DN	Up	0.000408782	0.00522775
WANG_MLL_TARGETS	Up	0.000413235	0.00525642
CHANG_CYCLING_GENES	Down	0.000413251	0.00525642
TSAI_DNAJB4_TARGETS_UP	Up	0.000423132	0.00536763
REACTOME_ASSOCIATION_OF_LICENSING_FACTORS_WITH_THE_PRE_REPLICATIVE_COMPLEX	Down	0.000433117	0.00547956
FERRARI_RESPONSE_TO_FENRETINIDE_UP	Up	0.000442877	0.00558483
PAL_PRMT5_TARGETS_UP	Down	0.000444729	0.00558483
TAKEDA_TARGETS_OF_NUP98_HOXA9_FUSION_10D_DN	Up	0.000444988	0.00558483
DODD_NASOPHARYNGEAL_CARCINOMA_UP	Up	0.000451269	0.00564864
KEGG_NUCLEOTIDE_EXCISION_REPAIR	Down	0.000455767	0.00568986
REACTOME_SIGNAL_REGULATORY_PROTEIN_SIRP_FAMILY_INTERACTIONS	Up	0.000471119	0.00585728
KEGG_HUNTINGTONS_DISEASE	Down	0.000471661	0.00585728
GARGALOVIC_RESPONSE_TO_OXIDIZED_PHOSPHOLIPIDS_TURQUOISE_UP	Up	0.000480519	0.00595163
BENPORATH_ES_2	Down	0.000482131	0.00595596
PID_ERBB1_RECEPTOR_PROXIMAL_PATHWAY	Up	0.00048705	0.00598976
REACTOME_ELONGATION_ARREST_AND_RECOVERY	Down	0.000487405	0.00598976
PHONG_TNF_TARGETS_UP	Up	0.000493335	0.00604688
SCHOEN_NFKB_SIGNALING	Up	0.000509944	0.00623426
KEGG_LYSOSOME	Up	0.000515052	0.00627104
REACTOME_RNA_POL_II_PRE_TRANSCRIPTION_EVENTS	Down	0.00051561	0.00627104
KEGG_BASE_EXCISION_REPAIR	Down	0.000527638	0.00640083
BECKER_TAMOXIFEN_RESISTANCE_UP	Up	0.000530976	0.00642481
UROSEVIC_RESPONSE_TO_IMIQUIMOD	Up	0.000535062	0.00645769
CREIGHTON_ENDOCRINE_THERAPY_RESISTANCE_5	Up	0.000549108	0.00661031
REACTOME_PURINE_RIBONUCLEOSIDE_MONOPHOSPHATE_BIOSYNTHESIS	Down	0.00056046	0.0067298
REACTOME_MEMBRANE_TRAFFICKING	Up	0.000562778	0.00674048
RHODES_CANCER_META_SIGNATURE	Down	0.000565266	0.00674396
PID_EPHB_FWD_PATHWAY	Up	0.000565926	0.00674396
LINDSTEDT_DENDRITIC_CELL_MATURATION_B	Up	0.000571218	0.00678987
JISON_SICKLE_CELL_DISEASE_UP	Up	0.000573335	0.00679791
MONNIER_POSTRADIATION_TUMOR_ESCAPE_UP	Down	0.000579412	0.00685274
WANG_SMARCE1_TARGETS_UP	Up	0.000608953	0.00718413
KIM_ALL_DISORDERS_DURATION_CORR_DN	Down	0.000614035	0.00722602
PID_BARD1_PATHWAY	Down	0.000619171	0.00726833
CHEMNITZ_RESPONSE_TO_PROSTAGLANDIN_E2_DN	Up	0.000643023	0.00752959
PID_IL27_PATHWAY	Up	0.000647487	0.00756309
GABRIELY_MIR21_TARGETS	Up	0.000654726	0.00762127
CHIANG_LIVER_CANCER_SUBCLASS_UNANNOTATED_DN	Down	0.000655698	0.00762127
PID_ANGIOPOIETIN_RECEPTOR_PATHWAY	Up	0.000661879	0.00767422
KEGG_HOMOLOGOUS_RECOMBINATION	Down	0.000667345	0.00770201
HINATA_NFKB_TARGETS_KERATINOCYTE_UP	Up	0.00066754	0.00770201
NAKAMURA_TUMOR_ZONE_PERIPHERAL_VS_CENTRAL_UP	Down	0.000671099	0.00772418
ELLWOOD_MYC_TARGETS_DN	Up	0.000675801	0.00775444
REACTOME_IL_RECEPTOR_SHC_SIGNALING	Up	0.000677014	0.00775444
STEIN_ESRRA_TARGETS_RESPONSIVE_TO_ESTROGEN_DN	Down	0.000679603	0.00776524
SMIRNOV_CIRCULATING_ENDOTHELIOCYTES_IN_CANCER_UP	Up	0.000692728	0.00789582
REACTOME_PROTEIN_FOLDING	Down	0.000694377	0.00789582
REACTOME_METABOLISM_OF_PROTEINS	Down	0.000702491	0.00796889
CHEN_HOXA5_TARGETS_9HR_UP	Up	0.000706865	0.00799927
COULOUARN_TEMPORAL_TGFB1_SIGNATURE_DN	Up	0.000711355	0.00803083
REACTOME_FORMATION_OF_ATP_BY_CHEMIOSMOTIC_COUPLING	Down	0.000719356	0.00810177
ODONNELL_TFRC_TARGETS_UP	Up	0.000735779	0.008267
PUJANA_BREAST_CANCER_LIT_INT_NETWORK	Down	0.000739661	0.00829088
REACTOME_RIG_I_MDA5_MEDIATED_INDUCTION_OF_IFN_ALPHA_BETA_PATHWAYS	Up	0.000758604	0.00848306
TAKEDA_TARGETS_OF_NUP98_HOXA9_FUSION_10D_UP	Up	0.000765798	0.00854326
MARKEY_RB1_ACUTE_LOF_DN	Up	0.00077875	0.00866727
GAJATE_RESPONSE_TO_TRABECTEDIN_UP	Up	0.000787692	0.00874616
BILD_MYC_ONCOGENIC_SIGNATURE	Down	0.000792237	0.00877509
REACTOME_CDC6_ASSOCIATION_WITH_THE_ORC_ORIGIN_COMPLEX	Down	0.000795348	0.00877509
RAMASWAMY_METASTASIS_UP	Down	0.000796659	0.00877509
CAFFAREL_RESPONSE_TO_THC_8HR_3_DN	Down	0.000797735	0.00877509
VALK_AML_CLUSTER_3	Up	0.000811288	0.00890341
SOTIRIOU_BREAST_CANCER_GRADE_1_VS_3_DN	Up	0.000868513	0.00950931
BERENJENO_ROCK_SIGNALING_NOT_VIA_RHOA_DN	Up	0.000873388	0.00954055
HOELZEL_NF1_TARGETS_DN	Up	0.000887043	0.00966733
BIOCARTA_P27_PATHWAY	Down	0.000891849	0.00969732
XU_HGF_TARGETS_INDUCED_BY_AKT1_6HR	Up	0.000895892	0.00971889
CAIRO_HEPATOBLASTOMA_CLASSES_DN	Up	0.00089967	0.00973749
REACTOME_CELL_CELL_COMMUNICATION	Up	0.000905155	0.00977443
TONKS_TARGETS_OF_RUNX1_RUNX1T1_FUSION_SUSTAINDED_IN_ERYTHROCYTE_UP	Up	0.000923879	0.00995384
WUNDER_INFLAMMATORY_RESPONSE_AND_CHOLESTEROL_UP	Up	0.000947423	0.0101729
KEGG_OXIDATIVE_PHOSPHORYLATION	Down	0.000950318	0.0101729
TONKS_TARGETS_OF_RUNX1_RUNX1T1_FUSION_ERYTHROCYTE_UP	Up	0.000951989	0.0101729
REACTOME_RNA_POL_III_TRANSCRIPTION	Down	0.000952829	0.0101729
RICKMAN_TUMOR_DIFFERENTIATED_MODERATELY_VS_POORLY_DN	Down	0.000960552	0.0102181
KEGG_JAK_STAT_SIGNALING_PATHWAY	Up	0.000961402	0.0102181
WALLACE_PROSTATE_CANCER_RACE_UP	Up	0.000964298	0.0102259
CHEN_LVAD_SUPPORT_OF_FAILING_HEART_UP	Up	0.000969051	0.0102533
SCHEIDEREIT_IKK_TARGETS	Up	0.000972046	0.0102619
REACTOME_RNA_POL_III_TRANSCRIPTION_INITIATION_FROM_TYPE_3_PROMOTER	Down	0.000991439	0.0104433
BIOCARTA_SKP2E2F_PATHWAY	Down	0.000999868	0.0105086
GRAHAM_CML_QUIESCENT_VS_NORMAL_QUIESCENT_DN	Up	0.00101221	0.0106147
KANG_DOXORUBICIN_RESISTANCE_UP	Down	0.00103079	0.0107856
VILIMAS_NOTCH1_TARGETS_UP	Up	0.00106042	0.0110711
AMIT_EGF_RESPONSE_40_HELA	Up	0.00106858	0.0111317
KEGG_LEUKOCYTE_TRANSENDOTHELIAL_MIGRATION	Up	0.00107697	0.01117
FOSTER_TOLERANT_MACROPHAGE_DN	Up	0.001077	0.01117
REACTOME_HOST_INTERACTIONS_OF_HIV_FACTORS	Down	0.00109764	0.0113591
RODRIGUES_THYROID_CARCINOMA_DN	Up	0.00112061	0.0115714
FEVR_CTNNB1_TARGETS_UP	Up	0.00114154	0.0117619
DIRMEIER_LMP1_RESPONSE_EARLY	Up	0.00115337	0.0118579
RODRIGUES_THYROID_CARCINOMA_ANAPLASTIC_DN	Up	0.00115929	0.0118928
CHNG_MULTIPLE_MYELOMA_HYPERPLOID_UP	Down	0.00117168	0.0119938
MORI_MATURE_B_LYMPHOCYTE_DN	Down	0.00117755	0.012
TONKS_TARGETS_OF_RUNX1_RUNX1T1_FUSION_SUSTAINED_IN_MONOCYTE_UP	Up	0.00118214	0.012
BIDUS_METASTASIS_DN	Up	0.00118238	0.012
ODONNELL_TARGETS_OF_MYC_AND_TFRC_DN	Down	0.00118245	0.012
NEMETH_INFLAMMATORY_RESPONSE_LPS_UP	Up	0.0011912	0.0120628
BIOCARTA_IL22BP_PATHWAY	Up	0.00120725	0.0121991
SHIPP_DLBCL_VS_FOLLICULAR_LYMPHOMA_DN	Up	0.00122108	0.0123015
PHONG_TNF_RESPONSE_VIA_P38_COMPLETE	Up	0.00122261	0.0123015
KALMA_E2F1_TARGETS	Down	0.0012252	0.0123015
SPIRA_SMOKERS_LUNG_CANCER_UP	Up	0.0012401	0.0124247
DEBIASI_APOPTOSIS_BY_REOVIRUS_INFECTION_UP	Up	0.00125439	0.0125412
CHIARADONNA_NEOPLASTIC_TRANSFORMATION_KRAS_DN	Up	0.00126758	0.0126271
REACTOME_FANCONI_ANEMIA_PATHWAY	Down	0.00126833	0.0126271
SMIRNOV_RESPONSE_TO_IR_2HR_DN	Up	0.00127417	0.0126586
GRAESSMANN_RESPONSE_TO_MC_AND_SERUM_DEPRIVATION_UP	Up	0.00128281	0.0127024
BILD_E2F3_ONCOGENIC_SIGNATURE	Down	0.00128397	0.0127024
BIOCARTA_IL10_PATHWAY	Up	0.0012882	0.0127176
WAMUNYOKOLI_OVARIAN_CANCER_GRADES_1_2_DN	Up	0.00130786	0.0128654
MORI_PRE_BI_LYMPHOCYTE_DN	Up	0.00130862	0.0128654
PID_IL23_PATHWAY	Up	0.00131295	0.0128692
SANSOM_APC_TARGETS_UP	Down	0.00131447	0.0128692
GEISS_RESPONSE_TO_DSRNA_UP	Up	0.00132152	0.0129115
REACTOME_RNA_POL_II_TRANSCRIPTION_PRE_INITIATION_AND_PROMOTER_OPENING	Down	0.00133719	0.0130376
WIELAND_UP_BY_HBV_INFECTION	Up	0.00134543	0.0130909
BOYAULT_LIVER_CANCER_SUBCLASS_G5_DN	Up	0.00139306	0.0135264
WAESCH_ANAPHASE_PROMOTING_COMPLEX	Down	0.00140611	0.0136251
PID_RAC1_PATHWAY	Up	0.00142665	0.0137959
BURTON_ADIPOGENESIS_5	Down	0.00144379	0.013921
ACOSTA_PROLIFERATION_INDEPENDENT_MYC_TARGETS_DN	Up	0.00144549	0.013921
WINTER_HYPOXIA_UP	Down	0.00145529	0.0139868
TAKEDA_TARGETS_OF_NUP98_HOXA9_FUSION_16D_UP	Up	0.00151496	0.0145307
REACTOME_GLOBAL_GENOMIC_NER_GG_NER	Down	0.001531	0.0146547
HUPER_BREAST_BASAL_VS_LUMINAL_DN	Up	0.00155647	0.0148684
CHYLA_CBFA2T3_TARGETS_UP	Up	0.00156638	0.0149212
WHITESIDE_CISPLATIN_RESISTANCE_UP	Up	0.00156832	0.0149212
DAIRKEE_CANCER_PRONE_RESPONSE_BPA	Down	0.00159695	0.015163
PLASARI_TGFB1_SIGNALING_VIA_NFIC_10HR_UP	Up	0.00160553	0.0152005
GRANDVAUX_IFN_RESPONSE_NOT_VIA_IRF3	Up	0.00160734	0.0152005
SANA_RESPONSE_TO_IFNG_DN	Down	0.00163583	0.015439
KOBAYASHI_EGFR_SIGNALING_6HR_UP	Up	0.00164028	0.0154501
DACOSTA_UV_RESPONSE_VIA_ERCC3_DN	Up	0.00165406	0.0155247
ST_INTERLEUKIN_4_PATHWAY	Up	0.00165478	0.0155247
BIOCARTA_GLYCOLYSIS_PATHWAY	Down	0.0017094	0.0160053
ZWANG_EGF_INTERVAL_DN	Up	0.00171417	0.0160181
DER_IFN_BETA_RESPONSE_UP	Up	0.00171983	0.0160393
GAVIN_FOXP3_TARGETS_CLUSTER_P7	Up	0.00172474	0.0160534
AFFAR_YY1_TARGETS_DN	Down	0.00176046	0.0163536
PECE_MAMMARY_STEM_CELL_UP	Down	0.00177769	0.0164812
MORI_IMMATURE_B_LYMPHOCYTE_UP	Up	0.00181661	0.016809
ST_TUMOR_NECROSIS_FACTOR_PATHWAY	Up	0.0018225	0.0168305
CHEMNITZ_RESPONSE_TO_PROSTAGLANDIN_E2_UP	Down	0.00183226	0.0168875
LE_EGR2_TARGETS_UP	Down	0.0018435	0.0169322
RODRIGUES_NTN1_TARGETS_DN	Up	0.00184428	0.0169322
LY_AGING_OLD_DN	Down	0.00184916	0.016944
BHAT_ESR1_TARGETS_VIA_AKT1_DN	Up	0.0018573	0.0169703
CHARAFE_BREAST_CANCER_BASAL_VS_MESENCHYMAL_UP	Up	0.00185921	0.0169703
GRADE_METASTASIS_DN	Down	0.00195079	0.0177718
FOSTER_KDM1A_TARGETS_UP	Up	0.00195588	0.0177838
DURCHDEWALD_SKIN_CARCINOGENESIS_DN	Up	0.00198899	0.0180501
TORCHIA_TARGETS_OF_EWSR1_FLI1_FUSION_UP	Up	0.00201472	0.0182485
TONKS_TARGETS_OF_RUNX1_RUNX1T1_FUSION_MONOCYTE_UP	Down	0.00203075	0.0183584
PID_UPA_UPAR_PATHWAY	Up	0.00205523	0.0185442
MODY_HIPPOCAMPUS_PRENATAL	Down	0.00208101	0.018741
PASINI_SUZ12_TARGETS_DN	Up	0.00209564	0.0188368
AMIT_SERUM_RESPONSE_60_MCF10A	Up	0.00211737	0.018996
ZHENG_BOUND_BY_FOXP3	Up	0.00216118	0.0193522
THILLAINADESAN_ZNF217_TARGETS_UP	Down	0.00218009	0.0194675
HUMMEL_BURKITTS_LYMPHOMA_DN	Up	0.00218231	0.0194675
PID_ATR_PATHWAY	Down	0.00220009	0.0195891
ZHAN_MULTIPLE_MYELOMA_LB_DN	Up	0.00222382	0.0197631
ZHU_CMV_8_HR_UP	Up	0.00223171	0.019796
REACTOME_ORC1_REMOVAL_FROM_CHROMATIN	Down	0.00224825	0.0199052
KEGG_RIG_I_LIKE_RECEPTOR_SIGNALING_PATHWAY	Up	0.00226891	0.0200506
PEDERSEN_METASTASIS_BY_ERBB2_ISOFORM_3	Up	0.0022858	0.0201609
BIOCARTA_ARAP_PATHWAY	Up	0.00228994	0.0201609
REACTOME_REMOVAL_OF_THE_FLAP_INTERMEDIATE_FROM_THE_C_STRAND	Down	0.00232511	0.0204324
BIOCARTA_RANKL_PATHWAY	Up	0.00233707	0.0204993
BAELDE_DIABETIC_NEPHROPATHY_DN	Up	0.0023648	0.0206992
WORSCHECH_TUMOR_REJECTION_UP	Up	0.00236863	0.0206992
GHANDHI_BYSTANDER_IRRADIATION_UP	Up	0.00238007	0.0207608
KORKOLA_YOLK_SAC_TUMOR	Up	0.00242019	0.0210718
FURUKAWA_DUSP6_TARGETS_PCI35_UP	Up	0.00242796	0.0210896
LY_AGING_PREMATURE_DN	Down	0.00243118	0.0210896
PID_TCPTP_PATHWAY	Up	0.00246085	0.0212428
BIOCARTA_CDC42RAC_PATHWAY	Up	0.00246224	0.0212428
CASORELLI_ACUTE_PROMYELOCYTIC_LEUKEMIA_DN	Down	0.00246235	0.0212428
CHIARADONNA_NEOPLASTIC_TRANSFORMATION_KRAS_CDC25_DN	Up	0.00247332	0.0212985
ONDER_CDH1_SIGNALING_VIA_CTNNB1	Up	0.00248328	0.0213097
PID_FAS_PATHWAY	Up	0.00248364	0.0213097
BASSO_B_LYMPHOCYTE_NETWORK	Down	0.00248892	0.0213161
PID_IL6_7_PATHWAY	Up	0.00251721	0.0214781
REACTOME_GLUCONEOGENESIS	Down	0.00251857	0.0214781
WHITFIELD_CELL_CYCLE_G1_S	Down	0.00252244	0.0214781
ELVIDGE_HYPOXIA_BY_DMOG_DN	Down	0.00252603	0.0214781
RASHI_NFKB1_TARGETS	Up	0.00254571	0.0216064
VERHAAK_AML_WITH_NPM1_MUTATED_DN	Up	0.00255804	0.021628
THUM_SYSTOLIC_HEART_FAILURE_UP	Up	0.00255852	0.021628
MORI_LARGE_PRE_BII_LYMPHOCYTE_DN	Up	0.00256199	0.021628
REACTOME_INNATE_IMMUNE_SYSTEM	Up	0.0025965	0.0218801
REACTOME_IL_6_SIGNALING	Up	0.00260488	0.0219116
MIYAGAWA_TARGETS_OF_EWSR1_ETS_FUSIONS_UP	Up	0.00263543	0.0221292
REACTOME_CELL_SURFACE_INTERACTIONS_AT_THE_VASCULAR_WALL	Up	0.00267238	0.0223996
UDAYAKUMAR_MED1_TARGETS_DN	Up	0.00268963	0.0225042
JAATINEN_HEMATOPOIETIC_STEM_CELL_DN	Up	0.00270257	0.0225724
BOSCO_EPITHELIAL_DIFFERENTIATION_MODULE	Up	0.0027232	0.0227046
MOLENAAR_TARGETS_OF_CCND1_AND_CDK4_UP	Up	0.00273132	0.0227321
CAFFAREL_RESPONSE_TO_THC_DN	Down	0.00274714	0.0228235
MANALO_HYPOXIA_UP	Up	0.00275406	0.0228408
REACTOME_FORMATION_OF_TRANSCRIPTION_COUPLED_NER_TC_NER_REPAIR_COMPLEX	Down	0.00276418	0.0228845
SMID_BREAST_CANCER_BASAL_DN	Up	0.00277527	0.0229134
REACTOME_SYNTHESIS_OF_PIPS_AT_THE_PLASMA_MEMBRANE	Up	0.00277738	0.0229134
BURTON_ADIPOGENESIS_11	Up	0.002812	0.0231585
OSWALD_HEMATOPOIETIC_STEM_CELL_IN_COLLAGEN_GEL_DN	Up	0.0028465	0.0234018
LINDGREN_BLADDER_CANCER_CLUSTER_3_UP	Down	0.00286386	0.0235036
BIOCARTA_SALMONELLA_PATHWAY	Up	0.00287097	0.023521
WANG_RESPONSE_TO_FORSKOLIN_DN	Up	0.00289259	0.0236356
REACTOME_PURINE_METABOLISM	Down	0.00289503	0.0236356
MONNIER_POSTRADIATION_TUMOR_ESCAPE_DN	Up	0.00290248	0.0236356
SMID_BREAST_CANCER_NORMAL_LIKE_UP	Up	0.00290499	0.0236356
CHANG_IMMORTALIZED_BY_HPV31_DN	Up	0.00292062	0.0237219
MARZEC_IL2_SIGNALING_UP	Down	0.00293312	0.0237481
TURASHVILI_BREAST_DUCTAL_CARCINOMA_VS_DUCTAL_NORMAL_DN	Up	0.00293391	0.0237481
RASHI_RESPONSE_TO_IONIZING_RADIATION_2	Up	0.00294222	0.0237746
HELLEBREKERS_SILENCED_DURING_TUMOR_ANGIOGENESIS	Up	0.00295594	0.0238446
KEGG_TOLL_LIKE_RECEPTOR_SIGNALING_PATHWAY	Up	0.00300696	0.0242148
LUCAS_HNF4A_TARGETS_UP	Up	0.00301315	0.0242233
GAUSSMANN_MLL_AF4_FUSION_TARGETS_F_UP	Up	0.00302807	0.0242621
PLASARI_TGFB1_TARGETS_10HR_DN	Up	0.00302827	0.0242621
MIKKELSEN_ES_ICP_WITH_H3K4ME3	Up	0.00304688	0.0243699
VANTVEER_BREAST_CANCER_ESR1_UP	Up	0.00305787	0.0244164
ACEVEDO_LIVER_CANCER_WITH_H3K9ME3_DN	Down	0.00306508	0.0244326
TSENG_IRS1_TARGETS_DN	Up	0.00311781	0.024811
TIAN_TNF_SIGNALING_VIA_NFKB	Up	0.00314321	0.024969
BOQUEST_STEM_CELL_CULTURED_VS_FRESH_UP	Up	0.00314824	0.024969
TARTE_PLASMA_CELL_VS_PLASMABLAST_UP	Up	0.00315909	0.025013
IVANOVA_HEMATOPOIESIS_INTERMEDIATE_PROGENITOR	Down	0.00316684	0.0250323
WELCSH_BRCA1_TARGETS_UP	Up	0.00320936	0.025326
GARGALOVIC_RESPONSE_TO_OXIDIZED_PHOSPHOLIPIDS_RED_DN	Up	0.00327919	0.0258339
BIOCARTA_NKCELLS_PATHWAY	Up	0.00330192	0.0259339
REACTOME_SIGNALING_BY_ILS	Up	0.00330287	0.0259339
ONDER_CDH1_TARGETS_2_DN	Up	0.00334665	0.026234
KIM_WT1_TARGETS_12HR_UP	Up	0.00335446	0.0262516
MASSARWEH_TAMOXIFEN_RESISTANCE_UP	Up	0.00339348	0.026513
KEGG_NOD_LIKE_RECEPTOR_SIGNALING_PATHWAY	Up	0.00343218	0.026771
SARTIPY_NORMAL_AT_INSULIN_RESISTANCE_DN	Up	0.00345229	0.0268834
GILMORE_CORE_NFKB_PATHWAY	Up	0.00346976	0.026975
AMIT_DELAYED_EARLY_GENES	Up	0.00354782	0.0275364
REACTOME_P130CAS_LINKAGE_TO_MAPK_SIGNALING_FOR_INTEGRINS	Up	0.00361559	0.0279707
REACTOME_PROCESSING_OF_INTRONLESS_PRE_MRNAS	Down	0.00361563	0.0279707
HUTTMANN_B_CLL_POOR_SURVIVAL_DN	Up	0.0036229	0.0279792
WAKASUGI_HAVE_ZNF143_BINDING_SITES	Down	0.00362858	0.0279792
GAUSSMANN_MLL_AF4_FUSION_TARGETS_B_DN	Up	0.00367531	0.0282933
YIH_RESPONSE_TO_ARSENITE_C2	Up	0.00370502	0.0284756
KOYAMA_SEMA3B_TARGETS_UP	Up	0.00377282	0.0288822
GARGALOVIC_RESPONSE_TO_OXIDIZED_PHOSPHOLIPIDS_GREY_UP	Up	0.0037739	0.0288822
KONDO_EZH2_TARGETS	Up	0.00377762	0.0288822
JI_RESPONSE_TO_FSH_UP	Up	0.00378434	0.0288822
HADDAD_T_LYMPHOCYTE_AND_NK_PROGENITOR_UP	Up	0.00378853	0.0288822
MIYAGAWA_TARGETS_OF_EWSR1_ETS_FUSIONS_DN	Up	0.00380372	0.0289512
JAIN_NFKB_SIGNALING	Down	0.00382625	0.0290418
VALK_AML_CLUSTER_4	Up	0.00383382	0.0290418
PAPASPYRIDONOS_UNSTABLE_ATEROSCLEROTIC_PLAQUE_UP	Up	0.00383438	0.0290418
SHI_SPARC_TARGETS_UP	Up	0.00384023	0.0290418
ROETH_TERT_TARGETS_UP	Up	0.00386237	0.0291255
REACTOME_DESTABILIZATION_OF_MRNA_BY_KSRP	Down	0.00386575	0.0291255
CROMER_METASTASIS_DN	Down	0.00386983	0.0291255
KEGG_LEISHMANIA_INFECTION	Up	0.0038834	0.0291811
NIKOLSKY_BREAST_CANCER_16Q24_AMPLICON	Down	0.00390371	0.0292871
KIM_GERMINAL_CENTER_T_HELPER_UP	Up	0.00392798	0.0294225
REACTOME_IL_3_5_AND_GM_CSF_SIGNALING	Up	0.00393438	0.0294236
SAKAI_CHRONIC_HEPATITIS_VS_LIVER_CANCER_DN	Up	0.00394444	0.0294522
PEDERSEN_METASTASIS_BY_ERBB2_ISOFORM_1	Up	0.00395361	0.0294741
BOYAULT_LIVER_CANCER_SUBCLASS_G123_UP	Down	0.00406773	0.030277
GUENTHER_GROWTH_SPHERICAL_VS_ADHERENT_DN	Up	0.00413381	0.0306645
ST_JNK_MAPK_PATHWAY	Up	0.00413547	0.0306645
YIH_RESPONSE_TO_ARSENITE_C1	Up	0.00413929	0.0306645
MCBRYAN_PUBERTAL_TGFB1_TARGETS_DN	Up	0.00415037	0.0306984
HONMA_DOCETAXEL_RESISTANCE	Down	0.00418193	0.0308835
DER_IFN_GAMMA_RESPONSE_UP	Up	0.00418898	0.0308872
MOOTHA_PGC	Down	0.00423498	0.0311776
BIOCARTA_RHO_PATHWAY	Up	0.00426408	0.0313246
LIU_VAV3_PROSTATE_CARCINOGENESIS_DN	Up	0.00426821	0.0313246
MOOTHA_TCA	Down	0.00428476	0.031362
HOLLEMAN_VINCRISTINE_RESISTANCE_ALL_DN	Down	0.00428661	0.031362
MAHADEVAN_RESPONSE_TO_MP470_DN	Up	0.00429676	0.0313876
PID_LYMPH_ANGIOGENESIS_PATHWAY	Up	0.00436399	0.0318295
ZHANG_TLX_TARGETS_60HR_UP	Up	0.00440325	0.0319642
PID_IL4_2PATHWAY	Up	0.00440327	0.0319642
REACTOME_TRANS_GOLGI_NETWORK_VESICLE_BUDDING	Up	0.00440479	0.0319642
SENESE_HDAC3_TARGETS_UP	Up	0.00440956	0.0319642
LANDIS_BREAST_CANCER_PROGRESSION_UP	Up	0.00444636	0.0321815
PID_INTEGRIN_A9B1_PATHWAY	Up	0.00454399	0.0328378
BIOCARTA_PROTEASOME_PATHWAY	Down	0.00459121	0.0331283
FURUKAWA_DUSP6_TARGETS_PCI35_DN	Down	0.00459854	0.0331305
BOYAULT_LIVER_CANCER_SUBCLASS_G23_UP	Down	0.00461362	0.0331885
BROWNE_HCMV_INFECTION_6HR_DN	Up	0.00465848	0.0334602
ST_INTEGRIN_SIGNALING_PATHWAY	Up	0.00466692	0.0334699
KEGG_FOCAL_ADHESION	Up	0.00470245	0.033628
YAMAZAKI_TCEB3_TARGETS_UP	Up	0.00470321	0.033628
PID_P38_ALPHA_BETA_PATHWAY	Up	0.00474167	0.0338517
SHEDDEN_LUNG_CANCER_GOOD_SURVIVAL_A4	Up	0.00476682	0.0339609
HALMOS_CEBPA_TARGETS_DN	Up	0.00477137	0.0339609
REACTOME_RNA_POL_I_TRANSCRIPTION_TERMINATION	Down	0.00482195	0.0342693
HORTON_SREBF_TARGETS	Up	0.00483542	0.0342956
ZWANG_CLASS_1_TRANSIENTLY_INDUCED_BY_EGF	Up	0.00484019	0.0342956
PYEON_HPV_POSITIVE_TUMORS_UP	Down	0.00488656	0.0345722
HEDENFALK_BREAST_CANCER_BRCA1_VS_BRCA2	Down	0.00491604	0.0347287
KEGG_EPITHELIAL_CELL_SIGNALING_IN_HELICOBACTER_PYLORI_INFECTION	Up	0.00496616	0.035008
LIU_PROSTATE_CANCER_DN	Up	0.00497041	0.035008
LINDSTEDT_DENDRITIC_CELL_MATURATION_D	Up	0.0049784	0.035012
REACTOME_BASE_EXCISION_REPAIR	Down	0.00512305	0.0359757
DAZARD_RESPONSE_TO_UV_NHEK_DN	Up	0.00518609	0.0363643
HOFMANN_MYELODYSPLASTIC_SYNDROM_HIGH_RISK_DN	Up	0.00521206	0.0364922
KEGG_CYTOKINE_CYTOKINE_RECEPTOR_INTERACTION	Up	0.00524154	0.0366442
PID_ARF_3PATHWAY	Up	0.00525033	0.0366513
NADERI_BREAST_CANCER_PROGNOSIS_UP	Down	0.00530323	0.036912
TERAMOTO_OPN_TARGETS_CLUSTER_1	Up	0.00530332	0.036912
EPPERT_HSC_R	Up	0.00533625	0.0370865
BIOCARTA_UCALPAIN_PATHWAY	Up	0.00534874	0.0371187
VERHAAK_GLIOBLASTOMA_NEURAL	Up	0.00535694	0.037121
JUBAN_TARGETS_OF_SPI1_AND_FLI1_UP	Up	0.00540144	0.0373745
IKEDA_MIR30_TARGETS_UP	Up	0.00544439	0.0375928
KATSANOU_ELAVL1_TARGETS_UP	Up	0.00544893	0.0375928
HU_ANGIOGENESIS_DN	Down	0.00547238	0.0376995
BIOCARTA_EGF_PATHWAY	Up	0.0054818	0.0377093
BHATTACHARYA_EMBRYONIC_STEM_CELL	Down	0.00555125	0.0381315
LI_WILMS_TUMOR_VS_FETAL_KIDNEY_2_UP	Down	0.00557348	0.0381688
BROCKE_APOPTOSIS_REVERSED_BY_IL6	Up	0.00557995	0.0381688
ST_TYPE_I_INTERFERON_PATHWAY	Up	0.00558875	0.0381688
GEORGES_CELL_CYCLE_MIR192_TARGETS	Down	0.00558903	0.0381688
FINETTI_BREAST_CANCERS_KINOME_BLUE	Up	0.00565224	0.0383559
PRAMOONJAGO_SOX4_TARGETS_UP	Up	0.00565377	0.0383559
WANG_TARGETS_OF_MLL_CBP_FUSION_DN	Down	0.0056545	0.0383559
RIGGINS_TAMOXIFEN_RESISTANCE_DN	Up	0.00566823	0.0383559
REACTOME_REGULATION_OF_IFNA_SIGNALING	Up	0.00567006	0.0383559
BILANGES_SERUM_AND_RAPAMYCIN_SENSITIVE_GENES	Down	0.00567643	0.0383559
SMID_BREAST_CANCER_LUMINAL_B_DN	Up	0.00568133	0.0383559
GARY_CD5_TARGETS_UP	Up	0.00568826	0.0383559
ZHOU_INFLAMMATORY_RESPONSE_LPS_UP	Up	0.00569637	0.0383559
WU_APOPTOSIS_BY_CDKN1A_VIA_TP53	Down	0.00569771	0.0383559
HOLLERN_MICROACINAR_BREAST_TUMOR_UP	Up	0.00574557	0.038623
CROMER_TUMORIGENESIS_DN	Up	0.00583129	0.0391435
IIZUKA_LIVER_CANCER_PROGRESSION_L1_G1_DN	Down	0.00584411	0.0391738
KEGG_NATURAL_KILLER_CELL_MEDIATED_CYTOTOXICITY	Up	0.00600767	0.0402131
TAKEDA_TARGETS_OF_NUP98_HOXA9_FUSION_3D_DN	Up	0.00603116	0.0403131
REACTOME_CYCLIN_E_ASSOCIATED_EVENTS_DURING_G1_S_TRANSITION_	Down	0.00607295	0.040535
GILDEA_METASTASIS	Up	0.00608899	0.0405846
PID_AVB3_OPN_PATHWAY	Up	0.00612706	0.0407808
WANG_CISPLATIN_RESPONSE_AND_XPC_DN	Up	0.00614403	0.0407841
SA_REG_CASCADE_OF_CYCLIN_EXPR	Down	0.00614484	0.0407841
WEST_ADRENOCORTICAL_CARCINOMA_VS_ADENOMA_UP	Down	0.00616063	0.0408315
REACTOME_BIOLOGICAL_OXIDATIONS	Up	0.0062742	0.0415259
GAVIN_FOXP3_TARGETS_CLUSTER_P3	Up	0.00630886	0.0416968
GAZDA_DIAMOND_BLACKFAN_ANEMIA_PROGENITOR_UP	Up	0.00632572	0.0417498
GINESTIER_BREAST_CANCER_ZNF217_AMPLIFIED_DN	Down	0.00636544	0.0419532
ZHENG_FOXP3_TARGETS_UP	Up	0.00645421	0.0424789
ST_GA12_PATHWAY	Up	0.00649315	0.0426757
HAHTOLA_MYCOSIS_FUNGOIDES_CD4_UP	Up	0.00664643	0.0436224
NUYTTEN_EZH2_TARGETS_DN	Down	0.00668399	0.043808
VANHARANTA_UTERINE_FIBROID_DN	Up	0.00674161	0.0441243
PEART_HDAC_PROLIFERATION_CLUSTER_DN	Down	0.00689857	0.0450892
IKEDA_MIR1_TARGETS_UP	Up	0.00691966	0.0451644
JI_METASTASIS_REPRESSED_BY_STK11	Up	0.00701241	0.0457066
REACTOME_G1_PHASE	Down	0.00704798	0.0458574
CROONQUIST_STROMAL_STIMULATION_UP	Up	0.00705498	0.0458574
REACTOME_RESOLUTION_OF_AP_SITES_VIA_THE_MULTIPLE_NUCLEOTIDE_PATCH_REPLACEMENT_PATHWAY	Down	0.00717333	0.0465625
PID_ERBB4_PATHWAY	Up	0.00723332	0.04685
MONTERO_THYROID_CANCER_POOR_SURVIVAL_DN	Up	0.00723747	0.04685
RUTELLA_RESPONSE_TO_CSF2RB_AND_IL4_DN	Up	0.00727413	0.0470228
FERREIRA_EWINGS_SARCOMA_UNSTABLE_VS_STABLE_DN	Up	0.00729564	0.0470973
REACTOME_RNA_POL_I_TRANSCRIPTION_INITIATION	Down	0.00731191	0.0471378
RUTELLA_RESPONSE_TO_HGF_UP	Up	0.00735849	0.0473734
OXFORD_RALA_AND_RALB_TARGETS_UP	Down	0.00748659	0.0481325
KEGG_STEROID_BIOSYNTHESIS	Up	0.00752606	0.0483204
ST_DIFFERENTIATION_PATHWAY_IN_PC12_CELLS	Up	0.00760168	0.0487396
REACTOME_REGULATION_OF_MITOTIC_CELL_CYCLE	Down	0.00761509	0.0487398
TURASHVILI_BREAST_LOBULAR_CARCINOMA_VS_LOBULAR_NORMAL_DN	Up	0.00762238	0.0487398
MARTINEZ_RESPONSE_TO_TRABECTEDIN	Up	0.00764103	0.048793
WHITFIELD_CELL_CYCLE_LITERATURE	Down	0.00770039	0.0491056
ZHANG_TLX_TARGETS_36HR_DN	Down	0.00771396	0.0491258
KEGG_RNA_DEGRADATION	Down	0.0077296	0.049159
BEIER_GLIOMA_STEM_CELL_DN	Up	0.007741	0.0491653
BIOCARTA_ACTINY_PATHWAY	Up	0.00780145	0.0494826
REACTOME_APOPTOTIC_CLEAVAGE_OF_CELLULAR_PROTEINS	Up	0.00782972	0.0495952
YU_MYC_TARGETS_UP	Down	0.00786114	0.0497275
IVANOVA_HEMATOPOIESIS_EARLY_PROGENITOR	Down	0.00790408	0.0499322
ZEMBUTSU_SENSITIVITY_TO_DOXORUBICIN	Up	0.00795933	0.050214
BIOCARTA_PTEN_PATHWAY	Up	0.00797832	0.0502666
ZHU_SKIL_TARGETS_UP	Up	0.00802086	0.0504672
PIONTEK_PKD1_TARGETS_DN	Down	0.00804411	0.0505461
WIERENGA_PML_INTERACTOME	Down	0.00810934	0.0508882
KAPOSI_LIVER_CANCER_MET_DN	Up	0.0082928	0.0519704
ZHANG_RESPONSE_TO_CANTHARIDIN_UP	Up	0.00836093	0.0523106
REACTOME_PI_METABOLISM	Up	0.00837487	0.0523106
ABDULRAHMAN_KIDNEY_CANCER_VHL_DN	Up	0.00838033	0.0523106
REACTOME_CDT1_ASSOCIATION_WITH_THE_CDC6_ORC_ORIGIN_COMPLEX	Down	0.00840643	0.052369
RUAN_RESPONSE_TO_TNF_TROGLITAZONE_UP	Up	0.00841189	0.052369
BONOME_OVARIAN_CANCER_POOR_SURVIVAL_DN	Down	0.00850541	0.0528815
TAVOR_CEBPA_TARGETS_UP	Up	0.00860624	0.053438
GOBERT_OLIGODENDROCYTE_DIFFERENTIATION_DN	Up	0.00876528	0.054354
CHAUHAN_RESPONSE_TO_METHOXYESTRADIOL_UP	Down	0.00878665	0.054415
MIKKELSEN_MEF_ICP_WITH_H3K27ME3	Up	0.00885986	0.0547917
ABBUD_LIF_SIGNALING_1_UP	Up	0.0088707	0.0547917
DANG_REGULATED_BY_MYC_DN	Up	0.00890886	0.0549455
ONDER_CDH1_TARGETS_2_UP	Up	0.00891889	0.0549455
VERHAAK_AML_WITH_NPM1_MUTATED_UP	Up	0.0089961	0.0553265
PENG_RAPAMYCIN_RESPONSE_UP	Up	0.00900418	0.0553265
PENG_GLUTAMINE_DEPRIVATION_UP	Up	0.00926273	0.0568411
SANSOM_APC_TARGETS	Down	0.00927949	0.05687
HAN_JNK_SINGALING_UP	Up	0.00930019	0.056923
BIOCARTA_EIF_PATHWAY	Down	0.00933055	0.0569925
DACOSTA_UV_RESPONSE_VIA_ERCC3_XPCS_DN	Up	0.0093357	0.0569925
BOSCO_ALLERGEN_INDUCED_TH2_ASSOCIATED_MODULE	Up	0.0093629	0.0570847
WU_CELL_MIGRATION	Up	0.00943184	0.0574307
SANSOM_APC_TARGETS_DN	Up	0.00944486	0.0574359
EPPERT_CE_HSC_LSC	Up	0.00947813	0.0575641
BRACHAT_RESPONSE_TO_CAMPTOTHECIN_UP	Up	0.0095339	0.0578252
CERVERA_SDHB_TARGETS_1_UP	Up	0.00954562	0.0578252
BENPORATH_MYC_TARGETS_WITH_EBOX	Down	0.00957918	0.0579025
XU_AKT1_TARGETS_6HR	Up	0.00958717	0.0579025
SA_CASPASE_CASCADE	Up	0.00960054	0.0579025
POMEROY_MEDULLOBLASTOMA_PROGNOSIS_DN	Down	0.00962187	0.0579025
HUANG_GATA2_TARGETS_UP	Up	0.00963251	0.0579025
HOLLEMAN_VINCRISTINE_RESISTANCE_B_ALL_DN	Down	0.009643	0.0579025
CHUNG_BLISTER_CYTOTOXICITY_DN	Up	0.00964428	0.0579025
BIOCARTA_IL7_PATHWAY	Up	0.00968773	0.0580383
BORCZUK_MALIGNANT_MESOTHELIOMA_UP	Down	0.00969151	0.0580383
BOYLAN_MULTIPLE_MYELOMA_PCA1_UP	Up	0.00973412	0.0582197
BROWNE_HCMV_INFECTION_14HR_DN	Up	0.00974937	0.0582371
SPIELMAN_LYMPHOBLAST_EUROPEAN_VS_ASIAN_2FC_DN	Up	0.0097672	0.0582409
SLEBOS_HEAD_AND_NECK_CANCER_WITH_HPV_UP	Down	0.00978149	0.0582409
VANTVEER_BREAST_CANCER_POOR_PROGNOSIS	Down	0.00978703	0.0582409
MA_PITUITARY_FETAL_VS_ADULT_DN	Up	0.00997989	0.0592205
REACTOME_TRNA_AMINOACYLATION	Down	0.00998165	0.0592205
YANG_BREAST_CANCER_ESR1_UP	Up	0.00999891	0.0592205
PID_RHOA_REG_PATHWAY	Up	0.0100018	0.0592205
REACTOME_NEPHRIN_INTERACTIONS	Up	0.0100274	0.0592976
DACOSTA_UV_RESPONSE_VIA_ERCC3_COMMON_DN	Up	0.0100429	0.059315
LAIHO_COLORECTAL_CANCER_SERRATED_UP	Up	0.010067	0.0593826
HOWLIN_CITED1_TARGETS_1_UP	Up	0.0101278	0.059667
MIKKELSEN_NPC_ICP_WITH_H3K4ME3	Up	0.0102096	0.0600282
HADDAD_B_LYMPHOCYTE_PROGENITOR	Up	0.0102146	0.0600282
TERAMOTO_OPN_TARGETS_CLUSTER_3	Down	0.0102448	0.060131
FUNG_IL2_SIGNALING_1	Down	0.0102633	0.0601644
WAMUNYOKOLI_OVARIAN_CANCER_LMP_DN	Up	0.010372	0.0606845
REACTOME_MITOTIC_PROMETAPHASE	Down	0.0103871	0.0606845
ZHAN_MULTIPLE_MYELOMA_PR_UP	Down	0.0103906	0.0606845
NUTT_GBM_VS_AO_GLIOMA_DN	Down	0.0104186	0.0607469
BOQUEST_STEM_CELL_DN	Up	0.0104377	0.0607469
KEEN_RESPONSE_TO_ROSIGLITAZONE_UP	Down	0.0104515	0.0607469
GARGALOVIC_RESPONSE_TO_OXIDIZED_PHOSPHOLIPIDS_BLACK_UP	Up	0.0104527	0.0607469
SAGIV_CD24_TARGETS_UP	Up	0.0104841	0.0608272
REACTOME_GLUCOSE_METABOLISM	Down	0.0105043	0.0608272
REACTOME_SIGNALING_BY_HIPPO	Up	0.0105052	0.0608272
REACTOME_ENDOSOMAL_VACUOLAR_PATHWAY	Up	0.0105608	0.0610233
YANAGIHARA_ESX1_TARGETS	Up	0.0105649	0.0610233
FRIDMAN_IMMORTALIZATION_DN	Up	0.0106551	0.061469
HEIDENBLAD_AMPLICON_8Q24_DN	Up	0.0107434	0.0619026
LINDSTEDT_DENDRITIC_CELL_MATURATION_A	Up	0.0107812	0.0620442
NIKOLSKY_BREAST_CANCER_8Q23_Q24_AMPLICON	Down	0.0108576	0.0623752
LIAN_NEUTROPHIL_GRANULE_CONSTITUENTS	Up	0.0108651	0.0623752
STARK_HYPPOCAMPUS_22Q11_DELETION_DN	Down	0.0109245	0.0626398
PATTERSON_DOCETAXEL_RESISTANCE	Up	0.0110732	0.0634155
KEGG_ECM_RECEPTOR_INTERACTION	Up	0.0110988	0.0634849
BOYLAN_MULTIPLE_MYELOMA_C_DN	Up	0.0112059	0.0639511
REACTOME_REGULATION_OF_KIT_SIGNALING	Up	0.0112074	0.0639511
YAO_TEMPORAL_RESPONSE_TO_PROGESTERONE_CLUSTER_10	Down	0.0112286	0.0639856
GARGALOVIC_RESPONSE_TO_OXIDIZED_PHOSPHOLIPIDS_MAGENTA_UP	Up	0.0112405	0.0639856
WATANABE_ULCERATIVE_COLITIS_WITH_CANCER_DN	Up	0.0113082	0.0642424
MOREAUX_MULTIPLE_MYELOMA_BY_TACI_DN	Down	0.0113162	0.0642424
VECCHI_GASTRIC_CANCER_EARLY_DN	Up	0.0113298	0.0642424
VALK_AML_CLUSTER_12	Up	0.0113401	0.0642424
TAKEDA_TARGETS_OF_NUP98_HOXA9_FUSION_6HR_UP	Up	0.0113577	0.0642507
KANG_GIST_WITH_PDGFRA_UP	Up	0.0113731	0.0642507
REACTOME_CYTOKINE_SIGNALING_IN_IMMUNE_SYSTEM	Up	0.0113824	0.0642507
SHIPP_DLBCL_VS_FOLLICULAR_LYMPHOMA_UP	Down	0.0116531	0.0656998
RUTELLA_RESPONSE_TO_HGF_VS_CSF2RB_AND_IL4_UP	Up	0.011844	0.0666966
PID_NFKAPPAB_ATYPICAL_PATHWAY	Up	0.0119059	0.0669653
DOUGLAS_BMI1_TARGETS_UP	Down	0.0119794	0.0672589
ZHANG_BREAST_CANCER_PROGENITORS_UP	Down	0.0119866	0.0672589
BROWN_MYELOID_CELL_DEVELOPMENT_UP	Up	0.0120513	0.0675419
CHIANG_LIVER_CANCER_SUBCLASS_UNANNOTATED_UP	Up	0.0120669	0.0675489
ACEVEDO_LIVER_TUMOR_VS_NORMAL_ADJACENT_TISSUE_UP	Down	0.0121861	0.0681351
REACTOME_METABOLISM_OF_LIPIDS_AND_LIPOPROTEINS	Up	0.0122094	0.0681848
KANG_DOXORUBICIN_RESISTANCE_DN	Up	0.0122351	0.0682475
PID_ECADHERIN_STABILIZATION_PATHWAY	Up	0.0122896	0.068443
VANTVEER_BREAST_CANCER_METASTASIS_DN	Down	0.0122992	0.068443
SIMBULAN_PARP1_TARGETS_DN	Down	0.0123635	0.06872
SCHMAHL_PDGF_SIGNALING	Up	0.0123797	0.0687294
DEURIG_T_CELL_PROLYMPHOCYTIC_LEUKEMIA_DN	Up	0.0124657	0.0691252
BOQUEST_STEM_CELL_UP	Up	0.0124808	0.0691279
FUJII_YBX1_TARGETS_UP	Up	0.0125024	0.0691663
LU_IL4_SIGNALING	Up	0.0125564	0.0693145
ZHAN_MULTIPLE_MYELOMA_DN	Up	0.0125586	0.0693145
LINDGREN_BLADDER_CANCER_CLUSTER_3_DN	Up	0.0126337	0.0695964
REACTOME_SYNTHESIS_AND_INTERCONVERSION_OF_NUCLEOTIDE_DI_AND_TRIPHOSPHATES	Down	0.0126391	0.0695964
CROMER_TUMORIGENESIS_UP	Up	0.0127227	0.0698402
ROY_WOUND_BLOOD_VESSEL_DN	Up	0.0127372	0.0698402
BILD_CTNNB1_ONCOGENIC_SIGNATURE	Up	0.0127404	0.0698402
VANHARANTA_UTERINE_FIBROID_WITH_7Q_DELETION_UP	Down	0.0127426	0.0698402
REACTOME_TIE2_SIGNALING	Up	0.0128001	0.0700738
LOPEZ_MESOTELIOMA_SURVIVAL_TIME_UP	Down	0.0129139	0.0706147
NAKAYAMA_FRA2_TARGETS	Up	0.0130135	0.0710774
PID_IFNG_PATHWAY	Up	0.0130413	0.0711466
BROWNE_HCMV_INFECTION_20HR_DN	Up	0.0131168	0.0713932
BURTON_ADIPOGENESIS_1	Up	0.0131238	0.0713932
VALK_AML_CLUSTER_9	Up	0.0131319	0.0713932
XU_HGF_TARGETS_INDUCED_BY_AKT1_48HR_UP	Up	0.0131517	0.0714187
SA_PTEN_PATHWAY	Up	0.0132195	0.0717044
DAZARD_UV_RESPONSE_CLUSTER_G6	Up	0.0132895	0.0720011
PID_ARF6_TRAFFICKING_PATHWAY	Up	0.0133803	0.0724101
HOLLEMAN_ASPARAGINASE_RESISTANCE_B_ALL_UP	Down	0.0134516	0.0727128
MIZUSHIMA_AUTOPHAGOSOME_FORMATION	Up	0.0134901	0.0728373
PEDERSEN_TARGETS_OF_611CTF_ISOFORM_OF_ERBB2	Up	0.013517	0.0728994
VERRECCHIA_DELAYED_RESPONSE_TO_TGFB1	Up	0.0136695	0.0736374
REACTOME_TRANSPORT_TO_THE_GOLGI_AND_SUBSEQUENT_MODIFICATION	Up	0.0136869	0.0736472
DACOSTA_UV_RESPONSE_VIA_ERCC3_TTD_UP	Down	0.013842	0.0743966
KEGG_AUTOIMMUNE_THYROID_DISEASE	Up	0.0139081	0.0744973
KEGG_ALLOGRAFT_REJECTION	Up	0.0139081	0.0744973
KEGG_GRAFT_VERSUS_HOST_DISEASE	Up	0.0139081	0.0744973
SENESE_HDAC2_TARGETS_DN	Up	0.0139362	0.0745501
GALINDO_IMMUNE_RESPONSE_TO_ENTEROTOXIN	Up	0.0139495	0.0745501
BURTON_ADIPOGENESIS_9	Up	0.014033	0.0749115
BASSO_HAIRY_CELL_LEUKEMIA_UP	Up	0.0140838	0.0750805
ZHENG_FOXP3_TARGETS_IN_T_LYMPHOCYTE_UP	Up	0.0140965	0.0750805
SAGIV_CD24_TARGETS_DN	Up	0.014146	0.0751773
GAJATE_RESPONSE_TO_TRABECTEDIN_DN	Down	0.0141465	0.0751773
JOHANSSON_BRAIN_CANCER_EARLY_VS_LATE_DN	Up	0.0142014	0.0753842
XU_RESPONSE_TO_TRETINOIN_UP	Up	0.0143102	0.0758285
ROSS_AML_WITH_CBFB_MYH11_FUSION	Up	0.0143173	0.0758285
RIZ_ERYTHROID_DIFFERENTIATION	Down	0.0143734	0.075984
STEARMAN_TUMOR_FIELD_EFFECT_UP	Up	0.0143788	0.075984
LIM_MAMMARY_LUMINAL_PROGENITOR_DN	Up	0.0144349	0.0761698
SAKAI_TUMOR_INFILTRATING_MONOCYTES_DN	Down	0.0144463	0.0761698
KORKOLA_YOLK_SAC_TUMOR_UP	Down	0.0145116	0.0763562
KRIGE_RESPONSE_TO_TOSEDOSTAT_6HR_UP	Up	0.014514	0.0763562
REACTOME_SIGNALING_BY_BMP	Up	0.0145378	0.0763961
LINDGREN_BLADDER_CANCER_CLUSTER_2B	Up	0.0145695	0.0764779
KRIEG_HYPOXIA_VIA_KDM3A	Up	0.0145984	0.0765444
REACTOME_INTEGRIN_CELL_SURFACE_INTERACTIONS	Up	0.014666	0.0768133
PID_NECTIN_PATHWAY	Up	0.0146959	0.0768844
BURTON_ADIPOGENESIS_PEAK_AT_24HR	Down	0.0147614	0.0771416
PID_INTEGRIN_A4B1_PATHWAY	Up	0.0148963	0.0776347
SENGUPTA_NASOPHARYNGEAL_CARCINOMA_WITH_LMP1_DN	Up	0.0148986	0.0776347
FORTSCHEGGER_PHF8_TARGETS_DN	Up	0.0149051	0.0776347
JECHLINGER_EPITHELIAL_TO_MESENCHYMAL_TRANSITION_UP	Up	0.0149259	0.0776574
MOLENAAR_TARGETS_OF_CCND1_AND_CDK4_DN	Down	0.0149535	0.0777152
BOYLAN_MULTIPLE_MYELOMA_C_CLUSTER_DN	Up	0.0149726	0.077729
BLUM_RESPONSE_TO_SALIRASIB_UP	Up	0.0150357	0.0779291
HERNANDEZ_ABERRANT_MITOSIS_BY_DOCETACEL_2NM_UP	Up	0.0150442	0.0779291
LEE_DIFFERENTIATING_T_LYMPHOCYTE	Up	0.0150669	0.0779614
NAKAMURA_CANCER_MICROENVIRONMENT_DN	Down	0.0150877	0.0779691
ST_GRANULE_CELL_SURVIVAL_PATHWAY	Up	0.0151015	0.0779691
REACTOME_ASSOCIATION_OF_TRIC_CCT_WITH_TARGET_PROTEINS_DURING_BIOSYNTHESIS	Down	0.0151689	0.0782318
DACOSTA_UV_RESPONSE_VIA_ERCC3_TTD_DN	Up	0.0152606	0.078619
COWLING_MYCN_TARGETS	Up	0.0152995	0.0786645
YAO_TEMPORAL_RESPONSE_TO_PROGESTERONE_CLUSTER_6	Up	0.0153028	0.0786645
CAIRO_LIVER_DEVELOPMENT_DN	Up	0.0153872	0.0790122
ISHIKAWA_STING_SIGNALING	Up	0.015456	0.0792794
REACTOME_GOLGI_ASSOCIATED_VESICLE_BIOGENESIS	Up	0.0155037	0.0794374
WANG_METASTASIS_OF_BREAST_CANCER_ESR1_UP	Down	0.0156203	0.0798677
MEISSNER_NPC_HCP_WITH_H3_UNMETHYLATED	Up	0.0156215	0.0798677
RIGGI_EWING_SARCOMA_PROGENITOR_DN	Up	0.0156785	0.0800722
NIKOLSKY_OVERCONNECTED_IN_BREAST_CANCER	Up	0.0157895	0.0805518
FAELT_B_CLL_WITH_VH3_21_DN	Up	0.0158339	0.0806913
REACTOME_E2F_ENABLED_INHIBITION_OF_PRE_REPLICATION_COMPLEX_FORMATION	Down	0.0159992	0.0814456
HESS_TARGETS_OF_HOXA9_AND_MEIS1_DN	Up	0.0160843	0.0817909
SMID_BREAST_CANCER_RELAPSE_IN_BRAIN_DN	Up	0.0161484	0.0820284
MULLIGAN_NTF3_SIGNALING_VIA_INSR_AND_IGF1R_DN	Up	0.0162402	0.0824058
WANG_BARRETTS_ESOPHAGUS_DN	Up	0.016282	0.0825295
OKAWA_NEUROBLASTOMA_1P36_31_DELETION	Down	0.0163119	0.0825621
MATHEW_FANCONI_ANEMIA_GENES	Down	0.0163235	0.0825621
TSAI_RESPONSE_TO_IONIZING_RADIATION	Up	0.016532	0.083363
NUYTTEN_NIPP1_TARGETS_UP	Up	0.0165342	0.083363
GARGALOVIC_RESPONSE_TO_OXIDIZED_PHOSPHOLIPIDS_TURQUOISE_DN	Down	0.0165348	0.083363
BONOME_OVARIAN_CANCER_POOR_SURVIVAL_UP	Up	0.0166672	0.083941
OISHI_CHOLANGIOMA_STEM_CELL_LIKE_DN	Up	0.0167162	0.0840642
ZHAN_MULTIPLE_MYELOMA_CD1_DN	Up	0.0167438	0.0840642
KEGG_GLYCOSAMINOGLYCAN_DEGRADATION	Up	0.0167452	0.0840642
SATO_SILENCED_BY_METHYLATION_IN_PANCREATIC_CANCER_1	Up	0.0168185	0.0843429
BURTON_ADIPOGENESIS_12	Up	0.0168717	0.0844718
OLSSON_E2F3_TARGETS_UP	Up	0.0168934	0.0844718
GROSS_HYPOXIA_VIA_ELK3_DN	Up	0.0168979	0.0844718
BIOCARTA_CELLCYCLE_PATHWAY	Down	0.0170189	0.0849865
VERRECCHIA_RESPONSE_TO_TGFB1_C5	Up	0.0170836	0.0852195
DOANE_BREAST_CANCER_ESR1_UP	Up	0.0171147	0.0852415
ZUCCHI_METASTASIS_UP	Down	0.0171414	0.0852415
SANSOM_APC_MYC_TARGETS	Down	0.0171422	0.0852415
REACTOME_TIGHT_JUNCTION_INTERACTIONS	Up	0.0171689	0.0852843
NAGASHIMA_NRG1_SIGNALING_UP	Up	0.0172706	0.0856994
FISCHER_DIRECT_P53_TARGETS_META_ANALYSIS	Up	0.0173542	0.0860237
HSIAO_HOUSEKEEPING_GENES	Down	0.0174369	0.0863431
ZHOU_INFLAMMATORY_RESPONSE_LIVE_UP	Up	0.0174692	0.086412
REACTOME_RAP1_SIGNALLING	Up	0.0174916	0.0864322
REACTOME_IL_2_SIGNALING	Up	0.0176965	0.0873341
RODWELL_AGING_KIDNEY_UP	Up	0.0177111	0.0873341
PASQUALUCCI_LYMPHOMA_BY_GC_STAGE_UP	Up	0.0178217	0.0877877
FUJIWARA_PARK2_IN_LIVER_CANCER_UP	Down	0.0178707	0.087937
WIEMANN_TELOMERE_SHORTENING_AND_CHRONIC_LIVER_DAMAGE_UP	Down	0.0179597	0.0882834
REACTOME_TRAF6_MEDIATED_IRF7_ACTIVATION	Up	0.0179895	0.0883376
PID_PDGFRA_PATHWAY	Up	0.0182972	0.0897552
TAKAO_RESPONSE_TO_UVB_RADIATION_UP	Down	0.01835	0.0898594
KEGG_AMINOACYL_TRNA_BIOSYNTHESIS	Down	0.0183565	0.0898594
LUI_THYROID_CANCER_CLUSTER_2	Up	0.018385	0.0899054
REACTOME_DEADENYLATION_DEPENDENT_MRNA_DECAY	Down	0.0184196	0.0899814
REACTOME_APC_CDC20_MEDIATED_DEGRADATION_OF_NEK2A	Down	0.0184552	0.0900623
REACTOME_APC_C_CDH1_MEDIATED_DEGRADATION_OF_CDC20_AND_OTHER_APC_C_CDH1_TARGETED_PROTEINS_IN_LATE_MITOSIS_EARLY_G1	Down	0.0185062	0.0901488
REACTOME_REGULATION_OF_IFNG_SIGNALING	Up	0.0185112	0.0901488
PID_CD40_PATHWAY	Up	0.0185855	0.0904177
LEE_EARLY_T_LYMPHOCYTE_UP	Down	0.0187532	0.0911395
SCHLOSSER_SERUM_RESPONSE_DN	Up	0.0187923	0.0912354
TIEN_INTESTINE_PROBIOTICS_24HR_DN	Up	0.0189306	0.0916832
YAN_ESCAPE_FROM_ANOIKIS	Up	0.0189423	0.0916832
AZARE_NEOPLASTIC_TRANSFORMATION_BY_STAT3_UP	Up	0.0189428	0.0916832
BIOCARTA_LAIR_PATHWAY	Up	0.0190338	0.0920292
MCCLUNG_COCAINE_REWARD_5D	Up	0.0190538	0.0920314
ST_G_ALPHA_S_PATHWAY	Up	0.0192074	0.0925223
REACTOME_PHASE1_FUNCTIONALIZATION_OF_COMPOUNDS	Up	0.0192074	0.0925223
CHIARADONNA_NEOPLASTIC_TRANSFORMATION_KRAS_UP	Down	0.0192142	0.0925223
WENDT_COHESIN_TARGETS_UP	Up	0.0193287	0.0929787
KEGG_NEUROTROPHIN_SIGNALING_PATHWAY	Up	0.0193996	0.093225
BROWNE_HCMV_INFECTION_10HR_DN	Up	0.0194617	0.093428
SCHMIDT_POR_TARGETS_IN_LIMB_BUD_UP	Up	0.0195878	0.0939376
HEDENFALK_BREAST_CANCER_HEREDITARY_VS_SPORADIC	Down	0.0196363	0.0940525
LIM_MAMMARY_LUMINAL_MATURE_UP	Up	0.0196516	0.0940525
DANG_BOUND_BY_MYC	Down	0.0196725	0.0940574
MOREIRA_RESPONSE_TO_TSA_UP	Down	0.0197451	0.0943088
LABBE_TARGETS_OF_TGFB1_AND_WNT3A_DN	Up	0.0199789	0.0953289
PID_RET_PATHWAY	Up	0.0200336	0.0954936
BUYTAERT_PHOTODYNAMIC_THERAPY_STRESS_DN	Down	0.0201953	0.096167
REACTOME_KERATAN_SULFATE_DEGRADATION	Up	0.020246	0.0963113
SANSOM_WNT_PATHWAY_REQUIRE_MYC	Down	0.020417	0.0970272
MIKKELSEN_ES_LCP_WITH_H3K4ME3	Up	0.0205079	0.097361
BIOCARTA_CDK5_PATHWAY	Down	0.0205443	0.0974359
RAO_BOUND_BY_SALL4_ISOFORM_B	Up	0.0206029	0.097558
WANG_CLIM2_TARGETS_DN	Up	0.0206149	0.097558
CASORELLI_ACUTE_PROMYELOCYTIC_LEUKEMIA_UP	Up	0.0206321	0.097558
SCHAEFFER_PROSTATE_DEVELOPMENT_AND_CANCER_BOX4_UP	Up	0.0206589	0.0975868
WANG_TUMOR_INVASIVENESS_UP	Down	0.0207813	0.0980056
MAYBURD_RESPONSE_TO_L663536_UP	Up	0.0207891	0.0980056
TIAN_TNF_SIGNALING_NOT_VIA_NFKB	Up	0.0208397	0.0981113
NAGASHIMA_NRG1_SIGNALING_DN	Up	0.0208531	0.0981113
NAGASHIMA_EGF_SIGNALING_UP	Up	0.020895	0.0981257
RODRIGUES_NTN1_AND_DCC_TARGETS	Up	0.0208977	0.0981257
PRAMOONJAGO_SOX4_TARGETS_DN	Down	0.0209433	0.0981904
VECCHI_GASTRIC_CANCER_ADVANCED_VS_EARLY_UP	Up	0.0209614	0.0981904
PID_PDGFRB_PATHWAY	Up	0.0209942	0.0981904
KOHOUTEK_CCNT1_TARGETS	Up	0.0210086	0.0981904
KEGG_ENDOCYTOSIS	Up	0.0210155	0.0981904
PID_CDC42_PATHWAY	Up	0.0211193	0.0985777
REACTOME_APC_C_CDC20_MEDIATED_DEGRADATION_OF_MITOTIC_PROTEINS	Down	0.0212374	0.0988862
LEIN_CHOROID_PLEXUS_MARKERS	Up	0.0212527	0.0988862
GARGALOVIC_RESPONSE_TO_OXIDIZED_PHOSPHOLIPIDS_BLUE_UP	Up	0.0212594	0.0988862
ZHENG_GLIOBLASTOMA_PLASTICITY_DN	Up	0.0212692	0.0988862
SCHWAB_TARGETS_OF_BMYB_POLYMORPHIC_VARIANTS_DN	Up	0.02141	0.0994428
TIAN_BHLHA15_TARGETS	Up	0.0214639	0.099595
REACTOME_PHOSPHOLIPID_METABOLISM	Up	0.0217585	0.1008
GAUSSMANN_MLL_AF4_FUSION_TARGETS_E_UP	Up	0.0217662	0.1008
OLSSON_E2F3_TARGETS_DN	Down	0.0218191	0.100842
LU_EZH2_TARGETS_UP	Down	0.02183	0.100842
GAUSSMANN_MLL_AF4_FUSION_TARGETS_C_UP	Up	0.0218394	0.100842
PID_P75_NTR_PATHWAY	Up	0.0218903	0.100896
IIZUKA_LIVER_CANCER_PROGRESSION_L1_G1_UP	Up	0.021894	0.100896
MYLLYKANGAS_AMPLIFICATION_HOT_SPOT_29	Up	0.0220504	0.101436
RUTELLA_RESPONSE_TO_HGF_VS_CSF2RB_AND_IL4_DN	Up	0.0220541	0.101436
LEIN_ASTROCYTE_MARKERS	Up	0.0221616	0.101831
HOOI_ST7_TARGETS_DN	Up	0.0221891	0.101858
ST_G_ALPHA_I_PATHWAY	Up	0.0222129	0.101869
PID_AP1_PATHWAY	Up	0.0222987	0.102163
MARIADASON_REGULATED_BY_HISTONE_ACETYLATION_UP	Up	0.0223677	0.102357
GESERICK_TERT_TARGETS_DN	Up	0.0223845	0.102357
AKL_HTLV1_INFECTION_DN	Up	0.0224315	0.102473
FLORIO_NEOCORTEX_BASAL_RADIAL_GLIA_UP	Up	0.022565	0.102983
HUANG_GATA2_TARGETS_DN	Down	0.0225944	0.103017
MIKKELSEN_ES_ICP_WITH_H3K4ME3_AND_H3K27ME3	Up	0.0226298	0.103079
KIM_MYCN_AMPLIFICATION_TARGETS_UP	Down	0.0227898	0.103708
BIOCARTA_CELL2CELL_PATHWAY	Up	0.0228162	0.103728
DURCHDEWALD_SKIN_CARCINOGENESIS_UP	Down	0.0228397	0.103735
REACTOME_INHIBITION_OF_REPLICATION_INITIATION_OF_DAMAGED_DNA_BY_RB1_E2F1	Down	0.0229338	0.10401
REACTOME_INHIBITION_OF_THE_PROTEOLYTIC_ACTIVITY_OF_APC_C_REQUIRED_FOR_THE_ONSET_OF_ANAPHASE_BY_MITOTIC_SPINDLE_CHECKPOINT_COMPONENTS	Down	0.0229444	0.10401
BIOCARTA_ATRBRCA_PATHWAY	Down	0.0230868	0.104519
REACTOME_AUTODEGRADATION_OF_CDH1_BY_CDH1_APC_C	Down	0.0231181	0.104519
KEGG_REGULATION_OF_ACTIN_CYTOSKELETON	Up	0.0231231	0.104519
PID_PI3KCI_PATHWAY	Up	0.0232579	0.105028
OUELLET_OVARIAN_CANCER_INVASIVE_VS_LMP_UP	Down	0.0232904	0.105074
DAIRKEE_TERT_TARGETS_UP	Down	0.0233832	0.105392
REACTOME_NEGATIVE_REGULATORS_OF_RIG_I_MDA5_SIGNALING	Up	0.0234661	0.105475
BURTON_ADIPOGENESIS_PEAK_AT_0HR	Up	0.023473	0.105475
SENESE_HDAC1_AND_HDAC2_TARGETS_DN	Up	0.0234859	0.105475
DAVIES_MULTIPLE_MYELOMA_VS_MGUS_DN	Up	0.0235049	0.105475
MA_PITUITARY_FETAL_VS_ADULT_UP	Up	0.0235134	0.105475
PID_RB_1PATHWAY	Down	0.0235909	0.105722
HELLER_HDAC_TARGETS_SILENCED_BY_METHYLATION_UP	Up	0.0236416	0.105764
REACTOME_SCFSKP2_MEDIATED_DEGRADATION_OF_P27_P21	Down	0.023645	0.105764
CROONQUIST_NRAS_VS_STROMAL_STIMULATION_UP	Up	0.0237662	0.106205
FRIDMAN_SENESCENCE_UP	Up	0.0239345	0.106856
KEEN_RESPONSE_TO_ROSIGLITAZONE_DN	Up	0.0239672	0.106901
NIKOLSKY_BREAST_CANCER_12Q24_AMPLICON	Down	0.0240852	0.107326
KEGG_VALINE_LEUCINE_AND_ISOLEUCINE_DEGRADATION	Up	0.0241535	0.107529
TRAYNOR_RETT_SYNDROM_UP	Up	0.0241985	0.107628
REACTOME_REGULATED_PROTEOLYSIS_OF_P75NTR	Up	0.0243161	0.107883
HELLER_SILENCED_BY_METHYLATION_DN	Up	0.0243487	0.107883
KIM_ALL_DISORDERS_OLIGODENDROCYTE_NUMBER_CORR_UP	Down	0.0243605	0.107883
PID_INTEGRIN5_PATHWAY	Up	0.0243633	0.107883
PETROVA_ENDOTHELIUM_LYMPHATIC_VS_BLOOD_DN	Up	0.0243821	0.107883
REACTOME_SIGNALING_BY_ROBO_RECEPTOR	Up	0.0243931	0.107883
PID_IL12_STAT4_PATHWAY	Up	0.0244689	0.108117
KYNG_DNA_DAMAGE_UP	Up	0.0245014	0.108158
GROSS_HIF1A_TARGETS_DN	Down	0.0245271	0.108158
REACTOME_SIGNALING_BY_RHO_GTPASES	Up	0.0245469	0.108158
REACTOME_IMMUNE_SYSTEM	Up	0.0245768	0.108188
REACTOME_ACTIVATION_OF_CHAPERONES_BY_ATF6_ALPHA	Up	0.0247084	0.108597
KYNG_DNA_DAMAGE_BY_UV	Up	0.0247157	0.108597
BIOCARTA_P53_PATHWAY	Down	0.0247892	0.108819
MORI_SMALL_PRE_BII_LYMPHOCYTE_UP	Up	0.0249303	0.109102
UZONYI_RESPONSE_TO_LEUKOTRIENE_AND_THROMBIN	Up	0.0249461	0.109102
GUILLAUMOND_KLF10_TARGETS_DN	Up	0.0249727	0.109102
PID_PTP1B_PATHWAY	Up	0.0249818	0.109102
FARMER_BREAST_CANCER_CLUSTER_2	Down	0.024991	0.109102
PID_EPO_PATHWAY	Up	0.0249924	0.109102
THEILGAARD_NEUTROPHIL_AT_SKIN_WOUND_DN	Up	0.0250436	0.109124
BIOCARTA_MET_PATHWAY	Up	0.0250436	0.109124
REACTOME_G_ALPHA1213_SIGNALLING_EVENTS	Up	0.0251731	0.109587
PID_TNF_PATHWAY	Up	0.0252072	0.109634
REACTOME_ANTIVIRAL_MECHANISM_BY_IFN_STIMULATED_GENES	Down	0.0255307	0.110939
KEGG_COMPLEMENT_AND_COAGULATION_CASCADES	Up	0.0256375	0.111285
FLECHNER_BIOPSY_KIDNEY_TRANSPLANT_OK_VS_DONOR_UP	Up	0.0256576	0.111285
KEGG_ANTIGEN_PROCESSING_AND_PRESENTATION	Up	0.0260865	0.113042
REACTOME_MITOCHONDRIAL_FATTY_ACID_BETA_OXIDATION	Up	0.0261584	0.113249
ST_GA13_PATHWAY	Up	0.0262216	0.113419
BLALOCK_ALZHEIMERS_DISEASE_INCIPIENT_DN	Down	0.0265261	0.114631
MENSE_HYPOXIA_UP	Up	0.0267566	0.115521
JOHNSTONE_PARVB_TARGETS_1_DN	Up	0.0268742	0.115922
CHUANG_OXIDATIVE_STRESS_RESPONSE_UP	Up	0.0270836	0.116719
BRUINS_UVC_RESPONSE_VIA_TP53_GROUP_B	Up	0.0271266	0.116798
RUTELLA_RESPONSE_TO_CSF2RB_AND_IL4_UP	Up	0.0271622	0.116845
CASTELLANO_NRAS_TARGETS_UP	Up	0.0273336	0.117475
BIOCARTA_DEATH_PATHWAY	Up	0.0273726	0.117535
PID_INSULIN_PATHWAY	Up	0.0274787	0.117862
KEGG_ERBB_SIGNALING_PATHWAY	Up	0.0274985	0.117862
SMID_BREAST_CANCER_ERBB2_UP	Up	0.0276149	0.118253
NABA_CORE_MATRISOME	Up	0.0277256	0.118519
SCHLOSSER_SERUM_RESPONSE_AUGMENTED_BY_MYC	Down	0.0277519	0.118519
REACTOME_COPI_MEDIATED_TRANSPORT	Up	0.0277525	0.118519
HOEGERKORP_CD44_TARGETS_TEMPORAL_DN	Up	0.0279355	0.119193
KRISHNAN_FURIN_TARGETS_DN	Up	0.0279621	0.119199
BURTON_ADIPOGENESIS_10	Up	0.0280021	0.119209
IVANOVA_HEMATOPOIESIS_MATURE_CELL	Up	0.028015	0.119209
REACTOME_DEVELOPMENTAL_BIOLOGY	Up	0.0280758	0.11936
JIANG_HYPOXIA_NORMAL	Up	0.028189	0.119579
TOMLINS_METASTASIS_DN	Up	0.028208	0.119579
KEGG_OTHER_GLYCAN_DEGRADATION	Up	0.0282246	0.119579
YANG_BCL3_TARGETS_UP	Up	0.0282286	0.119579
BERENJENO_TRANSFORMED_BY_RHOA_REVERSIBLY_UP	Up	0.028274	0.119663
REACTOME_TANDEM_PORE_DOMAIN_POTASSIUM_CHANNELS	Up	0.0284452	0.120281
PID_ERBB2_ERBB3_PATHWAY	Up	0.0284931	0.120375
WIEMANN_TELOMERE_SHORTENING_AND_CHRONIC_LIVER_DAMAGE_DN	Up	0.0285885	0.120566
BIOCARTA_G2_PATHWAY	Down	0.0286002	0.120566
REACTOME_YAP1_AND_WWTR1_TAZ_STIMULATED_GENE_EXPRESSION	Up	0.028615	0.120566
BIOCARTA_RAB_PATHWAY	Up	0.0286722	0.1207
XU_HGF_SIGNALING_NOT_VIA_AKT1_6HR	Up	0.0288449	0.121238
CHUANG_OXIDATIVE_STRESS_RESPONSE_DN	Down	0.0288515	0.121238
DELYS_THYROID_CANCER_UP	Up	0.0289067	0.121305
REACTOME_CASPASE_MEDIATED_CLEAVAGE_OF_CYTOSKELETAL_PROTEINS	Up	0.0289188	0.121305
FINETTI_BREAST_CANCER_KINOME_RED	Down	0.0289958	0.12152
PID_E2F_PATHWAY	Down	0.0290803	0.12166
BIOCARTA_TOLL_PATHWAY	Up	0.0290809	0.12166
APPIERTO_RESPONSE_TO_FENRETINIDE_DN	Down	0.0292936	0.122442
HAN_SATB1_TARGETS_UP	Up	0.0293852	0.122646
OHGUCHI_LIVER_HNF4A_TARGETS_UP	Up	0.0294088	0.122646
BIOCARTA_HER2_PATHWAY	Up	0.0294204	0.122646
BHAT_ESR1_TARGETS_VIA_AKT1_UP	Down	0.0294823	0.122752
SASAI_TARGETS_OF_CXCR6_AND_PTCH1_DN	Up	0.029498	0.122752
ACEVEDO_LIVER_CANCER_WITH_H3K27ME3_DN	Down	0.0295938	0.122988
SIG_IL4RECEPTOR_IN_B_LYPHOCYTES	Up	0.0296067	0.122988
BREDEMEYER_RAG_SIGNALING_NOT_VIA_ATM_UP	Up	0.0296703	0.123144
LOCKWOOD_AMPLIFIED_IN_LUNG_CANCER	Down	0.0296965	0.123144
HOLLMANN_APOPTOSIS_VIA_CD40_UP	Down	0.0297832	0.123395
NELSON_RESPONSE_TO_ANDROGEN_UP	Up	0.029812	0.123406
FLORIO_HUMAN_NEOCORTEX	Up	0.0298576	0.123486
PID_NFKAPPAB_CANONICAL_PATHWAY	Up	0.0300269	0.124078
HORIUCHI_WTAP_TARGETS_DN	Down	0.0301608	0.124522
REACTOME_DOUBLE_STRAND_BREAK_REPAIR	Down	0.0307667	0.12683
GRAESSMANN_RESPONSE_TO_MC_AND_DOXORUBICIN_DN	Down	0.0307735	0.12683
SCHUETZ_BREAST_CANCER_DUCTAL_INVASIVE_DN	Up	0.0308409	0.126847
REACTOME_POST_CHAPERONIN_TUBULIN_FOLDING_PATHWAY	Down	0.0308495	0.126847
SA_G2_AND_M_PHASES	Down	0.0308756	0.126847
PUJANA_ATM_PCC_NETWORK	Down	0.0309018	0.126847
HASEGAWA_TUMORIGENESIS_BY_RET_C634R	Up	0.030912	0.126847
MEINHOLD_OVARIAN_CANCER_LOW_GRADE_DN	Down	0.0311077	0.127471
ISSAEVA_MLL2_TARGETS	Up	0.0311182	0.127471
REACTOME_ION_CHANNEL_TRANSPORT	Up	0.0312966	0.128091
REACTOME_MITOCHONDRIAL_TRNA_AMINOACYLATION	Down	0.0313607	0.128152
KEGG_ALZHEIMERS_DISEASE	Down	0.0313658	0.128152
KEGG_TIGHT_JUNCTION	Up	0.0315012	0.128295
REACTOME_BOTULINUM_NEUROTOXICITY	Up	0.0315034	0.128295
REACTOME_PROTEOLYTIC_CLEAVAGE_OF_SNARE_COMPLEX_PROTEINS	Up	0.0315034	0.128295
SWEET_LUNG_CANCER_KRAS_DN	Up	0.0315201	0.128295
WU_HBX_TARGETS_2_DN	Up	0.0315369	0.128295
KEGG_HEDGEHOG_SIGNALING_PATHWAY	Up	0.0316036	0.128412
PID_SHP2_PATHWAY	Up	0.0316304	0.128412
REACTOME_CELL_DEATH_SIGNALLING_VIA_NRAGE_NRIF_AND_NADE	Up	0.0316472	0.128412
PIEPOLI_LGI1_TARGETS_DN	Up	0.0317409	0.128682
OSMAN_BLADDER_CANCER_UP	Up	0.0319695	0.129427
FERRANDO_HOX11_NEIGHBORS	Down	0.0319921	0.129427
REACTOME_ION_TRANSPORT_BY_P_TYPE_ATPASES	Up	0.0320163	0.129427
ELVIDGE_HYPOXIA_UP	Up	0.0320691	0.129427
PETROVA_PROX1_TARGETS_DN	Up	0.0320762	0.129427
BILANGES_SERUM_RESPONSE_TRANSLATION	Down	0.0320894	0.129427
BROWNE_HCMV_INFECTION_48HR_DN	Up	0.0323566	0.130393
ICHIBA_GRAFT_VERSUS_HOST_DISEASE_35D_UP	Up	0.0324588	0.130694
WU_SILENCED_BY_METHYLATION_IN_BLADDER_CANCER	Up	0.0325837	0.131085
REACTOME_BRANCHED_CHAIN_AMINO_ACID_CATABOLISM	Up	0.0327297	0.13156
STAMBOLSKY_RESPONSE_TO_VITAMIN_D3_UP	Up	0.0328079	0.131762
WHITE_NEUROBLASTOMA_WITH_1P36.3_DELETION	Down	0.0329525	0.13223
REACTOME_EARLY_PHASE_OF_HIV_LIFE_CYCLE	Down	0.0329855	0.13225
MYLLYKANGAS_AMPLIFICATION_HOT_SPOT_15	Down	0.0331435	0.132631
COULOUARN_TEMPORAL_TGFB1_SIGNATURE_UP	Up	0.0331472	0.132631
LUI_THYROID_CANCER_CLUSTER_5	Up	0.0331647	0.132631
SUNG_METASTASIS_STROMA_UP	Up	0.0333921	0.133397
ZHAN_MULTIPLE_MYELOMA_CD1_VS_CD2_UP	Up	0.0334128	0.133397
NIELSEN_MALIGNAT_FIBROUS_HISTIOCYTOMA_UP	Up	0.0334724	0.133453
HAN_SATB1_TARGETS_DN	Up	0.0334835	0.133453
MANTOVANI_NFKB_TARGETS_UP	Up	0.0338383	0.134753
PILON_KLF1_TARGETS_UP	Up	0.033946	0.135069
BIOCARTA_CTL_PATHWAY	Up	0.0340059	0.135163
HU_GENOTOXIC_DAMAGE_4HR	Down	0.034027	0.135163
KIM_BIPOLAR_DISORDER_OLIGODENDROCYTE_DENSITY_CORR_UP	Down	0.0341152	0.135399
SMID_BREAST_CANCER_RELAPSE_IN_BONE_UP	Up	0.0343167	0.136085
GUO_HEX_TARGETS_UP	Up	0.0344096	0.136234
MURAKAMI_UV_RESPONSE_1HR_DN	Up	0.0344123	0.136234
BIOCARTA_IL12_PATHWAY	Up	0.0347608	0.137499
REACTOME_GLYCOLYSIS	Down	0.0348616	0.137658
ALCALAY_AML_BY_NPM1_LOCALIZATION_UP	Up	0.0348671	0.137658
JECHLINGER_EPITHELIAL_TO_MESENCHYMAL_TRANSITION_DN	Up	0.0348887	0.137658
NABA_MATRISOME	Up	0.0351354	0.138461
ZWANG_CLASS_2_TRANSIENTLY_INDUCED_BY_EGF	Up	0.0351507	0.138461
IGARASHI_ATF4_TARGETS_UP	Down	0.0353743	0.139226
LEE_EARLY_T_LYMPHOCYTE_DN	Up	0.0354535	0.139421
KEGG_CITRATE_CYCLE_TCA_CYCLE	Down	0.0355987	0.139851
KEGG_SNARE_INTERACTIONS_IN_VESICULAR_TRANSPORT	Up	0.035622	0.139851
BIOCARTA_AGR_PATHWAY	Up	0.0358075	0.140345
REACTOME_NOD1_2_SIGNALING_PATHWAY	Up	0.0358075	0.140345
SARTIPY_BLUNTED_BY_INSULIN_RESISTANCE_DN	Up	0.0359682	0.140771
LANDIS_BREAST_CANCER_PROGRESSION_DN	Up	0.0359757	0.140771
PID_EPHA2_FWD_PATHWAY	Up	0.0360339	0.140881
PATIL_LIVER_CANCER	Down	0.0360736	0.14092
PID_TRKR_PATHWAY	Up	0.0361273	0.140925
LASTOWSKA_NEUROBLASTOMA_COPY_NUMBER_UP	Down	0.0361347	0.140925
REACTOME_METABOLISM_OF_CARBOHYDRATES	Down	0.0363796	0.141763
PID_ATM_PATHWAY	Down	0.0365362	0.142256
REACTOME_CITRIC_ACID_CYCLE_TCA_CYCLE	Down	0.0366736	0.142673
REACTOME_SYNTHESIS_OF_PE	Up	0.0367463	0.142798
REACTOME_REGULATION_OF_MRNA_STABILITY_BY_PROTEINS_THAT_BIND_AU_RICH_ELEMENTS	Down	0.0368014	0.142798
REACTOME_APC_C_CDC20_MEDIATED_DEGRADATION_OF_CYCLIN_B	Down	0.0368145	0.142798
PID_EPHRINB_REV_PATHWAY	Up	0.0368267	0.142798
BIOCARTA_PDGF_PATHWAY	Up	0.0369477	0.143149
GROSS_HYPOXIA_VIA_HIF1A_ONLY	Up	0.0371378	0.143768
SCHLESINGER_H3K27ME3_IN_NORMAL_AND_METHYLATED_IN_CANCER	Up	0.0372501	0.144085
MILICIC_FAMILIAL_ADENOMATOUS_POLYPOSIS_DN	Up	0.037328	0.144204
ZHAN_V1_LATE_DIFFERENTIATION_GENES_DN	Down	0.0373644	0.144204
ZHENG_FOXP3_TARGETS_IN_T_LYMPHOCYTE_DN	Up	0.037404	0.144204
NIKOLSKY_BREAST_CANCER_7P22_AMPLICON	Down	0.0374058	0.144204
SENGUPTA_NASOPHARYNGEAL_CARCINOMA_UP	Down	0.0374337	0.144204
CROMER_METASTASIS_UP	Up	0.0376401	0.144881
CAFFAREL_RESPONSE_TO_THC_8HR_5_DN	Down	0.0376974	0.144983
REACTOME_PYRUVATE_METABOLISM_AND_CITRIC_ACID_TCA_CYCLE	Down	0.0377291	0.144987
FOSTER_TOLERANT_MACROPHAGE_UP	Up	0.0377679	0.145018
CHARAFE_BREAST_CANCER_LUMINAL_VS_MESENCHYMAL_DN	Up	0.0378522	0.145223
LOPEZ_MESOTHELIOMA_SURVIVAL_UP	Up	0.038091	0.145872
RAY_TUMORIGENESIS_BY_ERBB2_CDC25A_DN	Up	0.0381094	0.145872
ZEMBUTSU_SENSITIVITY_TO_VINBLASTINE	Up	0.038114	0.145872
FLECHNER_BIOPSY_KIDNEY_TRANSPLANT_REJECTED_VS_OK_UP	Up	0.0384398	0.146933
KONG_E2F1_TARGETS	Down	0.0384534	0.146933
CHANDRAN_METASTASIS_DN	Up	0.0385125	0.147039
YAUCH_HEDGEHOG_SIGNALING_PARACRINE_DN	Up	0.0386584	0.147477
REACTOME_AXON_GUIDANCE	Up	0.0388001	0.147898
BURTON_ADIPOGENESIS_8	Up	0.0388933	0.148057
BIOCARTA_G1_PATHWAY	Down	0.0389046	0.148057
HOLLERN_EMT_BREAST_TUMOR_DN	Up	0.0390059	0.148323
KEGG_NICOTINATE_AND_NICOTINAMIDE_METABOLISM	Up	0.0390373	0.148323
ZHANG_TLX_TARGETS_UP	Up	0.0391015	0.148437
HSIAO_LIVER_SPECIFIC_GENES	Up	0.039142	0.148437
WANG_CISPLATIN_RESPONSE_AND_XPC_UP	Down	0.0391618	0.148437
FRASOR_RESPONSE_TO_SERM_OR_FULVESTRANT_UP	Up	0.0393188	0.148913
LANDIS_ERBB2_BREAST_TUMORS_324_UP	Up	0.0395937	0.149799
BRACHAT_RESPONSE_TO_METHOTREXATE_UP	Up	0.0396163	0.149799
MOOTHA_GLYCOLYSIS	Down	0.0397002	0.149991
WEST_ADRENOCORTICAL_TUMOR_DN	Up	0.0397307	0.149991
SCHEIDEREIT_IKK_INTERACTING_PROTEINS	Up	0.0398608	0.150244
DEURIG_T_CELL_PROLYMPHOCYTIC_LEUKEMIA_UP	Down	0.0398613	0.150244
RUAN_RESPONSE_TO_TNF_UP	Up	0.0399987	0.150569
TSENG_ADIPOGENIC_POTENTIAL_DN	Up	0.0400112	0.150569
VALK_AML_CLUSTER_10	Up	0.040087	0.150734
IVANOV_MUTATED_IN_COLON_CANCER	Up	0.0401701	0.150926
VALK_AML_WITH_FLT3_ITD	Up	0.0402139	0.15097
DORSEY_GAB2_TARGETS	Up	0.04059	0.152159
REACTOME_ACTIVATION_OF_CHAPERONE_GENES_BY_ATF6_ALPHA	Up	0.0406205	0.152159
KAYO_CALORIE_RESTRICTION_MUSCLE_UP	Up	0.0406272	0.152159
REACTOME_KERATAN_SULFATE_KERATIN_METABOLISM	Up	0.0407515	0.152503
DURAND_STROMA_NS_UP	Up	0.0408536	0.152764
PARK_OSTEOBLAST_DIFFERENTIATION_BY_PHENYLAMIL_DN	Up	0.0409581	0.153034
BRACHAT_RESPONSE_TO_CISPLATIN	Up	0.0414135	0.154328
REACTOME_REGULATION_OF_COMPLEMENT_CASCADE	Up	0.0414183	0.154328
REACTOME_COMPLEMENT_CASCADE	Up	0.0414183	0.154328
SU_THYMUS	Up	0.0414353	0.154328
CHEN_METABOLIC_SYNDROM_NETWORK	Up	0.0416067	0.154705
PID_INTEGRIN1_PATHWAY	Up	0.0416227	0.154705
WILLIAMS_ESR2_TARGETS_UP	Up	0.041635	0.154705
SEMBA_FHIT_TARGETS_UP	Up	0.0417982	0.155189
BILANGES_SERUM_SENSITIVE_GENES	Down	0.0419213	0.155398
VALK_AML_CLUSTER_15	Up	0.0419445	0.155398
NAKAMURA_METASTASIS_MODEL_DN	Up	0.0419533	0.155398
KEGG_B_CELL_RECEPTOR_SIGNALING_PATHWAY	Up	0.0420486	0.155606
WEST_ADRENOCORTICAL_CARCINOMA_VS_ADENOMA_DN	Up	0.0420753	0.155606
ZHENG_GLIOBLASTOMA_PLASTICITY_UP	Down	0.0421276	0.155617
MOOTHA_GLUCONEOGENESIS	Down	0.0421441	0.155617
DURAND_STROMA_S_UP	Up	0.0421855	0.155648
BIOCARTA_AT1R_PATHWAY	Up	0.0423129	0.155996
GALIE_TUMOR_STEMNESS_GENES	Up	0.0423986	0.15619
THUM_SYSTOLIC_HEART_FAILURE_DN	Up	0.0424697	0.15633
MAINA_HYPOXIA_VHL_TARGETS_UP	Up	0.0426845	0.156998
UDAYAKUMAR_MED1_TARGETS_UP	Down	0.0427385	0.157074
WATTEL_AUTONOMOUS_THYROID_ADENOMA_UP	Down	0.042818	0.157131
PID_SYNDECAN_4_PATHWAY	Up	0.0428207	0.157131
MCBRYAN_TERMINAL_END_BUD_DN	Up	0.0429134	0.157349
BILD_HRAS_ONCOGENIC_SIGNATURE	Up	0.0429584	0.157392
HILLION_HMGA1B_TARGETS	Down	0.0430059	0.157444
REACTOME_NRAGE_SIGNALS_DEATH_THROUGH_JNK	Up	0.0431103	0.157704
LEIN_NEURON_MARKERS	Up	0.0431903	0.157874
TIEN_INTESTINE_PROBIOTICS_6HR_UP	Down	0.0432973	0.158142
RORIE_TARGETS_OF_EWSR1_FLI1_FUSION_DN	Up	0.0434663	0.158637
BERTUCCI_INVASIVE_CARCINOMA_DUCTAL_VS_LOBULAR_DN	Up	0.043502	0.158644
AMIT_EGF_RESPONSE_60_MCF10A	Up	0.0435822	0.158814
PID_RANBP2_PATHWAY	Down	0.0440221	0.160238
MCCLUNG_DELTA_FOSB_TARGETS_8WK	Up	0.0440409	0.160238
TAVAZOIE_METASTASIS	Up	0.0441102	0.160367
REACTOME_MTORC1_MEDIATED_SIGNALLING	Down	0.0441698	0.16046
YAO_TEMPORAL_RESPONSE_TO_PROGESTERONE_CLUSTER_9	Up	0.0442446	0.160505
PLASARI_TGFB1_SIGNALING_VIA_NFIC_1HR_DN	Up	0.0442502	0.160505
KEGG_VALINE_LEUCINE_AND_ISOLEUCINE_BIOSYNTHESIS	Down	0.0443147	0.160615
GAUSSMANN_MLL_AF4_FUSION_TARGETS_F_DN	Up	0.0444368	0.160934
JAEGER_METASTASIS_DN	Up	0.0445057	0.160995
PID_BCR_5PATHWAY	Up	0.044522	0.160995
MARKEY_RB1_CHRONIC_LOF_UP	Down	0.0447481	0.161568
SPIELMAN_LYMPHOBLAST_EUROPEAN_VS_ASIAN_UP	Down	0.0448062	0.161568
BIOCARTA_IL4_PATHWAY	Up	0.0448134	0.161568
REACTOME_PHASE_II_CONJUGATION	Up	0.0448172	0.161568
LEE_LIVER_CANCER_MYC_DN	Up	0.0449024	0.161751
KEGG_ONE_CARBON_POOL_BY_FOLATE	Down	0.0451259	0.162433
KEGG_SULFUR_METABOLISM	Up	0.0453352	0.163035
HOWLIN_CITED1_TARGETS_1_DN	Up	0.0453759	0.163035
EGUCHI_CELL_CYCLE_RB1_TARGETS	Down	0.0453968	0.163035
GROSS_HYPOXIA_VIA_ELK3_AND_HIF1A_DN	Down	0.0458388	0.164424
COLIN_PILOCYTIC_ASTROCYTOMA_VS_GLIOBLASTOMA_UP	Up	0.0458533	0.164424
RUTELLA_RESPONSE_TO_HGF_DN	Up	0.0459692	0.164714
NOJIMA_SFRP2_TARGETS_UP	Up	0.0460585	0.164909
YAO_TEMPORAL_RESPONSE_TO_PROGESTERONE_CLUSTER_7	Down	0.0462551	0.165487
BLALOCK_ALZHEIMERS_DISEASE_INCIPIENT_UP	Up	0.0463213	0.165598
GAVIN_PDE3B_TARGETS	Up	0.0463734	0.165598
WANG_ESOPHAGUS_CANCER_VS_NORMAL_UP	Up	0.0463914	0.165598
RHEIN_ALL_GLUCOCORTICOID_THERAPY_UP	Up	0.0464306	0.165613
RORIE_TARGETS_OF_EWSR1_FLI1_FUSION_UP	Up	0.0465763	0.166007
WIERENGA_STAT5A_TARGETS_DN	Up	0.0466922	0.166295
PID_IL2_STAT5_PATHWAY	Up	0.0467626	0.166394
XU_RESPONSE_TO_TRETINOIN_AND_NSC682994_UP	Up	0.0467905	0.166394
HEDENFALK_BREAST_CANCER_BRACX_DN	Up	0.0469397	0.166798
ST_IL_13_PATHWAY	Up	0.0471598	0.167405
KIM_RESPONSE_TO_TSA_AND_DECITABINE_UP	Up	0.0472021	0.167405
BRUECKNER_TARGETS_OF_MIRLET7A3_UP	Up	0.0472204	0.167405
WANG_METASTASIS_OF_BREAST_CANCER_ESR1_DN	Up	0.0472655	0.167405
GAVIN_FOXP3_TARGETS_CLUSTER_T7	Down	0.0472878	0.167405
CHIBA_RESPONSE_TO_TSA	Up	0.0473695	0.167569
PLASARI_NFIC_TARGETS_BASAL_UP	Up	0.0474774	0.167825
ZHAN_MULTIPLE_MYELOMA_CD2_DN	Down	0.0475767	0.167984
ST_B_CELL_ANTIGEN_RECEPTOR	Up	0.0475991	0.167984
ONDER_CDH1_TARGETS_1_DN	Down	0.0476292	0.167984
REACTOME_GLUTATHIONE_CONJUGATION	Up	0.0483871	0.170307
THEODOROU_MAMMARY_TUMORIGENESIS	Up	0.0483945	0.170307
REACTOME_MITOTIC_G2_G2_M_PHASES	Down	0.0483962	0.170307
DEN_INTERACT_WITH_LCA5	Down	0.0485173	0.170606
REACTOME_TRAFFICKING_AND_PROCESSING_OF_ENDOSOMAL_TLR	Up	0.0486572	0.17097
BEGUM_TARGETS_OF_PAX3_FOXO1_FUSION_UP	Up	0.0487444	0.171149
WANG_RESPONSE_TO_ANDROGEN_UP	Up	0.0488679	0.171356
GRAHAM_CML_QUIESCENT_VS_NORMAL_DIVIDING_UP	Up	0.0488758	0.171356
VISALA_RESPONSE_TO_HEAT_SHOCK_AND_AGING_DN	Down	0.0489568	0.171512
REACTOME_CHYLOMICRON_MEDIATED_LIPID_TRANSPORT	Up	0.0491617	0.172102
HASLINGER_B_CLL_WITH_6Q21_DELETION	Down	0.049206	0.17213
BIOCARTA_CBL_PATHWAY	Up	0.0493645	0.172556
RAHMAN_TP53_TARGETS_PHOSPHORYLATED	Down	0.0495156	0.172956
BIOCARTA_RELA_PATHWAY	Up	0.0496548	0.173243
REACTOME_PURINE_SALVAGE	Down	0.049671	0.173243
REACTOME_SIGNALING_BY_FGFR1_FUSION_MUTANTS	Up	0.0497687	0.173455
REACTOME_P53_INDEPENDENT_G1_S_DNA_DAMAGE_CHECKPOINT	Down	0.049987	0.174088
YAMASHITA_LIVER_CANCER_WITH_EPCAM_UP	Down	0.0503924	0.17537
PID_INTEGRIN3_PATHWAY	Up	0.0504581	0.175405
AMUNDSON_RESPONSE_TO_ARSENITE	Up	0.0504768	0.175405
REACTOME_REGULATION_OF_SIGNALING_BY_CBL	Up	0.0507126	0.176095
BENPORATH_MYC_MAX_TARGETS	Down	0.05087	0.176486
SCHAEFFER_PROSTATE_DEVELOPMENT_12HR_UP	Up	0.0509	0.176486
REACTOME_CONVERSION_FROM_APC_C_CDC20_TO_APC_C_CDH1_IN_LATE_ANAPHASE	Down	0.0509833	0.176542
WANG_HCP_PROSTATE_CANCER	Up	0.0509909	0.176542
KUNINGER_IGF1_VS_PDGFB_TARGETS_UP	Up	0.0511421	0.176935
VILLANUEVA_LIVER_CANCER_KRT19_UP	Down	0.0512096	0.177006
ELVIDGE_HYPOXIA_BY_DMOG_UP	Up	0.0512375	0.177006
REACTOME_CHOLESTEROL_BIOSYNTHESIS	Up	0.051304	0.177106
HUTTMANN_B_CLL_POOR_SURVIVAL_UP	Up	0.0514162	0.177363
SCHAEFFER_PROSTATE_DEVELOPMENT_48HR_DN	Up	0.051465	0.177402
TURASHVILI_BREAST_CARCINOMA_DUCTAL_VS_LOBULAR_DN	Up	0.0517888	0.178388
KIM_ALL_DISORDERS_DURATION_CORR_UP	Up	0.0518346	0.178415
SENESE_HDAC1_TARGETS_UP	Up	0.0519872	0.17881
WANG_BARRETTS_ESOPHAGUS_AND_ESOPHAGUS_CANCER_UP	Up	0.0522242	0.179372
STEIN_ESRRA_TARGETS_UP	Down	0.0522265	0.179372
HU_ANGIOGENESIS_UP	Up	0.0523165	0.17955
CROONQUIST_IL6_DEPRIVATION_UP	Up	0.0524243	0.179789
HONRADO_BREAST_CANCER_BRCA1_VS_BRCA2	Down	0.0525838	0.180205
SCIAN_CELL_CYCLE_TARGETS_OF_TP53_AND_TP73_DN	Down	0.0527785	0.180742
YAO_TEMPORAL_RESPONSE_TO_PROGESTERONE_CLUSTER_1	Up	0.0530433	0.181517
WEST_ADRENOCORTICAL_TUMOR_UP	Down	0.0531907	0.181771
KIM_GLIS2_TARGETS_UP	Up	0.0531948	0.181771
GROSS_HYPOXIA_VIA_ELK3_AND_HIF1A_UP	Up	0.0532721	0.181904
LANDIS_ERBB2_BREAST_TUMORS_65_UP	Up	0.0533584	0.182067
COATES_MACROPHAGE_M1_VS_M2_DN	Up	0.0534565	0.18227
BIOCARTA_SODD_PATHWAY	Up	0.053596	0.182613
GALI_TP53_TARGETS_APOPTOTIC_UP	Up	0.0537674	0.183065
ROZANOV_MMP14_TARGETS_UP	Up	0.0539153	0.183311
MARSON_FOXP3_TARGETS_STIMULATED_UP	Up	0.0539174	0.183311
RANKIN_ANGIOGENIC_TARGETS_OF_VHL_HIF2A_UP	Up	0.0539616	0.183329
LUI_THYROID_CANCER_PAX8_PPARG_UP	Up	0.0540335	0.183442
REACTOME_SIGNALING_BY_FGFR1_MUTANTS	Up	0.0541383	0.183666
WANG_LMO4_TARGETS_DN	Up	0.0542036	0.183755
BOQUEST_STEM_CELL_CULTURED_VS_FRESH_DN	Up	0.0544916	0.184599
JIANG_TIP30_TARGETS_UP	Up	0.0546662	0.185033
FERNANDEZ_BOUND_BY_MYC	Down	0.0546984	0.185033
CHIANG_LIVER_CANCER_SUBCLASS_PROLIFERATION_DN	Up	0.0549157	0.185635
PID_RHOA_PATHWAY	Up	0.0549662	0.185673
ZHAN_V1_LATE_DIFFERENTIATION_GENES_UP	Up	0.0550229	0.185732
PID_IL5_PATHWAY	Up	0.0551582	0.186009
ZHOU_INFLAMMATORY_RESPONSE_FIMA_UP	Up	0.0552149	0.186009
WORSCHECH_TUMOR_EVASION_AND_TOLEROGENICITY_DN	Up	0.0552234	0.186009
BIOCARTA_EPONFKB_PATHWAY	Up	0.0553022	0.186142
PID_BMP_PATHWAY	Up	0.0554304	0.186285
STREICHER_LSM1_TARGETS_UP	Up	0.0554312	0.186285
MAHADEVAN_RESPONSE_TO_MP470_UP	Up	0.0554808	0.186285
BROWNE_HCMV_INFECTION_14HR_UP	Down	0.0555026	0.186285
PID_VEGFR1_2_PATHWAY	Up	0.0556022	0.186487
WILSON_PROTEASES_AT_TUMOR_BONE_INTERFACE_UP	Up	0.0556498	0.186514
REACTOME_SCF_BETA_TRCP_MEDIATED_DEGRADATION_OF_EMI1	Down	0.0559064	0.187241
ONDER_CDH1_TARGETS_3_UP	Up	0.0559903	0.187336
BAKER_HEMATOPOESIS_STAT5_TARGETS	Down	0.0560143	0.187336
KUROZUMI_RESPONSE_TO_ONCOCYTIC_VIRUS	Up	0.0562265	0.187822
KEGG_APOPTOSIS	Up	0.0562391	0.187822
HUMMERICH_SKIN_CANCER_PROGRESSION_DN	Up	0.0565054	0.188578
BIOCARTA_ETC_PATHWAY	Down	0.0566912	0.189064
GINESTIER_BREAST_CANCER_20Q13_AMPLIFICATION_UP	Up	0.0569793	0.189696
MCBRYAN_PUBERTAL_BREAST_3_4WK_UP	Up	0.0569865	0.189696
KAAB_HEART_ATRIUM_VS_VENTRICLE_UP	Up	0.0570012	0.189696
PID_IL3_PATHWAY	Up	0.0570921	0.189864
BOYAULT_LIVER_CANCER_SUBCLASS_G56_DN	Up	0.0573882	0.190534
PID_ARF6_PATHWAY	Up	0.0573956	0.190534
REACTOME_L1CAM_INTERACTIONS	Up	0.0574147	0.190534
PID_TGFBR_PATHWAY	Up	0.0575251	0.190767
BOYLAN_MULTIPLE_MYELOMA_D_DN	Up	0.0577412	0.191323
YOSHIOKA_LIVER_CANCER_EARLY_RECURRENCE_DN	Up	0.057774	0.191323
LEE_LIVER_CANCER_E2F1_UP	Up	0.0578386	0.191403
DOANE_BREAST_CANCER_ESR1_DN	Up	0.0578933	0.19145
BUCKANOVICH_T_LYMPHOCYTE_HOMING_ON_TUMOR_UP	Up	0.0580788	0.191929
MCCABE_HOXC6_TARGETS_DN	Up	0.0581601	0.191948
LOPEZ_MBD_TARGETS	Down	0.058166	0.191948
GENTILE_UV_RESPONSE_CLUSTER_D6	Up	0.0582434	0.192069
LIAN_LIPA_TARGETS_3M	Up	0.0583533	0.192297
CERVERA_SDHB_TARGETS_2	Up	0.058403	0.192326
CHANDRAN_METASTASIS_TOP50_UP	Down	0.0584614	0.192343
JOHNSTONE_PARVB_TARGETS_3_DN	Down	0.0584896	0.192343
HOFMANN_MYELODYSPLASTIC_SYNDROM_RISK_DN	Up	0.0585471	0.192398
PID_ERBB1_DOWNSTREAM_PATHWAY	Up	0.0587191	0.192829
RICKMAN_HEAD_AND_NECK_CANCER_E	Up	0.058799	0.192849
TCGA_GLIOBLASTOMA_COPY_NUMBER_UP	Up	0.058807	0.192849
LEE_LIVER_CANCER_MYC_E2F1_UP	Up	0.0588957	0.192887
LENAOUR_DENDRITIC_CELL_MATURATION_DN	Up	0.0589003	0.192887
PID_MYC_REPRESS_PATHWAY	Up	0.0591944	0.19358
HAEGERSTRAND_RESPONSE_TO_IMATINIB	Up	0.0591997	0.19358
ZHANG_TARGETS_OF_EWSR1_FLI1_FUSION	Up	0.0592348	0.19358
NOUSHMEHR_GBM_SILENCED_BY_METHYLATION	Up	0.0597219	0.195036
REACTOME_INTEGRIN_ALPHAIIB_BETA3_SIGNALING	Up	0.0602198	0.196391
REACTOME_PLATELET_AGGREGATION_PLUG_FORMATION	Up	0.0602198	0.196391
ROVERSI_GLIOMA_COPY_NUMBER_DN	Up	0.0604255	0.196925
REACTOME_CDK_MEDIATED_PHOSPHORYLATION_AND_REMOVAL_OF_CDC6	Down	0.060514	0.197078
JAZAG_TGFB1_SIGNALING_VIA_SMAD4_UP	Down	0.0605903	0.197173
REACTOME_ELEVATION_OF_CYTOSOLIC_CA2_LEVELS	Down	0.0606269	0.197173
SENGUPTA_NASOPHARYNGEAL_CARCINOMA_DN	Up	0.0608087	0.197628
REACTOME_EXTRINSIC_PATHWAY_FOR_APOPTOSIS	Up	0.0610067	0.198135
KOINUMA_COLON_CANCER_MSI_UP	Down	0.061101	0.198221
BENPORATH_ES_WITH_H3K27ME3	Up	0.0611432	0.198221
KASLER_HDAC7_TARGETS_2_DN	Up	0.0611592	0.198221
VANDESLUIS_COMMD1_TARGETS_GROUP_4_DN	Down	0.0613678	0.198761
MORI_SMALL_PRE_BII_LYMPHOCYTE_DN	Down	0.0614229	0.198803
RATTENBACHER_BOUND_BY_CELF1	Up	0.0615181	0.198975
HARRIS_BRAIN_CANCER_PROGENITORS	Up	0.0620674	0.200614
KEGG_VASOPRESSIN_REGULATED_WATER_REABSORPTION	Up	0.0621429	0.20072
BOYLAN_MULTIPLE_MYELOMA_C_UP	Down	0.0622564	0.200949
KOINUMA_TARGETS_OF_SMAD2_OR_SMAD3	Up	0.0627126	0.202283
KEGG_GLYCOSPHINGOLIPID_BIOSYNTHESIS_GANGLIO_SERIES	Up	0.0628223	0.202499
DAZARD_UV_RESPONSE_CLUSTER_G3	Up	0.0630966	0.203244
STOSSI_RESPONSE_TO_ESTRADIOL	Up	0.063149	0.203274
NABA_ECM_GLYCOPROTEINS	Up	0.0638164	0.205282
BROWNE_HCMV_INFECTION_10HR_UP	Up	0.0639931	0.205486
SASSON_RESPONSE_TO_GONADOTROPHINS_DN	Up	0.0640071	0.205486
AMIT_EGF_RESPONSE_120_HELA	Up	0.0640103	0.205486
GRADE_COLON_VS_RECTAL_CANCER_UP	Down	0.0640607	0.205508
NICK_RESPONSE_TO_PROC_TREATMENT_DN	Up	0.0641868	0.205763
TARTE_PLASMA_CELL_VS_B_LYMPHOCYTE_DN	Up	0.0642274	0.205763
WONG_IFNA2_RESISTANCE_DN	Down	0.0644231	0.20625
GERY_CEBP_TARGETS	Up	0.0645822	0.206619
PID_AMB2_NEUTROPHILS_PATHWAY	Up	0.064651	0.206679
BOYLAN_MULTIPLE_MYELOMA_D_CLUSTER_DN	Up	0.0646885	0.206679
PENG_LEUCINE_DEPRIVATION_UP	Up	0.0647786	0.206827
REACTOME_DOWNSTREAM_TCR_SIGNALING	Up	0.0654481	0.208823
PID_RAS_PATHWAY	Up	0.0655112	0.208883
PID_HIV_NEF_PATHWAY	Up	0.0657852	0.209615
KASLER_HDAC7_TARGETS_1_DN	Up	0.0659399	0.209967
BIOCARTA_NTHI_PATHWAY	Up	0.0661189	0.210395
REACTOME_APOPTOSIS_INDUCED_DNA_FRAGMENTATION	Down	0.0661959	0.210498
NIKOLSKY_BREAST_CANCER_7Q21_Q22_AMPLICON	Up	0.0663879	0.210966
TURASHVILI_BREAST_LOBULAR_CARCINOMA_VS_DUCTAL_NORMAL_UP	Up	0.0665414	0.211311
LIAN_LIPA_TARGETS_6M	Up	0.0667972	0.211981
POMEROY_MEDULLOBLASTOMA_DESMOPLASIC_VS_CLASSIC_UP	Down	0.0668434	0.211985
GRASEMANN_RETINOBLASTOMA_WITH_6P_AMPLIFICATION	Down	0.067029	0.212431
HUMMERICH_MALIGNANT_SKIN_TUMOR_DN	Up	0.0671186	0.212572
STARK_PREFRONTAL_CORTEX_22Q11_DELETION_UP	Up	0.0674031	0.213197
FLECHNER_PBL_KIDNEY_TRANSPLANT_OK_VS_DONOR_DN	Up	0.0674062	0.213197
ZHANG_TLX_TARGETS_36HR_UP	Up	0.067691	0.213954
BAKER_HEMATOPOIESIS_STAT3_TARGETS	Down	0.0677759	0.214079
RAO_BOUND_BY_SALL4	Up	0.0680087	0.214671
PID_TCR_CALCIUM_PATHWAY	Up	0.0686709	0.216616
NIKOLSKY_BREAST_CANCER_22Q13_AMPLICON	Down	0.0687657	0.216771
BIOCARTA_LYM_PATHWAY	Up	0.0688265	0.216817
REACTOME_TRANSCRIPTIONAL_REGULATION_OF_WHITE_ADIPOCYTE_DIFFERENTIATION	Up	0.0696077	0.219132
REACTOME_ACTIVATED_AMPK_STIMULATES_FATTY_ACID_OXIDATION_IN_MUSCLE	Up	0.0699109	0.21962
LINDVALL_IMMORTALIZED_BY_TERT_UP	Up	0.0699308	0.21962
ZHENG_IL22_SIGNALING_UP	Up	0.0699917	0.21962
LU_TUMOR_ANGIOGENESIS_UP	Down	0.0700061	0.21962
BIOCARTA_CLASSIC_PATHWAY	Up	0.0700682	0.21962
BIOCARTA_COMP_PATHWAY	Up	0.0700682	0.21962
REACTOME_JNK_C_JUN_KINASES_PHOSPHORYLATION_AND_ACTIVATION_MEDIATED_BY_ACTIVATED_HUMAN_TAK1	Up	0.0700887	0.21962
QI_HYPOXIA_TARGETS_OF_HIF1A_AND_FOXA2	Up	0.0701957	0.219804
PARENT_MTOR_SIGNALING_UP	Up	0.0702545	0.219804
ACEVEDO_LIVER_TUMOR_VS_NORMAL_ADJACENT_TISSUE_DN	Up	0.0702869	0.219804
BIOCARTA_ECM_PATHWAY	Up	0.0703943	0.219869
MACLACHLAN_BRCA1_TARGETS_UP	Down	0.0704009	0.219869
WEIGEL_OXIDATIVE_STRESS_BY_HNE_AND_TBH	Up	0.0705124	0.219919
INGRAM_SHH_TARGETS_UP	Up	0.0705259	0.219919
BOYAULT_LIVER_CANCER_SUBCLASS_G1_UP	Up	0.0705567	0.219919
REACTOME_METABOLISM_OF_POLYAMINES	Down	0.0706502	0.220065
REACTOME_VIF_MEDIATED_DEGRADATION_OF_APOBEC3G	Down	0.0709112	0.220607
CAFFAREL_RESPONSE_TO_THC_8HR_5_UP	Up	0.0709177	0.220607
IVANOVA_HEMATOPOIESIS_STEM_CELL	Up	0.0709684	0.220613
PLASARI_TGFB1_TARGETS_1HR_DN	Up	0.0710132	0.220613
ST_INTERFERON_GAMMA_PATHWAY	Up	0.0710764	0.220664
BROWNE_HCMV_INFECTION_24HR_DN	Up	0.0712131	0.220943
VANHARANTA_UTERINE_FIBROID_WITH_7Q_DELETION_DN	Up	0.0716857	0.222263
REACTOME_PYRIMIDINE_METABOLISM	Down	0.0718369	0.222482
HASLINGER_B_CLL_WITH_17P13_DELETION	Down	0.0718504	0.222482
ONDER_CDH1_TARGETS_3_DN	Up	0.0720221	0.222867
KEGG_FOLATE_BIOSYNTHESIS	Down	0.0721359	0.223065
HUANG_FOXA2_TARGETS_UP	Up	0.0721805	0.223065
WOTTON_RUNX_TARGETS_UP	Up	0.0722742	0.223208
KIM_GERMINAL_CENTER_T_HELPER_DN	Up	0.072609	0.224095
REACTOME_ACTIVATION_OF_GENES_BY_ATF4	Down	0.0727289	0.224319
MAHADEVAN_IMATINIB_RESISTANCE_UP	Up	0.0732465	0.225768
HUMMERICH_SKIN_CANCER_PROGRESSION_UP	Up	0.0737056	0.227034
MEISSNER_BRAIN_HCP_WITH_H3K27ME3	Up	0.073766	0.227072
ZHU_CMV_8_HR_DN	Up	0.0738349	0.227136
SABATES_COLORECTAL_ADENOMA_DN	Up	0.073973	0.227413
REACTOME_AMINO_ACID_SYNTHESIS_AND_INTERCONVERSION_TRANSAMINATION	Down	0.0740375	0.227463
SEMBA_FHIT_TARGETS_DN	Down	0.0742079	0.227838
WANG_SMARCE1_TARGETS_DN	Down	0.0743532	0.228136
GENTLES_LEUKEMIC_STEM_CELL_UP	Up	0.0744409	0.228256
VANTVEER_BREAST_CANCER_BRCA1_UP	Down	0.0746091	0.228624
BROWNE_HCMV_INFECTION_18HR_DN	Up	0.0746582	0.228625
BROWNE_HCMV_INFECTION_48HR_UP	Down	0.0748958	0.229204
PID_GMCSF_PATHWAY	Up	0.0750053	0.229391
CHASSOT_SKIN_WOUND	Up	0.0750947	0.229515
WINTER_HYPOXIA_DN	Up	0.0753818	0.230244
RICKMAN_TUMOR_DIFFERENTIATED_WELL_VS_MODERATELY_UP	Up	0.0755681	0.230664
PID_IL2_1PATHWAY	Up	0.0756182	0.230667
YIH_RESPONSE_TO_ARSENITE_C4	Up	0.0759462	0.231518
REACTOME_SIGNAL_ATTENUATION	Up	0.0761813	0.232085
BIOCARTA_AHSP_PATHWAY	Down	0.0763384	0.232413
BIOCARTA_SET_PATHWAY	Down	0.0764659	0.232612
REACTOME_ACTIVATED_NOTCH1_TRANSMITS_SIGNAL_TO_THE_NUCLEUS	Up	0.0765022	0.232612
ENK_UV_RESPONSE_EPIDERMIS_DN	Up	0.0767046	0.232982
WHITFIELD_CELL_CYCLE_S	Down	0.0767226	0.232982
DORN_ADENOVIRUS_INFECTION_12HR_UP	Up	0.0768705	0.233281
TURASHVILI_BREAST_LOBULAR_CARCINOMA_VS_LOBULAR_NORMAL_UP	Up	0.0771037	0.23366
MINGUEZ_LIVER_CANCER_VASCULAR_INVASION_DN	Up	0.0771348	0.23366
BOGNI_TREATMENT_RELATED_MYELOID_LEUKEMIA_UP	Down	0.0771922	0.23366
CHARAFE_BREAST_CANCER_LUMINAL_VS_MESENCHYMAL_UP	Up	0.0771933	0.23366
RICKMAN_TUMOR_DIFFERENTIATED_WELL_VS_POORLY_DN	Up	0.0772811	0.233775
HAMAI_APOPTOSIS_VIA_TRAIL_UP	Up	0.0776494	0.234739
RICKMAN_HEAD_AND_NECK_CANCER_B	Down	0.077834	0.235082
MCBRYAN_PUBERTAL_TGFB1_TARGETS_UP	Up	0.0778624	0.235082
DAZARD_UV_RESPONSE_CLUSTER_G1	Down	0.0780996	0.235647
MARIADASON_RESPONSE_TO_BUTYRATE_CURCUMIN_SULINDAC_TSA_2	Up	0.0782336	0.2359
LI_CISPLATIN_RESISTANCE_UP	Up	0.0785357	0.236653
MAINA_VHL_TARGETS_UP	Up	0.0786429	0.236653
GEORGANTAS_HSC_MARKERS	Up	0.0786524	0.236653
SCHLESINGER_METHYLATED_DE_NOVO_IN_CANCER	Up	0.0786896	0.236653
MYLLYKANGAS_AMPLIFICATION_HOT_SPOT_5	Up	0.0787339	0.236653
KAUFFMANN_MELANOMA_RELAPSE_DN	Up	0.0788941	0.236755
GROSS_HYPOXIA_VIA_HIF1A_DN	Up	0.0789149	0.236755
YANAGISAWA_LUNG_CANCER_RECURRENCE	Down	0.0789223	0.236755
RIZ_ERYTHROID_DIFFERENTIATION_6HR	Up	0.0789685	0.236755
LIU_SMARCA4_TARGETS	Up	0.079061	0.236882
KEGG_MAPK_SIGNALING_PATHWAY	Up	0.0791532	0.236935
SHAFFER_IRF4_TARGETS_IN_PLASMA_CELL_VS_MATURE_B_LYMPHOCYTE	Up	0.079179	0.236935
REACTOME_ROLE_OF_DCC_IN_REGULATING_APOPTOSIS	Up	0.0793337	0.237247
SAMOLS_TARGETS_OF_KHSV_MIRNAS_DN	Up	0.079402	0.237301
KOKKINAKIS_METHIONINE_DEPRIVATION_96HR_UP	Up	0.079606	0.23776
REACTOME_SEMA4D_IN_SEMAPHORIN_SIGNALING	Up	0.0796568	0.237761
PURBEY_TARGETS_OF_CTBP1_AND_SATB1_DN	Down	0.0798613	0.238104
BIOCARTA_INTEGRIN_PATHWAY	Up	0.0798774	0.238104
REACTOME_GAMMA_CARBOXYLATION_TRANSPORT_AND_AMINO_TERMINAL_CLEAVAGE_OF_PROTEINS	Up	0.0799231	0.238104
PALOMERO_GSI_SENSITIVITY_DN	Up	0.0801089	0.238399
BENPORATH_SUZ12_TARGETS	Up	0.0801455	0.238399
PARK_HSC_AND_MULTIPOTENT_PROGENITORS	Down	0.0802218	0.238399
BIOCARTA_D4GDI_PATHWAY	Up	0.0802359	0.238399
HOFMANN_MYELODYSPLASTIC_SYNDROM_LOW_RISK_DN	Down	0.0802746	0.238399
LEE_AGING_MUSCLE_UP	Up	0.0804197	0.23868
REACTOME_CYCLIN_A_B1_ASSOCIATED_EVENTS_DURING_G2_M_TRANSITION	Down	0.0808902	0.239727
REACTOME_CYTOSOLIC_TRNA_AMINOACYLATION	Down	0.080896	0.239727
AFFAR_YY1_TARGETS_UP	Up	0.0809249	0.239727
WIERENGA_STAT5A_TARGETS_GROUP2	Up	0.0810934	0.239921
PID_NEPHRIN_NEPH1_PATHWAY	Up	0.0811153	0.239921
GOERING_BLOOD_HDL_CHOLESTEROL_QTL_CIS	Down	0.0811451	0.239921
NABA_ECM_REGULATORS	Up	0.0811938	0.239921
LIU_TARGETS_OF_VMYB_VS_CMYB_DN	Up	0.0814349	0.240483
GOBERT_CORE_OLIGODENDROCYTE_DIFFERENTIATION	Up	0.0816339	0.240778
TANG_SENESCENCE_TP53_TARGETS_DN	Down	0.0816368	0.240778
BIOCARTA_HIVNEF_PATHWAY	Up	0.0818208	0.24116
NADELLA_PRKAR1A_TARGETS_DN	Up	0.0818977	0.24116
KEGG_T_CELL_RECEPTOR_SIGNALING_PATHWAY	Up	0.0819198	0.24116
GROSS_HYPOXIA_VIA_ELK3_ONLY_UP	Up	0.0820521	0.241399
SENESE_HDAC1_TARGETS_DN	Up	0.0823557	0.242082
INAMURA_LUNG_CANCER_SCC_SUBTYPES_UP	Down	0.0823869	0.242082
MCBRYAN_PUBERTAL_BREAST_5_6WK_UP	Up	0.0825016	0.242195
BIOCARTA_KREB_PATHWAY	Down	0.082528	0.242195
MARIADASON_RESPONSE_TO_BUTYRATE_SULINDAC_4	Down	0.0828456	0.242976
CONCANNON_APOPTOSIS_BY_EPOXOMICIN_UP	Up	0.0829809	0.243111
MIKKELSEN_NPC_LCP_WITH_H3K4ME3	Up	0.0829946	0.243111
NIELSEN_GIST_VS_SYNOVIAL_SARCOMA_DN	Up	0.0831428	0.243245
LEE_LIVER_CANCER_DENA_DN	Up	0.0831435	0.243245
REACTOME_ACYL_CHAIN_REMODELLING_OF_PE	Up	0.083259	0.243432
REACTOME_GROWTH_HORMONE_RECEPTOR_SIGNALING	Up	0.0834167	0.243742
AMIT_EGF_RESPONSE_60_HELA	Up	0.0835664	0.244028
GU_PDEF_TARGETS_UP	Up	0.0836364	0.244082
BOYLAN_MULTIPLE_MYELOMA_PCA3_DN	Up	0.0836964	0.244106
HANN_RESISTANCE_TO_BCL2_INHIBITOR_DN	Up	0.0839211	0.24461
LI_AMPLIFIED_IN_LUNG_CANCER	Down	0.0840727	0.244901
WELCH_GATA1_TARGETS	Down	0.0842433	0.245246
PID_TRAIL_PATHWAY	Up	0.084408	0.245457
SEIDEN_ONCOGENESIS_BY_MET	Up	0.0844198	0.245457
LINDGREN_BLADDER_CANCER_CLUSTER_1_DN	Down	0.0845736	0.24566
AMIT_EGF_RESPONSE_480_MCF10A	Down	0.0845938	0.24566
BIOCARTA_SPRY_PATHWAY	Up	0.0849818	0.246635
PAPASPYRIDONOS_UNSTABLE_ATEROSCLEROTIC_PLAQUE_DN	Up	0.0850946	0.246811
SA_G1_AND_S_PHASES	Down	0.0851711	0.246881
GALLUZZI_PREVENT_MITOCHONDIAL_PERMEABILIZATION	Down	0.0852564	0.246977
BROWNE_HCMV_INFECTION_12HR_DN	Up	0.0856487	0.247961
MYLLYKANGAS_AMPLIFICATION_HOT_SPOT_1	Up	0.0857109	0.247989
REACTOME_UNBLOCKING_OF_NMDA_RECEPTOR_GLUTAMATE_BINDING_AND_ACTIVATION	Up	0.0858238	0.248163
BALDWIN_PRKCI_TARGETS_UP	Up	0.086067	0.248607
KUMAMOTO_RESPONSE_TO_NUTLIN_3A_UP	Up	0.0861276	0.248607
TING_SILENCED_BY_DICER	Up	0.0861353	0.248607
LIU_CDX2_TARGETS_DN	Up	0.0864032	0.249228
REACTOME_COSTIMULATION_BY_THE_CD28_FAMILY	Up	0.0866472	0.249726
VANTVEER_BREAST_CANCER_BRCA1_DN	Up	0.0866817	0.249726
REACTOME_PECAM1_INTERACTIONS	Up	0.0868201	0.249972
ST_ADRENERGIC	Up	0.0869086	0.250074
KANG_AR_TARGETS_DN	Up	0.0870118	0.250219
YAMASHITA_LIVER_CANCER_STEM_CELL_DN	Up	0.0872285	0.250567
CHIARETTI_T_ALL_RELAPSE_PROGNOSIS	Down	0.0872393	0.250567
GAUSSMANN_MLL_AF4_FUSION_TARGETS_A_UP	Up	0.0874092	0.250903
DELACROIX_RAR_TARGETS_UP	Up	0.0875437	0.251136
REACTOME_ETHANOL_OXIDATION	Up	0.0878094	0.251745
RAMALHO_STEMNESS_DN	Up	0.0879067	0.251871
BASSO_CD40_SIGNALING_DN	Up	0.088474	0.253253
BENPORATH_ES_CORE_NINE	Down	0.0885357	0.253253
DAZARD_RESPONSE_TO_UV_SCC_DN	Up	0.088619	0.253253
MIKKELSEN_PLURIPOTENT_STATE_DN	Up	0.0886511	0.253253
GAVIN_FOXP3_TARGETS_CLUSTER_P6	Down	0.0886572	0.253253
SIG_CD40PATHWAYMAP	Up	0.088772	0.253427
BRUINS_UVC_RESPONSE_VIA_TP53_GROUP_A	Up	0.088857	0.253516
KYNG_DNA_DAMAGE_BY_4NQO	Up	0.0889749	0.253545
PID_FOXM1_PATHWAY	Down	0.0890556	0.253545
DELPUECH_FOXO3_TARGETS_DN	Down	0.0890722	0.253545
LUI_TARGETS_OF_PAX8_PPARG_FUSION	Down	0.089082	0.253545
SIG_CHEMOTAXIS	Up	0.0892451	0.253779
KIM_ALL_DISORDERS_OLIGODENDROCYTE_NUMBER_CORR_DN	Up	0.0892715	0.253779
KORKOLA_CHORIOCARCINOMA_UP	Down	0.0895506	0.254419
KEGG_DORSO_VENTRAL_AXIS_FORMATION	Up	0.0898408	0.25509
BEIER_GLIOMA_STEM_CELL_UP	Up	0.0902169	0.255834
KEGG_CYSTEINE_AND_METHIONINE_METABOLISM	Down	0.0903197	0.255834
TOMIDA_METASTASIS_UP	Down	0.0903344	0.255834
WALLACE_JAK2_TARGETS_UP	Down	0.090337	0.255834
KEGG_GLYOXYLATE_AND_DICARBOXYLATE_METABOLISM	Down	0.0903741	0.255834
DORN_ADENOVIRUS_INFECTION_24HR_DN	Up	0.090598	0.256314
REACTOME_ACTIVATION_OF_RAC	Up	0.0906802	0.256393
NIKOLSKY_BREAST_CANCER_20P13_AMPLICON	Down	0.0909163	0.256907
MCCOLLUM_GELDANAMYCIN_RESISTANCE_UP	Up	0.0913929	0.258099
NAKAMURA_ADIPOGENESIS_EARLY_DN	Up	0.0914747	0.258175
REACTOME_INTERFERON_SIGNALING	Up	0.091551	0.258236
BANDRES_RESPONSE_TO_CARMUSTIN_WITHOUT_MGMT_24HR_DN	Up	0.0918183	0.258811
REACTOME_ADAPTIVE_IMMUNE_SYSTEM	Up	0.0919364	0.258811
REACTOME_DESTABILIZATION_OF_MRNA_BY_BRF1	Down	0.0920563	0.258811
REACTOME_SIGNALING_BY_FGFR_MUTANTS	Up	0.0920729	0.258811
XU_CREBBP_TARGETS_DN	Up	0.0920756	0.258811
STEARMAN_LUNG_CANCER_EARLY_VS_LATE_UP	Up	0.0920837	0.258811
YAMANAKA_GLIOBLASTOMA_SURVIVAL_DN	Up	0.09233	0.259136
LEE_SP4_THYMOCYTE	Up	0.0923321	0.259136
BROWNE_HCMV_INFECTION_4HR_UP	Up	0.0923642	0.259136
REACTOME_PHOSPHORYLATION_OF_THE_APC_C	Down	0.0929214	0.260544
BARIS_THYROID_CANCER_UP	Down	0.0930836	0.260844
SMID_BREAST_CANCER_LUMINAL_A_DN	Down	0.0934785	0.261795
YUAN_ZNF143_PARTNERS	Down	0.0935594	0.261867
BREDEMEYER_RAG_SIGNALING_VIA_ATM_NOT_VIA_NFKB_UP	Up	0.0936546	0.261977
REACTOME_P75_NTR_RECEPTOR_MEDIATED_SIGNALLING	Up	0.0938655	0.262412
CERIBELLI_PROMOTERS_INACTIVE_AND_BOUND_BY_NFY	Up	0.0940216	0.262693
BENPORATH_CYCLING_GENES	Down	0.0941429	0.262876
JISON_SICKLE_CELL_DISEASE_DN	Down	0.0942892	0.263129
REACTOME_ENERGY_DEPENDENT_REGULATION_OF_MTOR_BY_LKB1_AMPK	Up	0.0943515	0.263147
KYNG_DNA_DAMAGE_BY_GAMMA_RADIATION	Up	0.0944795	0.263348
MYLLYKANGAS_AMPLIFICATION_HOT_SPOT_2	Up	0.0948175	0.263986
ZEMBUTSU_SENSITIVITY_TO_CYCLOPHOSPHAMIDE	Up	0.0948359	0.263986
BIOCARTA_RANMS_PATHWAY	Down	0.0949739	0.263986
KEGG_AXON_GUIDANCE	Up	0.0950396	0.263986
LY_AGING_MIDDLE_UP	Up	0.0950439	0.263986
LY_AGING_OLD_UP	Up	0.0950439	0.263986
LIU_CMYB_TARGETS_DN	Up	0.0951714	0.264185
NGO_MALIGNANT_GLIOMA_1P_LOH	Down	0.0953396	0.264431
INAMURA_LUNG_CANCER_SCC_UP	Down	0.0953722	0.264431
ST_WNT_CA2_CYCLIC_GMP_PATHWAY	Up	0.0954818	0.264579
GAUSSMANN_MLL_AF4_FUSION_TARGETS_B_UP	Up	0.0956244	0.264666
LEE_LIVER_CANCER_CIPROFIBRATE_DN	Up	0.0956254	0.264666
KEGG_CHEMOKINE_SIGNALING_PATHWAY	Up	0.0961907	0.266075
ANDERSEN_CHOLANGIOCARCINOMA_CLASS1	Down	0.0964245	0.266399
LIM_MAMMARY_LUMINAL_PROGENITOR_UP	Up	0.0964579	0.266399
YU_MYC_TARGETS_DN	Up	0.096477	0.266399
ZIRN_TRETINOIN_RESPONSE_UP	Up	0.0965643	0.266484
RICKMAN_TUMOR_DIFFERENTIATED_WELL_VS_POORLY_UP	Down	0.0970124	0.267494
BIOCARTA_TCR_PATHWAY	Up	0.0970439	0.267494
JIANG_AGING_HYPOTHALAMUS_UP	Down	0.0974333	0.268281
ZHONG_SECRETOME_OF_LUNG_CANCER_AND_ENDOTHELIUM	Down	0.0974432	0.268281
REACTOME_SEMA3A_PLEXIN_REPULSION_SIGNALING_BY_INHIBITING_INTEGRIN_ADHESION	Up	0.0983267	0.27029
YANG_MUC2_TARGETS_DUODENUM_3MO_DN	Up	0.0983913	0.27029
YANG_MUC2_TARGETS_DUODENUM_6MO_DN	Up	0.0983913	0.27029
MORI_MATURE_B_LYMPHOCYTE_UP	Up	0.0984017	0.27029
DAVICIONI_TARGETS_OF_PAX_FOXO1_FUSIONS_UP	Up	0.0985342	0.270458
ANDERSEN_LIVER_CANCER_KRT19_UP	Down	0.0985775	0.270458
BIOCARTA_SARS_PATHWAY	Down	0.098823	0.270734
DELYS_THYROID_CANCER_DN	Up	0.0989011	0.270734
HOSHIDA_LIVER_CANCER_SUBCLASS_S3	Up	0.0989055	0.270734
CHANDRAN_METASTASIS_TOP50_DN	Up	0.0989319	0.270734
SU_SALIVARY_GLAND	Up	0.098965	0.270734
ZHAN_MULTIPLE_MYELOMA_MS_UP	Up	0.09903	0.270755
MAYBURD_RESPONSE_TO_L663536_DN	Down	0.0993504	0.271473
REACTOME_DESTABILIZATION_OF_MRNA_BY_AUF1_HNRNP_D0	Down	0.09948	0.271605
MARTORIATI_MDM4_TARGETS_NEUROEPITHELIUM_DN	Up	0.0995135	0.271605
KUWANO_RNA_STABILIZED_BY_NO	Up	0.0996482	0.271815
WHITEHURST_PACLITAXEL_SENSITIVITY	Down	0.100106	0.272907
SANDERSON_PPARA_TARGETS	Up	0.1002	0.273006
KEGG_CELL_ADHESION_MOLECULES_CAMS	Up	0.100464	0.273565
MEISSNER_BRAIN_HCP_WITH_H3K4ME3_AND_H3K27ME3	Up	0.100543	0.273623
FLORIO_NEOCORTEX_BASAL_RADIAL_GLIA_DN	Down	0.100686	0.273853
REACTOME_CELL_JUNCTION_ORGANIZATION	Up	0.101032	0.274637
ALCALAY_AML_BY_NPM1_LOCALIZATION_DN	Down	0.101147	0.274791
CROONQUIST_NRAS_SIGNALING_UP	Up	0.101315	0.275089
AMIT_SERUM_RESPONSE_240_MCF10A	Up	0.101605	0.275648
KEGG_ALDOSTERONE_REGULATED_SODIUM_REABSORPTION	Up	0.101637	0.275648
WANG_IMMORTALIZED_BY_HOXA9_AND_MEIS1_DN	Up	0.101731	0.275654
BIOCARTA_ACH_PATHWAY	Up	0.101759	0.275654
LUI_THYROID_CANCER_CLUSTER_1	Up	0.101815	0.275654
GRAHAM_CML_QUIESCENT_VS_NORMAL_QUIESCENT_UP	Down	0.101907	0.275745
ABBUD_LIF_SIGNALING_2_DN	Up	0.101994	0.275823
REACTOME_ACTIVATED_TAK1_MEDIATES_P38_MAPK_ACTIVATION	Up	0.102207	0.276239
TSENG_IRS1_TARGETS_UP	Down	0.102489	0.276843
KLEIN_PRIMARY_EFFUSION_LYMPHOMA_DN	Up	0.102703	0.277262
CEBALLOS_TARGETS_OF_TP53_AND_MYC_UP	Down	0.102777	0.277305
KYNG_NORMAL_AGING_DN	Up	0.102953	0.277474
AIGNER_ZEB1_TARGETS	Up	0.102987	0.277474
KEGG_REGULATION_OF_AUTOPHAGY	Up	0.103017	0.277474
KEGG_INOSITOL_PHOSPHATE_METABOLISM	Up	0.103198	0.277703
PID_IL1_PATHWAY	Up	0.103219	0.277703
PEREZ_TP63_TARGETS	Up	0.103312	0.277794
IKEDA_MIR1_TARGETS_DN	Down	0.103625	0.278459
SCHLOSSER_SERUM_RESPONSE_UP	Up	0.103677	0.278459
KEGG_ADHERENS_JUNCTION	Up	0.103822	0.278564
HELLER_HDAC_TARGETS_UP	Up	0.103834	0.278564
GENTILE_RESPONSE_CLUSTER_D3	Down	0.104147	0.279008
MCCABE_HOXC6_TARGETS_UP	Up	0.104216	0.279008
HOEBEKE_LYMPHOID_STEM_CELL_UP	Up	0.104227	0.279008
BERENJENO_ROCK_SIGNALING_NOT_VIA_RHOA_UP	Up	0.104236	0.279008
ZHAN_MULTIPLE_MYELOMA_CD1_UP	Up	0.104379	0.279231
OUYANG_PROSTATE_CANCER_PROGRESSION_UP	Up	0.104739	0.280007
MCBRYAN_PUBERTAL_BREAST_4_5WK_UP	Up	0.104799	0.280007
PID_INTEGRIN4_PATHWAY	Up	0.104887	0.280007
CHEBOTAEV_GR_TARGETS_UP	Up	0.104906	0.280007
CREIGHTON_ENDOCRINE_THERAPY_RESISTANCE_1	Down	0.105071	0.280289
HEIDENBLAD_AMPLICON_12P11_12_UP	Down	0.105296	0.280664
JAZAG_TGFB1_SIGNALING_UP	Down	0.105331	0.280664
SCIBETTA_KDM5B_TARGETS_UP	Up	0.105561	0.281119
PID_SYNDECAN_3_PATHWAY	Up	0.105764	0.281359
NIKOLSKY_BREAST_CANCER_11Q12_Q14_AMPLICON	Down	0.105771	0.281359
LEE_NEURAL_CREST_STEM_CELL_UP	Up	0.106331	0.28269
NEWMAN_ERCC6_TARGETS_DN	Up	0.106494	0.282965
LI_LUNG_CANCER	Down	0.106584	0.283044
ADDYA_ERYTHROID_DIFFERENTIATION_BY_HEMIN	Up	0.10681	0.283419
SASSON_RESPONSE_TO_FORSKOLIN_DN	Up	0.106845	0.283419
YAO_TEMPORAL_RESPONSE_TO_PROGESTERONE_CLUSTER_3	Up	0.107122	0.28392
NABA_MATRISOME_ASSOCIATED	Up	0.107155	0.28392
MARKEY_RB1_CHRONIC_LOF_DN	Up	0.107468	0.284458
LA_MEN1_TARGETS	Up	0.107478	0.284458
ZHANG_GATA6_TARGETS_UP	Up	0.107626	0.28469
SESTO_RESPONSE_TO_UV_C2	Up	0.107693	0.284707
REACTOME_TOLL_RECEPTOR_CASCADES	Up	0.108002	0.285365
DARWICHE_PAPILLOMA_RISK_LOW_UP	Down	0.108171	0.285517
LIN_APC_TARGETS	Down	0.108221	0.285517
LUI_THYROID_CANCER_CLUSTER_3	Down	0.108241	0.285517
FARMER_BREAST_CANCER_CLUSTER_4	Up	0.108661	0.286315
REACTOME_FATTY_ACID_TRIACYLGLYCEROL_AND_KETONE_BODY_METABOLISM	Up	0.108669	0.286315
REACTOME_SIGNALING_BY_CONSTITUTIVELY_ACTIVE_EGFR	Up	0.108726	0.286315
KEGG_VEGF_SIGNALING_PATHWAY	Up	0.10898	0.286824
DACOSTA_UV_RESPONSE_VIA_ERCC3_UP	Down	0.109215	0.287283
DEMAGALHAES_AGING_UP	Up	0.109291	0.287323
DE_YY1_TARGETS_DN	Up	0.109393	0.287376
REACTOME_SLC_MEDIATED_TRANSMEMBRANE_TRANSPORT	Down	0.109433	0.287376
KIM_WT1_TARGETS_UP	Up	0.109831	0.288151
JONES_TCOF1_TARGETS	Up	0.10985	0.288151
LANDIS_ERBB2_BREAST_TUMORS_324_DN	Up	0.110052	0.28852
ST_ERK1_ERK2_MAPK_PATHWAY	Up	0.110263	0.288911
MIKKELSEN_ES_LCP_WITH_H3K4ME3_AND_H3K27ME3	Up	0.110434	0.289126
VERRECCHIA_RESPONSE_TO_TGFB1_C4	Up	0.110552	0.289126
FUJIWARA_PARK2_IN_LIVER_CANCER_DN	Up	0.11059	0.289126
KUROZUMI_RESPONSE_TO_ONCOCYTIC_VIRUS_AND_CYCLIC_RGD	Up	0.11059	0.289126
HOLLMANN_APOPTOSIS_VIA_CD40_DN	Up	0.110738	0.289353
PID_AR_TF_PATHWAY	Up	0.110828	0.289428
TOOKER_GEMCITABINE_RESISTANCE_UP	Down	0.111003	0.28948
BIOCARTA_CTLA4_PATHWAY	Up	0.111027	0.28948
REACTOME_PPARA_ACTIVATES_GENE_EXPRESSION	Up	0.111047	0.28948
LEIN_LOCALIZED_TO_DISTAL_AND_PROXIMAL_DENDRITES	Up	0.111197	0.28948
ST_STAT3_PATHWAY	Up	0.111199	0.28948
MIKKELSEN_IPS_ICP_WITH_H3K4ME3_AND_H327ME3	Up	0.111216	0.28948
LE_NEURONAL_DIFFERENTIATION_DN	Down	0.111309	0.289562
LEE_AGING_CEREBELLUM_UP	Up	0.111478	0.289844
ODONNELL_TFRC_TARGETS_DN	Down	0.111725	0.290326
RIZ_ERYTHROID_DIFFERENTIATION_12HR	Up	0.112171	0.291324
PID_A6B1_A6B4_INTEGRIN_PATHWAY	Up	0.112536	0.29211
HOWLIN_CITED1_TARGETS_2_UP	Up	0.112774	0.292567
REACTOME_CELL_CELL_JUNCTION_ORGANIZATION	Up	0.112936	0.292657
PID_NFAT_TFPATHWAY	Up	0.11298	0.292657
ACEVEDO_FGFR1_TARGETS_IN_PROSTATE_CANCER_MODEL_DN	Up	0.113103	0.292657
PEREZ_TP53_AND_TP63_TARGETS	Up	0.113111	0.292657
LAIHO_COLORECTAL_CANCER_SERRATED_DN	Up	0.113119	0.292657
KEGG_METABOLISM_OF_XENOBIOTICS_BY_CYTOCHROME_P450	Up	0.113222	0.292765
TONG_INTERACT_WITH_PTTG1	Down	0.113446	0.293183
BOHN_PRIMARY_IMMUNODEFICIENCY_SYNDROM_DN	Up	0.113594	0.293263
PECE_MAMMARY_STEM_CELL_DN	Up	0.113624	0.293263
SCHRAETS_MLL_TARGETS_UP	Up	0.113664	0.293263
PID_TXA2PATHWAY	Up	0.113994	0.293954
KREPPEL_CD99_TARGETS_DN	Up	0.114741	0.29572
PID_SYNDECAN_1_PATHWAY	Up	0.114854	0.295848
SERVITJA_ISLET_HNF1A_TARGETS_UP	Up	0.115238	0.296601
OXFORD_RALA_AND_RALB_TARGETS_DN	Up	0.115271	0.296601
ALONSO_METASTASIS_UP	Down	0.115697	0.297534
KYNG_RESPONSE_TO_H2O2_VIA_ERCC6_DN	Down	0.1159	0.297894
HUI_MAPK14_TARGETS_UP	Up	0.11605	0.298059
BENPORATH_ES_CORE_NINE_CORRELATED	Down	0.116091	0.298059
ZEILSTRA_CD44_TARGETS_DN	Down	0.116172	0.298107
VISALA_RESPONSE_TO_HEAT_SHOCK_AND_AGING_UP	Up	0.116451	0.298658
LEONARD_HYPOXIA	Up	0.11669	0.298996
DIAZ_CHRONIC_MEYLOGENOUS_LEUKEMIA_DN	Up	0.116709	0.298996
CASTELLANO_HRAS_AND_NRAS_TARGETS_DN	Up	0.117134	0.299641
REACTOME_SYNTHESIS_OF_VERY_LONG_CHAIN_FATTY_ACYL_COAS	Up	0.117152	0.299641
HOELZEL_NF1_TARGETS_UP	Up	0.117152	0.299641
REACTOME_TETRAHYDROBIOPTERIN_BH4_SYNTHESIS_RECYCLING_SALVAGE_AND_REGULATION	Down	0.117222	0.29966
BIOCARTA_NUCLEARRS_PATHWAY	Up	0.117613	0.300332
SA_FAS_SIGNALING	Up	0.117613	0.300332
MODY_HIPPOCAMPUS_POSTNATAL	Down	0.117702	0.300332
VARELA_ZMPSTE24_TARGETS_UP	Up	0.11774	0.300332
GOLDRATH_ANTIGEN_RESPONSE	Down	0.117953	0.300713
KEGG_AMINO_SUGAR_AND_NUCLEOTIDE_SUGAR_METABOLISM	Up	0.118115	0.300963
KEGG_VIBRIO_CHOLERAE_INFECTION	Up	0.118765	0.302233
TIEN_INTESTINE_PROBIOTICS_2HR_DN	Up	0.118807	0.302233
REACTOME_INSULIN_RECEPTOR_RECYCLING	Up	0.118859	0.302233
REACTOME_TAK1_ACTIVATES_NFKB_BY_PHOSPHORYLATION_AND_ACTIVATION_OF_IKKS_COMPLEX	Up	0.118975	0.302233
KYNG_WERNER_SYNDROM_AND_NORMAL_AGING_DN	Up	0.118987	0.302233
BIOCARTA_KERATINOCYTE_PATHWAY	Up	0.118998	0.302233
BERENJENO_TRANSFORMED_BY_RHOA_FOREVER_UP	Up	0.119173	0.302383
ISHIDA_TARGETS_OF_SYT_SSX_FUSIONS	Up	0.119185	0.302383
ALFANO_MYC_TARGETS	Down	0.119313	0.302545
OUILLETTE_CLL_13Q14_DELETION_UP	Up	0.119427	0.302673
AMIT_EGF_RESPONSE_20_HELA	Up	0.119644	0.302734
PANGAS_TUMOR_SUPPRESSION_BY_SMAD1_AND_SMAD5_UP	Up	0.119699	0.302734
KRIGE_AMINO_ACID_DEPRIVATION	Up	0.11976	0.302734
YAGI_AML_RELAPSE_PROGNOSIS	Down	0.119846	0.302734
ST_PAC1_RECEPTOR_PATHWAY	Up	0.119873	0.302734
NATSUME_RESPONSE_TO_INTERFERON_BETA_DN	Down	0.119891	0.302734
ANDERSEN_LIVER_CANCER_KRT19_DN	Up	0.1199	0.302734
MARSON_FOXP3_TARGETS_STIMULATED_DN	Up	0.12094	0.305161
WUNDER_INFLAMMATORY_RESPONSE_AND_CHOLESTEROL_DN	Up	0.120991	0.305161
WENG_POR_TARGETS_LIVER_UP	Up	0.121264	0.305686
COURTOIS_SENESCENCE_TRIGGERS	Down	0.122009	0.3074
SHIN_B_CELL_LYMPHOMA_CLUSTER_7	Up	0.122253	0.307624
DAVICIONI_MOLECULAR_ARMS_VS_ERMS_DN	Up	0.122292	0.307624
NOJIMA_SFRP2_TARGETS_DN	Up	0.122328	0.307624
WAGSCHAL_EHMT2_TARGETS_UP	Up	0.122447	0.307624
NADELLA_PRKAR1A_TARGETS_UP	Down	0.122592	0.307624
KEGG_RETINOL_METABOLISM	Up	0.122598	0.307624
BIOCARTA_NFKB_PATHWAY	Up	0.1226	0.307624
TRACEY_RESISTANCE_TO_IFNA2_DN	Up	0.122668	0.307624
GENTILE_UV_RESPONSE_CLUSTER_D2	Up	0.122684	0.307624
DAZARD_UV_RESPONSE_CLUSTER_G5	Down	0.123085	0.308465
REACTOME_ADENYLATE_CYCLASE_ACTIVATING_PATHWAY	Down	0.123153	0.308471
REACTOME_INTEGRATION_OF_PROVIRUS	Down	0.123293	0.308525
REACTOME_PLATELET_SENSITIZATION_BY_LDL	Up	0.123305	0.308525
REACTOME_HEMOSTASIS	Up	0.123618	0.308992
RODWELL_AGING_KIDNEY_NO_BLOOD_UP	Up	0.123627	0.308992
VALK_AML_CLUSTER_5	Up	0.123688	0.308992
KEGG_PROTEASOME	Down	0.124163	0.309863
PUIFFE_INVASION_INHIBITED_BY_ASCITES_DN	Up	0.124168	0.309863
BIOCARTA_TH1TH2_PATHWAY	Up	0.124386	0.310241
BIOCARTA_TID_PATHWAY	Up	0.124753	0.310992
PID_ALK2_PATHWAY	Up	0.125022	0.311498
REACTOME_CD28_DEPENDENT_VAV1_PATHWAY	Up	0.125142	0.311501
SENGUPTA_EBNA1_ANTICORRELATED	Up	0.125155	0.311501
REACTOME_SIGNALLING_TO_ERKS	Up	0.125337	0.31179
ZHAN_MULTIPLE_MYELOMA_UP	Down	0.12548	0.311981
PID_CASPASE_PATHWAY	Up	0.125786	0.312578
BYSTRYKH_HEMATOPOIESIS_STEM_CELL_SCP2_QTL_TRANS	Up	0.125874	0.312632
REACTOME_GAP_JUNCTION_TRAFFICKING	Up	0.126065	0.312847
REACTOME_NFKB_ACTIVATION_THROUGH_FADD_RIP1_PATHWAY_MEDIATED_BY_CASPASE_8_AND10	Up	0.126158	0.312847
GRABARCZYK_BCL11B_TARGETS_UP	Up	0.12616	0.312847
TSUNODA_CISPLATIN_RESISTANCE_DN	Up	0.126404	0.313289
SUH_COEXPRESSED_WITH_ID1_AND_ID2_UP	Up	0.126842	0.314208
MYLLYKANGAS_AMPLIFICATION_HOT_SPOT_7	Up	0.12762	0.315969
YOSHIOKA_LIVER_CANCER_EARLY_RECURRENCE_UP	Down	0.127868	0.316418
MEISSNER_BRAIN_HCP_WITH_H3_UNMETHYLATED	Down	0.128101	0.316661
KUROKAWA_LIVER_CANCER_EARLY_RECURRENCE_DN	Up	0.128101	0.316661
MYLLYKANGAS_AMPLIFICATION_HOT_SPOT_30	Down	0.128238	0.316835
NABA_COLLAGENS	Up	0.128807	0.318073
NIKOLSKY_BREAST_CANCER_8P12_P11_AMPLICON	Up	0.12906	0.318443
ZHANG_ANTIVIRAL_RESPONSE_TO_RIBAVIRIN_UP	Up	0.129091	0.318443
SCHRAMM_INHBA_TARGETS_DN	Up	0.129179	0.318493
DIRMEIER_LMP1_RESPONSE_LATE_UP	Up	0.129836	0.319945
BIOCARTA_LECTIN_PATHWAY	Up	0.130009	0.320039
REACTOME_INITIAL_TRIGGERING_OF_COMPLEMENT	Up	0.130009	0.320039
KOKKINAKIS_METHIONINE_DEPRIVATION_48HR_UP	Up	0.130085	0.320057
CHEMELLO_SOLEUS_VS_EDL_MYOFIBERS_DN	Up	0.130428	0.320735
LEE_LIVER_CANCER_ACOX1_DN	Up	0.130746	0.321348
BIOCARTA_EGFR_SMRTE_PATHWAY	Up	0.130914	0.321555
NIKOLSKY_BREAST_CANCER_5P15_AMPLICON	Down	0.130966	0.321555
VETTER_TARGETS_OF_PRKCA_AND_ETS1_DN	Up	0.131195	0.321873
LIU_IL13_PRIMING_MODEL	Up	0.131239	0.321873
GOLDRATH_IMMUNE_MEMORY	Up	0.131356	0.321873
CHIARETTI_ACUTE_LYMPHOBLASTIC_LEUKEMIA_ZAP70	Up	0.131415	0.321873
HERNANDEZ_MITOTIC_ARREST_BY_DOCETAXEL_1_DN	Down	0.131473	0.321873
PID_HIF2PATHWAY	Up	0.131505	0.321873
REACTOME_DSCAM_INTERACTIONS	Up	0.131735	0.32208
PID_INTEGRIN2_PATHWAY	Up	0.131805	0.32208
TCGA_GLIOBLASTOMA_MUTATED	Up	0.131836	0.32208
PEREZ_TP53_TARGETS	Up	0.131879	0.32208
RAMJAUN_APOPTOSIS_BY_TGFB1_VIA_MAPK1_UP	Up	0.13193	0.32208
REACTOME_RESOLUTION_OF_AP_SITES_VIA_THE_SINGLE_NUCLEOTIDE_REPLACEMENT_PATHWAY	Down	0.132449	0.323179
HOLLEMAN_ASPARAGINASE_RESISTANCE_B_ALL_DN	Up	0.132609	0.323402
HELLER_HDAC_TARGETS_SILENCED_BY_METHYLATION_DN	Up	0.133003	0.324194
YAGI_AML_FAB_MARKERS	Up	0.133177	0.324451
REACTOME_SEMA4D_INDUCED_CELL_MIGRATION_AND_GROWTH_CONE_COLLAPSE	Up	0.133329	0.324653
JOHNSTONE_PARVB_TARGETS_2_UP	Up	0.133509	0.324925
REACTOME_IL_7_SIGNALING	Up	0.133665	0.325136
REACTOME_REGULATION_OF_AMPK_ACTIVITY_VIA_LKB1	Up	0.133913	0.325571
KEGG_TAURINE_AND_HYPOTAURINE_METABOLISM	Up	0.134188	0.326073
MARTINEZ_RB1_AND_TP53_TARGETS_UP	Up	0.134912	0.327528
CHIARADONNA_NEOPLASTIC_TRANSFORMATION_CDC25_UP	Up	0.134961	0.327528
BLALOCK_ALZHEIMERS_DISEASE_DN	Down	0.134995	0.327528
CHEN_HOXA5_TARGETS_6HR_UP	Up	0.135136	0.327702
WILSON_PROTEASES_AT_TUMOR_BONE_INTERFACE_DN	Up	0.135342	0.328022
BERENJENO_TRANSFORMED_BY_RHOA_REVERSIBLY_DN	Up	0.135407	0.328022
WANG_ADIPOGENIC_GENES_REPRESSED_BY_SIRT1	Down	0.135729	0.328633
SESTO_RESPONSE_TO_UV_C5	Up	0.135908	0.328897
GRANDVAUX_IRF3_TARGETS_DN	Up	0.136503	0.330169
KYNG_DNA_DAMAGE_BY_GAMMA_AND_UV_RADIATION	Up	0.136809	0.330587
DORMOY_ELAVL1_TARGETS	Down	0.136816	0.330587
SCHRAETS_MLL_TARGETS_DN	Up	0.137183	0.331303
MISHRA_CARCINOMA_ASSOCIATED_FIBROBLAST_DN	Up	0.137323	0.331473
TONKS_TARGETS_OF_RUNX1_RUNX1T1_FUSION_SUSTAINED_IN_GRANULOCYTE_UP	Up	0.137593	0.331952
NAKAMURA_METASTASIS_MODEL_UP	Down	0.137959	0.332667
REACTOME_MHC_CLASS_II_ANTIGEN_PRESENTATION	Up	0.138424	0.333329
PIONTEK_PKD1_TARGETS_UP	Up	0.138554	0.333329
WONG_ENDMETRIUM_CANCER_DN	Up	0.138566	0.333329
FONTAINE_FOLLICULAR_THYROID_ADENOMA_DN	Down	0.138569	0.333329
HOLLEMAN_PREDNISOLONE_RESISTANCE_ALL_UP	Down	0.138587	0.333329
NAKAMURA_ADIPOGENESIS_LATE_DN	Up	0.138922	0.333531
BLALOCK_ALZHEIMERS_DISEASE_UP	Up	0.138942	0.333531
BOYLAN_MULTIPLE_MYELOMA_C_CLUSTER_UP	Down	0.138948	0.333531
ZWANG_DOWN_BY_2ND_EGF_PULSE	Up	0.138954	0.333531
PETRETTO_LEFT_VENTRICLE_MASS_QTL_CIS_UP	Down	0.139124	0.333546
BIOCARTA_TFF_PATHWAY	Up	0.139156	0.333546
EHRLICH_ICF_SYNDROM_UP	Up	0.139172	0.333546
REACTOME_SPHINGOLIPID_METABOLISM	Up	0.139663	0.334508
MARIADASON_REGULATED_BY_HISTONE_ACETYLATION_DN	Down	0.139715	0.334508
DAVICIONI_PAX_FOXO1_SIGNATURE_IN_ARMS_DN	Up	0.140103	0.335121
REACTOME_GLYCOSPHINGOLIPID_METABOLISM	Up	0.140127	0.335121
WANG_RECURRENT_LIVER_CANCER_DN	Up	0.140184	0.335121
RAY_ALZHEIMERS_DISEASE	Up	0.140352	0.335228
ZHONG_SECRETOME_OF_LUNG_CANCER_AND_MACROPHAGE	Down	0.140371	0.335228
SHETH_LIVER_CANCER_VS_TXNIP_LOSS_PAM3	Up	0.140721	0.335761
GYORFFY_MITOXANTRONE_RESISTANCE	Up	0.14074	0.335761
PASINI_SUZ12_TARGETS_UP	Up	0.140808	0.335761
REACTOME_PLATELET_ACTIVATION_SIGNALING_AND_AGGREGATION	Up	0.141188	0.336497
CHIANG_LIVER_CANCER_SUBCLASS_INTERFERON_UP	Up	0.141339	0.336688
YANG_BREAST_CANCER_ESR1_LASER_UP	Up	0.141445	0.336731
IZADPANAH_STEM_CELL_ADIPOSE_VS_BONE_DN	Up	0.1415	0.336731
LEIN_CEREBELLUM_MARKERS	Up	0.141593	0.336778
REACTOME_DESTABILIZATION_OF_MRNA_BY_TRISTETRAPROLIN_TTP	Down	0.141662	0.336778
RAO_BOUND_BY_SALL4_ISOFORM_A	Up	0.141811	0.336805
WAMUNYOKOLI_OVARIAN_CANCER_GRADES_1_2_UP	Up	0.141893	0.336805
NADLER_OBESITY_UP	Up	0.141919	0.336805
BIOCARTA_ARENRF2_PATHWAY	Up	0.141959	0.336805
KEGG_PEROXISOME	Up	0.142076	0.336913
CROSBY_E2F4_TARGETS	Down	0.142394	0.337498
SATO_SILENCED_BY_DEACETYLATION_IN_PANCREATIC_CANCER	Up	0.142487	0.337548
SENESE_HDAC1_AND_HDAC2_TARGETS_UP	Up	0.142591	0.33759
RAMPON_ENRICHED_LEARNING_ENVIRONMENT_LATE_UP	Down	0.142714	0.33759
REACTOME_P53_DEPENDENT_G1_DNA_DAMAGE_RESPONSE	Down	0.142734	0.33759
BIOCARTA_STRESS_PATHWAY	Up	0.142829	0.33759
HOEGERKORP_CD44_TARGETS_DIRECT_UP	Up	0.142862	0.33759
SERVITJA_LIVER_HNF1A_TARGETS_DN	Up	0.142955	0.337639
PID_P38_ALPHA_BETA_DOWNSTREAM_PATHWAY	Up	0.143175	0.33799
[truncated: 2,720 more rows]
