# Supplementary material for: All-Trans Retinoic Acid Stimulates Viral Mimicry, Interferon Responses and Antigen Presentation in Breast-Cancer Cells
Source: Cancers (Basel). 2020 May 6;12(5):1169. doi: 10.3390/cancers12051169 (PMC7281473; doi:10.3390/cancers12051169)
Supplement: Supplementary file 1 [file cancers-12-01169-s001.zip › cancers-776836 supplementary/Supplementary_Table S3.xlsx]

## Sheet: low_ATRA-sens.
									UP-regulated genes								DOWN-regulated genes
	ID	ENTREZ	SYMBOL	log2FoldChange	pvalue	padj			ID	ENTREZ	SYMBOL	log2FoldChange	pvalue	padj			ID	ENTREZ	SYMBOL	log2FoldChange	pvalue	padj
	ENSG00000165029	19	ABCA1	1.90002	6.918e-59	1.03493e-54			ENSG00000272482			3.35727	3.73185e-12	1.18784e-09			ENSG00000154845	9989	PPP4R1	-0.104267	0.000501064	0.0116396
	ENSG00000131016	9590	AKAP12	0.717832	1.95942e-51	1.46565e-47			ENSG00000196136	12	SERPINA3	2.86614	0.000174601	0.00505385			ENSG00000173457	26472	PPP1R14B	-0.106555	0.00338302	0.0467879
	ENSG00000112715	7422	VEGFA	0.84921	9.92592e-42	4.94972e-38			ENSG00000162496	9249	DHRS3	2.79514	5.28697e-08	6.17915e-06			ENSG00000197694	6709	SPTAN1	-0.108107	0.00067156	0.0146238
	ENSG00000099194	6319	SCD	0.86231	8.67547e-33	3.24462e-29			ENSG00000229167			2.66463	5.63324e-06	0.000306448			ENSG00000176014	84617	TUBB6	-0.108729	0.00259704	0.0390862
	ENSG00000148344	9536	PTGES	1.47875	8.26446e-25	2.47273e-21			ENSG00000019186	1591	CYP24A1	2.26279	9.48126e-09	1.40435e-06			ENSG00000177963	60626	RIC8A	-0.108792	0.00325932	0.0456064
	ENSG00000128422	3872	KRT17	-1.36776	9.95829e-25	2.48293e-21			ENSG00000196167	399948	COLCA1	2.25245	0.00198671	0.032131			ENSG00000129566	7011	TEP1	-0.11643	0.0025908	0.0390709
	ENSG00000137801	7057	THBS1	-0.76449	1.04458e-23	2.23241e-20			ENSG00000118432	1268	CNR1	2.2375	0.000219451	0.00615945			ENSG00000100097	3956	LGALS1	-0.120544	0.00268291	0.0402168
	ENSG00000137309	3159	HMGA1	0.516341	6.61268e-23	1.23657e-19			ENSG00000167772	51129	ANGPTL4	2.12421	1.07662e-16	8.94791e-14			ENSG00000105939	56829	ZC3HAV1	-0.120786	0.00130085	0.0233342
	ENSG00000169991	126917	IFFO2	0.979017	2.11531e-20	3.43132e-17			ENSG00000142910	64129	TINAGL1	2.10339	7.11602e-08	7.86594e-06			ENSG00000124422	23326	USP22	-0.121035	0.00159605	0.0269005
	ENSG00000186832	3868	KRT16	-1.45543	2.29367e-20	3.43132e-17			ENSG00000204616	11074	TRIM31	1.96861	2.28227e-07	2.0568e-05			ENSG00000159202	65264	UBE2Z	-0.122254	0.00314807	0.0446399
	ENSG00000079257	56925	LXN	0.919505	3.13053e-20	4.25753e-17			ENSG00000134827	6947	TCN1	1.95886	0.000570166	0.0128266			ENSG00000160310	3275	PRMT2	-0.123892	0.00278168	0.0411377
	ENSG00000122359	311	ANXA11	0.38028	3.42794e-20	4.2735e-17			ENSG00000170458	929	CD14	1.95174	5.59055e-07	4.3334e-05			ENSG00000164062	327	APEH	-0.124116	0.000303153	0.00791479
	ENSG00000160789	4000	LMNA	-0.309979	1.8926e-17	2.17794e-14			ENSG00000160179	9619	ABCG1	1.90137	2.56198e-15	1.74215e-12			ENSG00000162302	8986	RPS6KA4	-0.125739	0.00186787	0.0306732
	ENSG00000072310	6720	SREBF1	0.525892	2.99757e-17	3.20312e-14			ENSG00000165029	19	ABCA1	1.90002	6.918e-59	1.03493e-54			ENSG00000259956	29890	RBM15B	-0.12842	0.00339099	0.0468414
	ENSG00000139725	54509	RHOF	0.771898	5.31898e-17	5.3048e-14			ENSG00000272087			1.84242	1.79979e-05	0.000831013			ENSG00000164924	7534	YWHAZ	-0.128811	0.000850946	0.0173199
	ENSG00000067082	1316	KLF6	-0.498612	7.95538e-17	7.43828e-14			ENSG00000118849	5918	RARRES1	1.80529	1.73572e-08	2.36058e-06			ENSG00000182054	3418	IDH2	-0.13015	0.00240864	0.0368815
	ENSG00000103187	23406	COTL1	0.32991	1.06832e-16	8.94791e-14			ENSG00000140481	80125	CCDC33	1.78295	3.15215e-10	6.45974e-08			ENSG00000064961	10362	HMG20B	-0.130933	0.0035084	0.047976
	ENSG00000167772	51129	ANGPTL4	2.12421	1.07662e-16	8.94791e-14			ENSG00000249007			1.76863	7.96792e-06	0.000416783			ENSG00000160959	9684	LRRC14	-0.132774	0.00118427	0.021811
	ENSG00000138131	84171	LOXL4	1.24088	3.80571e-16	2.9965e-13			ENSG00000137868	64220	STRA6	1.76206	2.89273e-11	7.72771e-09			ENSG00000150403	55002	TMCO3	-0.133002	0.00123318	0.0224433
	ENSG00000116285	54206	ERRFI1	-0.547158	4.30819e-16	3.22252e-13			ENSG00000262655	10418	SPON1	1.74101	0.000371895	0.00931918			ENSG00000082805	23085	ERC1	-0.134624	0.00292898	0.0425264
	ENSG00000004799	5166	PDK4	1.26356	1.10381e-15	7.86331e-13			ENSG00000231574	102724550	LINC02015	1.66411	0.000100306	0.00322704			ENSG00000047849	4134	MAP4	-0.135313	0.00291312	0.0423521
	ENSG00000160179	9619	ABCG1	1.90137	2.56198e-15	1.74215e-12			ENSG00000179776	1003	CDH5	1.66073	1.03393e-05	0.000515587			ENSG00000178252	11180	WDR6	-0.138294	0.000856355	0.0173827
	ENSG00000234678			1.32065	4.09308e-15	2.66228e-12			ENSG00000158258	64084	CLSTN2	1.65717	1.19045e-05	0.000577675			ENSG00000116237	23463	ICMT	-0.138903	0.000733568	0.0156105
	ENSG00000164649	55536	CDCA7L	0.250932	4.40162e-15	2.74368e-12			ENSG00000130513	9518	GDF15	1.6231	2.19952e-08	2.88639e-06			ENSG00000198026	63925	ZNF335	-0.140229	0.00307574	0.0439475
	ENSG00000054793	10079	ATP9A	0.478492	6.77288e-15	4.05289e-12			ENSG00000077092	5915	RARB	1.61718	1.13775e-05	0.000556236			ENSG00000105254	1155	TBCB	-0.140757	0.00117396	0.0216813
	ENSG00000162836	51205	ACP6	0.346059	7.80673e-15	4.32551e-12			ENSG00000079337	10411	RAPGEF3	1.61565	0.00168681	0.0281952			ENSG00000082701	2932	GSK3B	-0.141238	0.00285988	0.0419216
	ENSG00000111684	10162	LPCAT3	0.741543	7.6496e-15	4.32551e-12			ENSG00000082074	2533	FYB1	1.61458	0.000264907	0.00711154			ENSG00000145555	4651	MYO10	-0.145188	0.00158675	0.0268527
	ENSG00000185340	10634	GAS2L1	-0.488238	1.03813e-14	5.54655e-12			ENSG00000163435	1999	ELF3	1.61409	2.3978e-09	3.98568e-07			ENSG00000161091	126321	MFSD12	-0.146058	0.00119752	0.0219546
	ENSG00000168672	157638	LRATD2	0.467994	1.25547e-14	6.47651e-12			ENSG00000205403	3426	CFI	1.59884	0.00031878	0.00826507			ENSG00000125648	79085	SLC25A23	-0.148193	0.001145	0.0213116
	ENSG00000105825	7980	TFPI2	1.17837	2.91582e-14	1.45402e-11			ENSG00000137648	56649	TMPRSS4	1.56463	1.7435e-06	0.000114902			ENSG00000104635	23516	SLC39A14	-0.152032	0.000271893	0.00726342
	ENSG00000168269	2299	FOXI1	-1.21788	3.73555e-14	1.8027e-11			ENSG00000021355	1992	SERPINB1	1.52495	6.19492e-05	0.00220657			ENSG00000197879	4641	MYO1C	-0.153127	0.000164322	0.0048391
	ENSG00000111319	6337	SCNN1A	1.00767	3.86249e-14	1.80571e-11			ENSG00000162692	7412	VCAM1	1.51019	3.72056e-10	7.52157e-08			ENSG00000117632	3925	STMN1	-0.154411	0.0032608	0.0456064
	ENSG00000111057	3875	KRT18	0.391669	4.07634e-14	1.84794e-11			ENSG00000148344	9536	PTGES	1.47875	8.26446e-25	2.47273e-21			ENSG00000185024	2972	BRF1	-0.155198	0.00219803	0.0347596
	ENSG00000180530	8204	NRIP1	1.27934	7.40256e-14	3.25712e-11			ENSG00000099260	54873	PALMD	1.43002	0.00127161	0.0229749			ENSG00000188735	144404	TMEM120B	-0.156005	0.00115386	0.0214166
	ENSG00000167779	3489	IGFBP6	0.72624	1.18506e-13	5.06528e-11			ENSG00000167755	5653	KLK6	1.42196	0.00151287	0.0259548			ENSG00000148484	6251	RSU1	-0.15627	3.29205e-05	0.00133106
	ENSG00000115380	2202	EFEMP1	-0.476382	1.30373e-13	5.41772e-11			ENSG00000203867	282996	RBM20	1.42099	1.72347e-06	0.000114592			ENSG00000163644	152926	PPM1K	-0.159778	0.00220753	0.034772
	ENSG00000221968	3995	FADS3	-0.567696	1.68776e-13	6.82404e-11			ENSG00000165887	26287	ANKRD2	1.40146	2.13733e-07	1.94966e-05			ENSG00000099385	9274	BCL7C	-0.161689	0.00220718	0.034772
	ENSG00000151726	2180	ACSL1	0.345278	4.18943e-13	1.64931e-10			ENSG00000074966	7294	TXK	1.38335	1.99634e-06	0.000130416			ENSG00000065308	9697	TRAM2	-0.161704	0.00239327	0.0367214
	ENSG00000068078	2261	FGFR3	-0.865426	4.70158e-13	1.80348e-10			ENSG00000177374	3090	HIC1	1.37752	0.00114119	0.0213068			ENSG00000132589	2319	FLOT2	-0.161763	0.00102955	0.0197447
	ENSG00000165175	58526	MID1IP1	0.478686	6.45285e-13	2.41337e-10			ENSG00000234678			1.32065	4.09308e-15	2.66228e-12			ENSG00000124357	55577	NAGK	-0.162869	0.0013238	0.0236044
	ENSG00000158286	388591	RNF207	0.965489	1.02777e-12	3.7501e-10			ENSG00000180530	8204	NRIP1	1.27934	7.40256e-14	3.25712e-11			ENSG00000188522	644815	FAM83G	-0.163858	0.00062103	0.0136951
	ENSG00000182197	2131	EXT1	-0.320556	1.07733e-12	3.83734e-10			ENSG00000185215	7127	TNFAIP2	1.2739	7.83778e-08	8.43221e-06			ENSG00000034510	9168	TMSB10	-0.164012	1.05726e-06	7.60412e-05
	ENSG00000013588	9052	GPRC5A	0.642581	1.88923e-12	6.57276e-10			ENSG00000004799	5166	PDK4	1.26356	1.10381e-15	7.86331e-13			ENSG00000050393	63933	MCUR1	-0.165519	2.54509e-05	0.00111547
	ENSG00000096696	1832	DSP	-0.32891	2.37245e-12	8.06632e-10			ENSG00000230438			1.26242	0.000483141	0.0113111			ENSG00000110880	23603	CORO1C	-0.165555	0.00209184	0.033398
	ENSG00000235823	90271	OLMALINC	0.764545	2.46147e-12	8.18301e-10			ENSG00000124212	5740	PTGIS	1.26215	1.26361e-09	2.25042e-07			ENSG00000094631	10013	HDAC6	-0.165724	0.000317108	0.00823601
	ENSG00000103196	83716	CRISPLD2	0.666922	3.02345e-12	9.8328e-10			ENSG00000271605	284021	MILR1	1.24931	9.06316e-05	0.00297989			ENSG00000113161	3156	HMGCR	-0.16736	5.59337e-06	0.00030539
	ENSG00000272482			3.35727	3.73185e-12	1.18784e-09			ENSG00000053747	3909	LAMA3	1.24528	0.000224138	0.00624414			ENSG00000196411	2050	EPHB4	-0.167657	0.00321018	0.0451781
	ENSG00000176834	54621	VSIG10	0.345945	4.86258e-12	1.5155e-09			ENSG00000185518	9899	SV2B	1.245	6.21503e-05	0.00220848			ENSG00000072840	2121	EVC	-0.172118	0.00363125	0.0492954
	ENSG00000182809	1397	CRIP2	-0.906478	6.146e-12	1.87641e-09			ENSG00000138131	84171	LOXL4	1.24088	3.80571e-16	2.9965e-13			ENSG00000165915	91252	SLC39A13	-0.172248	0.00304998	0.0438251
	ENSG00000150551	116372	LYPD1	-0.768184	6.54039e-12	1.95689e-09			ENSG00000080031	5794	PTPRH	1.22445	4.71223e-07	3.76979e-05			ENSG00000103335	9780	PIEZO1	-0.17253	0.000222376	0.00621821
	ENSG00000138829	2201	FBN2	-0.546406	6.87513e-12	2.0167e-09			ENSG00000172575	10125	RASGRP1	1.20536	1.55503e-05	0.000733859			ENSG00000126214	3831	KLC1	-0.17314	0.00114225	0.0213068
	ENSG00000142627	1969	EPHA2	0.416188	1.41933e-11	4.0833e-09			ENSG00000232850	389791	PTGES2-AS1	1.2049	0.00233877	0.0362225			ENSG00000196776	961	CD47	-0.173375	0.00143754	0.0250356
	ENSG00000102699	143	PARP4	0.205742	1.54156e-11	4.35128e-09			ENSG00000156284	9073	CLDN8	1.20455	0.00117537	0.0216813			ENSG00000160299	5116	PCNT	-0.173438	0.000282406	0.00749076
	ENSG00000237523	439990	LINC00857	0.955014	1.75851e-11	4.87171e-09			ENSG00000273478			1.20208	0.000200183	0.00565044			ENSG00000198722	10497	UNC13B	-0.173786	0.000924402	0.0183398
	ENSG00000198959	7052	TGM2	1.05869	1.80607e-11	4.9125e-09			ENSG00000154529	728577	CNTNAP3B	1.19337	0.0016252	0.0272263			ENSG00000164111	308	ANXA5	-0.174283	3.79261e-07	3.13466e-05
	ENSG00000137868	64220	STRA6	1.76206	2.89273e-11	7.72771e-09			ENSG00000105825	7980	TFPI2	1.17837	2.91582e-14	1.45402e-11			ENSG00000114554	5361	PLXNA1	-0.175658	0.000659005	0.0144133
	ENSG00000185585	169611	OLFML2A	-1.05231	3.03809e-11	7.97366e-09			ENSG00000125968	3397	ID1	1.15302	8.69758e-06	0.000444081			ENSG00000120437	39	ACAT2	-0.178442	0.000164121	0.0048391
	ENSG00000102804	8848	TSC22D1	-0.446892	3.186e-11	8.21768e-09			ENSG00000169435	166824	RASSF6	1.13468	0.000116247	0.00365625			ENSG00000169967	10746	MAP3K2	-0.178771	0.00138339	0.024319
	ENSG00000278540	31	ACACA	0.403757	4.86749e-11	1.2342e-08			ENSG00000256894			1.11835	0.000538717	0.0123041			ENSG00000105953	4967	OGDH	-0.17898	0.000274923	0.00733128
	ENSG00000142634	79180	EFHD2	0.458438	5.17244e-11	1.28966e-08			ENSG00000134668	90853	SPOCD1	1.09562	4.31279e-06	0.000247703			ENSG00000173894	84733	CBX2	-0.180518	0.00127995	0.0230977
	ENSG00000198910	3897	L1CAM	-0.827784	5.39894e-11	1.32407e-08			ENSG00000167676	729359	PLIN4	1.08056	2.52317e-07	2.19457e-05			ENSG00000187514	5757	PTMA	-0.181028	8.337e-06	0.000433061
	ENSG00000145685	10184	LHFPL2	0.407804	9.27112e-11	2.13378e-08			ENSG00000107738	64115	VSIR	1.07012	0.000263942	0.00711154			ENSG00000135049	23287	AGTPBP1	-0.181496	0.00340251	0.0469139
	ENSG00000145687	23635	SSBP2	-0.531307	8.91106e-11	2.13378e-08			ENSG00000198959	7052	TGM2	1.05869	1.80607e-11	4.9125e-09			ENSG00000004059	381	ARF5	-0.181883	0.000116335	0.00365625
	ENSG00000168209	54541	DDIT4	0.784925	9.00727e-11	2.13378e-08			ENSG00000039560	26064	RAI14	1.0442	4.09898e-08	4.90566e-06			ENSG00000165102	138050	HGSNAT	-0.182484	0.0024884	0.0378703
	ENSG00000198431	7296	TXNRD1	0.330933	9.16868e-11	2.13378e-08			ENSG00000111319	6337	SCNN1A	1.00767	3.86249e-14	1.80571e-11			ENSG00000137177	63971	KIF13A	-0.182528	2.8676e-05	0.00122569
	ENSG00000116977	3964	LGALS8	0.250142	9.68071e-11	2.19429e-08			ENSG00000178726	7056	THBD	0.998348	4.02319e-06	0.000232382			ENSG00000160293	7410	VAV2	-0.182949	0.00153452	0.0262059
	ENSG00000123983	2181	ACSL3	0.943343	1.10344e-10	2.46381e-08			ENSG00000136869	7099	TLR4	0.996997	0.00226631	0.0353904			ENSG00000168067	5871	MAP4K2	-0.184238	0.0011484	0.0213417
	ENSG00000176788	10409	BASP1	-0.306221	1.25937e-10	2.73046e-08			ENSG00000265666	101929693	RARA-AS1	0.993285	0.000172282	0.00502406			ENSG00000100304	23170	TTLL12	-0.185088	3.79438e-05	0.0015137
	ENSG00000134363	10468	FST	-1.02161	1.252e-10	2.73046e-08			ENSG00000117407	9048	ARTN	0.990236	0.00147555	0.0255194			ENSG00000108840	10014	HDAC5	-0.18761	0.000265257	0.00711154
	ENSG00000170365	4086	SMAD1	-0.337381	1.81661e-10	3.87614e-08			ENSG00000169991	126917	IFFO2	0.979017	2.11531e-20	3.43132e-17			ENSG00000115902	6509	SLC1A4	-0.188664	0.00270468	0.0404216
	ENSG00000132481	91107	TRIM47	-0.513168	1.83961e-10	3.87614e-08			ENSG00000115008	3552	IL1A	0.977166	0.00028481	0.00752784			ENSG00000196743	2760	GM2A	-0.188703	1.19319e-05	0.000577675
	ENSG00000013619	10046	MAMLD1	-0.737044	2.84064e-10	5.90222e-08			ENSG00000134955	219855	SLC37A2	0.976542	0.000184745	0.0052845			ENSG00000106799	7046	TGFBR1	-0.191993	5.35747e-05	0.00197408
	ENSG00000140481	80125	CCDC33	1.78295	3.15215e-10	6.45974e-08			ENSG00000158286	388591	RNF207	0.965489	1.02777e-12	3.7501e-10			ENSG00000136720	9394	HS6ST1	-0.192171	0.000838094	0.0171049
	ENSG00000162692	7412	VCAM1	1.51019	3.72056e-10	7.52157e-08			ENSG00000257732			0.955569	0.00137697	0.0243008			ENSG00000177542	79751	SLC25A22	-0.19218	0.000543244	0.012351
	ENSG00000099875	2872	MKNK2	0.357156	4.11417e-10	8.20639e-08			ENSG00000237523	439990	LINC00857	0.955014	1.75851e-11	4.87171e-09			ENSG00000147130	9203	ZMYM3	-0.193883	2.97467e-05	0.00125681
	ENSG00000198833	51465	UBE2J1	0.391276	4.55212e-10	8.96049e-08			ENSG00000138378	6775	STAT4	0.95348	0.00119256	0.0219142			ENSG00000133935	11161	ERG28	-0.195289	6.85501e-05	0.00239047
	ENSG00000100003	23541	SEC14L2	0.576522	4.85539e-10	9.43334e-08			ENSG00000261770			0.949756	0.00283111	0.0416045			ENSG00000173402	1605	DAG1	-0.195574	0.00184185	0.0303125
	ENSG00000134326	129607	CMPK2	-0.425485	5.12194e-10	9.82362e-08			ENSG00000123983	2181	ACSL3	0.943343	1.10344e-10	2.46381e-08			ENSG00000092445	7301	TYRO3	-0.195875	0.000435226	0.0105185
	ENSG00000185567	113146	AHNAK2	-0.549902	5.48463e-10	1.03861e-07			ENSG00000163993	6286	S100P	0.938762	8.11185e-06	0.000422834			ENSG00000140577	64784	CRTC3	-0.196275	0.00351381	0.0480061
	ENSG00000166582	201161	CENPV	0.41913	5.65863e-10	1.05816e-07			ENSG00000115232	3676	ITGA4	0.933618	5.53598e-05	0.00201996			ENSG00000133816	9645	MICAL2	-0.196471	0.000665442	0.0145329
	ENSG00000164442	10370	CITED2	-0.36533	6.00387e-10	1.10886e-07			ENSG00000090339	3383	ICAM1	0.924295	0.000354349	0.00900011			ENSG00000149782	5331	PLCB3	-0.197994	0.000130198	0.0040494
	ENSG00000128342	3976	LIF	0.786701	8.10768e-10	1.47916e-07			ENSG00000079257	56925	LXN	0.919505	3.13053e-20	4.25753e-17			ENSG00000197119	123096	SLC25A29	-0.198624	0.000806374	0.0167547
	ENSG00000183696	7378	UPP1	0.615008	8.59525e-10	1.54922e-07			ENSG00000142621	114827	FHAD1	0.91291	0.00048879	0.0114076			ENSG00000187164	57698	SHTN1	-0.198637	0.000199764	0.00564929
	ENSG00000124212	5740	PTGIS	1.26215	1.26361e-09	2.25042e-07			ENSG00000172137	794	CALB2	0.90821	1.79641e-05	0.000831013			ENSG00000083857	2195	FAT1	-0.198668	2.47122e-07	2.17467e-05
	ENSG00000154734	9510	ADAMTS1	-0.887422	1.31507e-09	2.31451e-07			ENSG00000240207			0.907091	5.92962e-07	4.52587e-05			ENSG00000131069	55902	ACSS2	-0.200751	0.00328644	0.0457776
	ENSG00000135074	8728	ADAM19	0.501478	1.92796e-09	3.35375e-07			ENSG00000153551	112616	CMTM7	0.900082	4.88908e-07	3.89046e-05			ENSG00000109079	7126	TNFAIP1	-0.203021	5.36233e-07	4.20003e-05
	ENSG00000138411	57520	HECW2	-0.645756	1.9945e-09	3.42962e-07			ENSG00000168056	4054	LTBP3	0.896076	0.00121563	0.0221778			ENSG00000142669	83442	SH3BGRL3	-0.20334	2.89724e-05	0.00123133
	ENSG00000169398	5747	PTK2	0.147059	2.18687e-09	3.71767e-07			ENSG00000235609			0.894586	0.000910023	0.0180796			ENSG00000123933	10608	MXD4	-0.203415	0.000127441	0.00398854
	ENSG00000081181	384	ARG2	-0.514921	2.35293e-09	3.95504e-07			ENSG00000130600	283120	H19	0.876218	0.00040223	0.00992965			ENSG00000214944	64283	ARHGEF28	-0.203671	0.00299656	0.0432326
	ENSG00000163435	1999	ELF3	1.61409	2.3978e-09	3.98568e-07			ENSG00000163364			0.875698	0.00299681	0.0432326			ENSG00000116729	79971	WLS	-0.204223	0.000514346	0.0118397
	ENSG00000041982	3371	TNC	-0.561578	3.04657e-09	5.00842e-07			ENSG00000176244	414149	ACBD7	0.867292	0.000287515	0.00755928			ENSG00000128512	9732	DOCK4	-0.204237	0.00319469	0.0450847
	ENSG00000143502	55061	SUSD4	-0.75579	3.38771e-09	5.50871e-07			ENSG00000168497	8436	CAVIN2	0.865567	1.11863e-08	1.6091e-06			ENSG00000147813	93100	NAPRT	-0.206294	3.62167e-05	0.00144867
	ENSG00000102359	27286	SRPX2	0.649868	4.34783e-09	6.99393e-07			ENSG00000129422	57509	MTUS1	0.864066	1.44399e-08	2.01888e-06			ENSG00000147065	4478	MSN	-0.20631	7.8911e-08	8.43221e-06
	ENSG00000183508	54855	TENT5C	-0.64204	4.79835e-09	7.63652e-07			ENSG00000099194	6319	SCD	0.86231	8.67547e-33	3.24462e-29			ENSG00000110218	24145	PANX1	-0.208186	6.37093e-05	0.00224257
	ENSG00000099250	8829	NRP1	0.360097	5.00594e-09	7.80921e-07			ENSG00000145990	54438	GFOD1	0.857092	0.00059161	0.0132097			ENSG00000108389	9110	MTMR4	-0.208228	3.79647e-06	0.000221856
	ENSG00000166949	4088	SMAD3	0.445114	5.01126e-09	7.80921e-07			ENSG00000226549			0.854079	1.57838e-07	1.53077e-05			ENSG00000125520	56731	SLC2A4RG	-0.208278	0.00201685	0.032513
	ENSG00000134321	91543	RSAD2	-0.540338	5.82823e-09	8.9887e-07			ENSG00000100234	7078	TIMP3	0.852721	0.000231123	0.00639112			ENSG00000074657	55205	ZNF532	-0.209749	0.00170557	0.028477
	ENSG00000114982	55683	KANSL3	0.264762	7.73154e-09	1.18024e-06			ENSG00000156804	114907	FBXO32	0.849289	0.000284707	0.00752784			ENSG00000167565	29946	SERTAD3	-0.210538	0.000788506	0.0164519
	ENSG00000213722	23564	DDAH2	-0.408888	8.17549e-09	1.23164e-06			ENSG00000112715	7422	VEGFA	0.84921	9.92592e-42	4.94972e-38			ENSG00000115758	4953	ODC1	-0.210829	0.00111752	0.02095
	ENSG00000067057	5214	PFKP	0.276719	8.23287e-09	1.23164e-06			ENSG00000170961	3037	HAS2	0.843842	0.000930348	0.0183857			ENSG00000197182	400931	MIRLET7BHG	-0.211319	6.97758e-05	0.00241631
	ENSG00000019186	1591	CYP24A1	2.26279	9.48126e-09	1.40435e-06			ENSG00000005249	5577	PRKAR2B	0.843291	2.5568e-05	0.00111547			ENSG00000103495	4150	MAZ	-0.211918	9.2066e-06	0.000462184
	ENSG00000149809	7108	TM7SF2	-0.429002	9.81872e-09	1.44008e-06			ENSG00000123095	79365	BHLHE41	0.841467	0.000349103	0.00891226			ENSG00000161618	126133	ALDH16A1	-0.212451	0.00179193	0.0296214
	ENSG00000183111	389337	ARHGEF37	-0.506436	1.04383e-08	1.51609e-06			ENSG00000237686	101929705	LOC101929705	0.829133	0.000855157	0.017382			ENSG00000178904	147991	DPY19L3	-0.212811	0.00135692	0.0240802
	ENSG00000168497	8436	CAVIN2	0.865567	1.11863e-08	1.6091e-06			ENSG00000100311	5155	PDGFB	0.828535	4.66257e-07	3.75011e-05			ENSG00000064687	10347	ABCA7	-0.214241	0.00226263	0.0353699
	ENSG00000106351	3268	AGFG2	0.399478	1.15647e-08	1.6477e-06			ENSG00000057704	57458	TMCC3	0.825306	4.52267e-06	0.000254358			ENSG00000167535	784	CACNB3	-0.214325	0.000262024	0.00710503
	ENSG00000169439	6383	SDC2	-0.474541	1.26002e-08	1.77829e-06			ENSG00000136383	57538	ALPK3	0.822745	1.86331e-05	0.000854414			ENSG00000149798	10435	CDC42EP2	-0.214678	0.00165976	0.027774
	ENSG00000129422	57509	MTUS1	0.864066	1.44399e-08	2.01888e-06			ENSG00000248323	100505994	LUCAT1	0.816053	9.39509e-05	0.00307008			ENSG00000163191	6282	S100A11	-0.215453	5.20469e-07	4.11969e-05
	ENSG00000075618	6624	FSCN1	-0.447522	1.54119e-08	2.13483e-06			ENSG00000049249	3604	TNFRSF9	0.80822	3.83545e-06	0.000223262			ENSG00000184675	139285	AMER1	-0.216003	0.000113234	0.00357495
	ENSG00000161011	8878	SQSTM1	0.35265	1.63229e-08	2.24028e-06			ENSG00000100055	27128	CYTH4	0.80349	0.00312786	0.0445221			ENSG00000184363	11187	PKP3	-0.216112	9.54573e-05	0.00310491
	ENSG00000118849	5918	RARRES1	1.80529	1.73572e-08	2.36058e-06			ENSG00000187800	375033	PEAR1	0.801945	8.66488e-05	0.00286784			ENSG00000119711	4329	ALDH6A1	-0.218545	0.000655233	0.0143518
	ENSG00000026025	7431	VIM	-0.480993	1.80247e-08	2.42927e-06			ENSG00000196917	27198	HCAR1	0.793801	4.98051e-06	0.000278594			ENSG00000120256	84918	LRP11	-0.218568	5.7718e-05	0.00208063
	ENSG00000114993	6242	RTKN	-0.284784	2.04833e-08	2.71177e-06			ENSG00000167191	51704	GPRC5B	0.790175	2.04032e-05	0.000924946			ENSG00000148384	56623	INPP5E	-0.218744	1.57757e-05	0.000739826
	ENSG00000111335	4939	OAS2	-0.489829	2.04714e-08	2.71177e-06			ENSG00000128342	3976	LIF	0.786701	8.10768e-10	1.47916e-07			ENSG00000135924	3300	DNAJB2	-0.219268	4.99085e-06	0.000278594
	ENSG00000130513	9518	GDF15	1.6231	2.19952e-08	2.88639e-06			ENSG00000168209	54541	DDIT4	0.784925	9.00727e-11	2.13378e-08			ENSG00000176058	286262	TPRN	-0.220105	0.000293164	0.00769427
	ENSG00000168685	3575	IL7R	-0.625517	2.32855e-08	3.00303e-06			ENSG00000132932	51761	ATP8A2	0.778119	0.00286211	0.0419216			ENSG00000111817	29940	DSE	-0.220338	0.00336409	0.0466308
	ENSG00000112769	3910	LAMA4	0.632674	2.32518e-08	3.00303e-06			ENSG00000117115	11240	PADI2	0.776932	2.74762e-06	0.000169154			ENSG00000162729	93185	IGSF8	-0.220506	0.000772969	0.0161503
	ENSG00000145819	23092	ARHGAP26	0.51092	2.38394e-08	3.04818e-06			ENSG00000139725	54509	RHOF	0.771898	5.31898e-17	5.3048e-14			ENSG00000134294	54407	SLC38A2	-0.2211	1.64354e-05	0.000768355
	ENSG00000115756	3241	HPCAL1	0.349709	2.45629e-08	3.09033e-06			ENSG00000078098	2191	FAP	0.764621	3.22108e-06	0.000193524			ENSG00000020577	23034	SAMD4A	-0.221433	0.00175456	0.0291634
	ENSG00000113407	6897	TARS	0.167502	2.45822e-08	3.09033e-06			ENSG00000235823	90271	OLMALINC	0.764545	2.46147e-12	8.18301e-10			ENSG00000196923	9260	PDLIM7	-0.223391	0.000145429	0.00441442
	ENSG00000106541	10551	AGR2	-0.569082	2.95926e-08	3.66542e-06			ENSG00000030419	22807	IKZF2	0.762571	0.000617081	0.0136694			ENSG00000115415	6772	STAT1	-0.223759	1.33418e-06	9.24044e-05
	ENSG00000130707	445	ASS1	-0.453236	2.96468e-08	3.66542e-06			ENSG00000204876	389602	LOC389602	0.758683	0.00200973	0.0324331			ENSG00000265972	10628	TXNIP	-0.225865	0.000904182	0.0180354
	ENSG00000131650	79412	KREMEN2	-1.17394	3.16004e-08	3.87494e-06			ENSG00000111348	397	ARHGDIB	0.751808	0.00107218	0.0203036			ENSG00000154358	84033	OBSCN	-0.227187	0.000994182	0.0192157
	ENSG00000108846	8714	ABCC3	0.421121	3.31643e-08	4.03364e-06			ENSG00000139289	22822	PHLDA1	0.745746	2.54124e-06	0.000158404			ENSG00000235109	64288	ZSCAN31	-0.227821	0.00138004	0.0243174
	ENSG00000118523	1490	CCN2	-0.408672	3.60749e-08	4.35227e-06			ENSG00000111684	10162	LPCAT3	0.741543	7.6496e-15	4.32551e-12			ENSG00000172037	3913	LAMB2	-0.228507	1.74068e-06	0.000114902
	ENSG00000039560	26064	RAI14	1.0442	4.09898e-08	4.90566e-06			ENSG00000124191	84969	TOX2	0.74025	0.0001864	0.00530143			ENSG00000182272	338707	B4GALNT4	-0.228591	0.000834815	0.0170799
	ENSG00000111331	4940	OAS3	-0.240995	4.18637e-08	4.97048e-06			ENSG00000265763	118738	ZNF488	0.737383	0.00189009	0.0309363			ENSG00000100243	1727	CYB5R3	-0.22918	0.00179142	0.0296214
	ENSG00000118257	8828	NRP2	0.584892	4.65326e-08	5.48132e-06			ENSG00000124882	2069	EREG	0.732368	2.10585e-07	1.94466e-05			ENSG00000079462	5050	PAFAH1B3	-0.229235	4.7786e-05	0.00181903
	ENSG00000162496	9249	DHRS3	2.79514	5.28697e-08	6.17915e-06			ENSG00000164171	3673	ITGA2	0.727984	4.28475e-05	0.00165633			ENSG00000167996	2495	FTH1	-0.229249	0.000151698	0.00455705
	ENSG00000133706	51520	LARS	0.193596	5.74349e-08	6.66067e-06			ENSG00000167779	3489	IGFBP6	0.72624	1.18506e-13	5.06528e-11			ENSG00000070961	490	ATP2B1	-0.229621	5.09526e-05	0.00190908
	ENSG00000131459	9945	GFPT2	-0.231292	5.81517e-08	6.69192e-06			ENSG00000169247	79628	SH3TC2	0.723425	1.61133e-07	1.54523e-05			ENSG00000169258	114787	GPRIN1	-0.230689	0.00253887	0.0384428
	ENSG00000137267	7280	TUBB2A	-0.411448	6.00115e-08	6.85323e-06			ENSG00000264215			0.72117	0.00121225	0.0221433			ENSG00000184897	8971	H1FX	-0.231046	0.00187234	0.030713
	ENSG00000003436	7035	TFPI	0.429479	6.10689e-08	6.92114e-06			ENSG00000274173			0.720054	4.10892e-05	0.00159661			ENSG00000131697	261734	NPHP4	-0.231147	0.00195763	0.0316949
	ENSG00000139055	121506	ERP27	0.645838	6.25509e-08	7.0358e-06			ENSG00000131016	9590	AKAP12	0.717832	1.95942e-51	1.46565e-47			ENSG00000131459	9945	GFPT2	-0.231292	5.81517e-08	6.69192e-06
	ENSG00000176871	55884	WSB2	0.275547	6.80599e-08	7.59832e-06			ENSG00000168490	9796	PHYHIP	0.709623	0.00156474	0.0266049			ENSG00000138642	55008	HERC6	-0.232502	2.55752e-05	0.00111547
	ENSG00000142910	64129	TINAGL1	2.10339	7.11602e-08	7.86594e-06			ENSG00000151632	1646	AKR1C2	0.693054	5.10419e-06	0.00028281			ENSG00000171608	5293	PIK3CD	-0.232518	0.0027149	0.0405224
	ENSG00000106052	8887	TAX1BP1	0.231766	7.15086e-08	7.86594e-06			ENSG00000166689	144100	PLEKHA7	0.680255	1.2861e-06	8.99065e-05			ENSG00000122642	11328	FKBP9	-0.233069	4.99059e-05	0.00188374
	ENSG00000118503	7128	TNFAIP3	-0.356983	7.57104e-08	8.26735e-06			ENSG00000187134	1645	AKR1C1	0.677527	1.50008e-07	1.46674e-05			ENSG00000121671	1408	CRY2	-0.233249	0.00045779	0.0108434
	ENSG00000177732	6666	SOX12	-0.547705	7.63799e-08	8.28003e-06			ENSG00000162654	115361	GBP4	0.676329	4.65569e-05	0.00177676			ENSG00000184979	11274	USP18	-0.233331	0.00195215	0.0316748
	ENSG00000185215	7127	TNFAIP2	1.2739	7.83778e-08	8.43221e-06			ENSG00000239887	400793	C1orf226	0.675205	9.39905e-05	0.00307008			ENSG00000145545	6715	SRD5A1	-0.233747	3.944e-05	0.00154456
	ENSG00000147065	4478	MSN	-0.20631	7.8911e-08	8.43221e-06			ENSG00000165959	79789	CLMN	0.674802	5.7175e-07	4.40896e-05			ENSG00000205659	91750	LIN52	-0.234957	0.00204527	0.0327593
	ENSG00000096063	6732	SRPK1	0.159735	8.2107e-08	8.7115e-06			ENSG00000155893	92370	PXYLP1	0.669734	1.37747e-06	9.49628e-05			ENSG00000011422	5329	PLAUR	-0.23619	0.00172008	0.0286552
	ENSG00000167702	90990	KIFC2	-0.403352	8.88932e-08	9.36509e-06			ENSG00000103196	83716	CRISPLD2	0.666922	3.02345e-12	9.8328e-10			ENSG00000135596	64780	MICAL1	-0.236827	3.79268e-06	0.000221856
	ENSG00000139641	23344	ESYT1	-0.286533	9.67903e-08	1.01258e-05			ENSG00000184371	1435	CSF1	0.655269	7.82589e-06	0.000410791			ENSG00000131788	10401	PIAS3	-0.237813	0.000998673	0.0192776
	ENSG00000142733	9064	MAP3K6	-0.367349	1.01382e-07	1.05324e-05			ENSG00000183778	10317	B3GALT5	0.65355	0.00298049	0.0430803			ENSG00000142089	10410	IFITM3	-0.237862	0.000723324	0.0154378
	ENSG00000196154	6275	S100A4	-0.341731	1.02142e-07	1.05382e-05			ENSG00000168961	3965	LGALS9	0.651152	1.27337e-05	0.000608616			ENSG00000130589	85441	HELZ2	-0.237958	0.00314298	0.0446316
	ENSG00000115129	9540	TP53I3	-0.30914	1.06608e-07	1.09237e-05			ENSG00000102359	27286	SRPX2	0.649868	4.34783e-09	6.99393e-07			ENSG00000140859	3801	KIFC3	-0.238626	3.32462e-05	0.0013406
	ENSG00000185033	10509	SEMA4B	0.301279	1.07733e-07	1.09639e-05			ENSG00000253669			0.649437	0.000482971	0.0113111			ENSG00000169908	4071	TM4SF1	-0.238647	0.000426987	0.0103866
	ENSG00000073008	5817	PVR	0.259289	1.166e-07	1.17861e-05			ENSG00000139055	121506	ERP27	0.645838	6.25509e-08	7.0358e-06			ENSG00000196924	2316	FLNA	-0.238961	0.00016076	0.00477176
	ENSG00000197746	5660	PSAP	0.264524	1.22813e-07	1.23308e-05			ENSG00000013588	9052	GPRC5A	0.642581	1.88923e-12	6.57276e-10			ENSG00000198832	140606	SELENOM	-0.23972	0.00199579	0.032243
	ENSG00000166575	65084	TMEM135	0.33294	1.30267e-07	1.2992e-05			ENSG00000112769	3910	LAMA4	0.632674	2.32518e-08	3.00303e-06			ENSG00000185278	84614	ZBTB37	-0.240006	0.00056749	0.0128049
	ENSG00000188060	115273	RAB42	-0.85925	1.35435e-07	1.34179e-05			ENSG00000129514	3169	FOXA1	0.621784	1.0954e-06	7.76646e-05			ENSG00000173511	7423	VEGFB	-0.240846	0.000869192	0.0175718
	ENSG00000136244	3569	IL6	-0.840007	1.49352e-07	1.46674e-05			ENSG00000188613	340719	NANOS1	0.618104	6.61419e-06	0.000353775			ENSG00000111331	4940	OAS3	-0.240995	4.18637e-08	4.97048e-06
	ENSG00000187134	1645	AKR1C1	0.677527	1.50008e-07	1.46674e-05			ENSG00000262001			0.616545	2.9992e-05	0.00125681			ENSG00000106665	7461	CLIP2	-0.241173	0.000131353	0.00407686
	ENSG00000164484	114801	TMEM200A	-1.0906	1.58602e-07	1.53077e-05			ENSG00000183696	7378	UPP1	0.615008	8.59525e-10	1.54922e-07			ENSG00000140464	5371	PML	-0.242802	0.00105833	0.0201298
	ENSG00000226549			0.854079	1.57838e-07	1.53077e-05			ENSG00000172985	344558	SH3RF3	0.611305	0.000964393	0.0187856			ENSG00000185650	677	ZFP36L1	-0.24347	0.000447162	0.0106862
	ENSG00000169247	79628	SH3TC2	0.723425	1.61133e-07	1.54523e-05			ENSG00000145536	170690	ADAMTS16	0.606333	0.000954924	0.0186497			ENSG00000235162	387882	C12orf75	-0.243815	5.10449e-05	0.00190908
	ENSG00000110080	6484	ST3GAL4	0.345908	1.62307e-07	1.54657e-05			ENSG00000183208	390637	GDPGP1	0.604919	2.55107e-05	0.00111547			ENSG00000159788	6002	RGS12	-0.244023	0.000106123	0.00339958
	ENSG00000071242	6196	RPS6KA2	-0.388261	1.7187e-07	1.62733e-05			ENSG00000074527	59277	NTN4	0.60072	0.00326021	0.0456064			ENSG00000092964	1808	DPYSL2	-0.245566	0.00181248	0.029928
	ENSG00000136068	2317	FLNB	0.419501	1.7585e-07	1.65454e-05			ENSG00000169252	154	ADRB2	0.597572	5.72628e-05	0.00207422			ENSG00000196405	51466	EVL	-0.246552	0.00106465	0.0201865
	ENSG00000173744	3267	AGFG1	0.321982	1.82116e-07	1.70279e-05			ENSG00000121236	117854	TRIM6	0.594449	0.00120329	0.0220327			ENSG00000163702	84818	IL17RC	-0.246626	0.000731763	0.0155943
	ENSG00000130487	113730	KLHDC7B	-0.598414	2.074e-07	1.92715e-05			ENSG00000118257	8828	NRP2	0.584892	4.65326e-08	5.48132e-06			ENSG00000079156	114880	OSBPL6	-0.248524	0.00221938	0.0349127
	ENSG00000124882	2069	EREG	0.732368	2.10585e-07	1.94466e-05			ENSG00000164741	10395	DLC1	0.582936	0.0001079	0.00344176			ENSG00000174705	285590	SH3PXD2B	-0.248842	8.91157e-05	0.00294298
	ENSG00000165887	26287	ANKRD2	1.40146	2.13733e-07	1.94966e-05			ENSG00000211584	55652	SLC48A1	0.580302	0.00235776	0.0362844			ENSG00000131584	116983	ACAP3	-0.249283	1.93865e-05	0.000881526
	ENSG00000133030	23164	MPRIP	0.191858	2.1315e-07	1.94966e-05			ENSG00000176485	11145	PLAAT3	0.578946	0.000406102	0.0100087			ENSG00000042493	822	CAPG	-0.249755	0.000704423	0.0151555
	ENSG00000163739	2919	CXCL1	-0.899436	2.23118e-07	2.02293e-05			ENSG00000107159	768	CA9	0.578366	0.0017493	0.0291096			ENSG00000082014	6604	SMARCD3	-0.250454	0.00170952	0.0285111
	ENSG00000204616	11074	TRIM31	1.96861	2.28227e-07	2.0568e-05			ENSG00000181885	1366	CLDN7	0.577358	3.37108e-06	0.000200125			ENSG00000106077	83451	ABHD11	-0.25205	0.00233297	0.0362045
	ENSG00000158470	9334	B4GALT5	0.422226	2.32151e-07	2.07962e-05			ENSG00000100003	23541	SEC14L2	0.576522	4.85539e-10	9.43334e-08			ENSG00000159842	29	ABR	-0.252161	0.00262549	0.039435
	ENSG00000150527	4253	MIA2	0.345034	2.33599e-07	2.08014e-05			ENSG00000196549	4311	MME	0.575396	8.22379e-05	0.00274616			ENSG00000162073	124222	PAQR4	-0.252201	0.000112986	0.00357495
	ENSG00000158246	115572	TENT5B	-0.890725	2.41356e-07	2.1365e-05			ENSG00000105976	4233	MET	0.569216	1.33084e-06	9.24044e-05			ENSG00000182325	26233	FBXL6	-0.253982	1.58337e-06	0.000107182
	ENSG00000083857	2195	FAT1	-0.198668	2.47122e-07	2.17467e-05			ENSG00000115648	79083	MLPH	0.56782	6.64892e-07	4.9734e-05			ENSG00000011105	10867	TSPAN9	-0.254286	0.00158638	0.0268527
	ENSG00000162433	205	AK4	0.292147	2.49913e-07	2.18637e-05			ENSG00000197142	51703	ACSL5	0.563836	2.60588e-06	0.000161361			ENSG00000181588	399664	MEX3D	-0.2549	0.00141314	0.0246969
	ENSG00000167676	729359	PLIN4	1.08056	2.52317e-07	2.19457e-05			ENSG00000135046	301	ANXA1	0.562796	0.00210407	0.0335055			ENSG00000132819	55544	RBM38	-0.255633	1.06975e-05	0.000528168
	ENSG00000162434	3716	JAK1	0.155936	2.55401e-07	2.19586e-05			ENSG00000177337			0.558831	3.46892e-05	0.00139503			ENSG00000116717	1647	GADD45A	-0.256496	0.000749859	0.0157555
	ENSG00000172201	3400	ID4	-0.661199	2.55094e-07	2.19586e-05			ENSG00000148926	133	ADM	0.558434	0.000361588	0.00911213			ENSG00000014914	10903	MTMR11	-0.258729	0.000747003	0.0157397
	ENSG00000110492	4192	MDK	0.412328	2.59807e-07	2.22098e-05			ENSG00000228742			0.55768	0.000278907	0.00742428			ENSG00000130827	55558	PLXNA3	-0.259369	0.000303802	0.00791792
	ENSG00000168710	10768	AHCYL1	0.267084	2.656e-07	2.2576e-05			ENSG00000185630	5087	PBX1	0.557279	6.42117e-05	0.00225495			ENSG00000182551	55256	ADI1	-0.259703	3.2642e-05	0.00132745
	ENSG00000102837	10562	OLFM4	-0.834922	2.94158e-07	2.48622e-05			ENSG00000119514	79695	GALNT12	0.556206	3.86533e-06	0.000224129			ENSG00000105722	2077	ERF	-0.260403	5.45335e-05	0.00199956
	ENSG00000146425	6993	DYNLT1	0.271256	3.38669e-07	2.84634e-05			ENSG00000103811	1512	CTSH	0.54894	0.00312046	0.0445016			ENSG00000173801	3728	JUP	-0.26111	0.00271684	0.0405224
	ENSG00000187608	9636	ISG15	-0.322109	3.4371e-07	2.87257e-05			ENSG00000149177	5795	PTPRJ	0.545189	1.56951e-06	0.000106726			ENSG00000099377	80270	HSD3B7	-0.262503	0.000332608	0.00854951
	ENSG00000163347	9076	CLDN1	-0.454117	3.61788e-07	3.00686e-05			ENSG00000057294	5318	PKP2	0.532288	8.51275e-06	0.000439141			ENSG00000179431	24147	FJX1	-0.263494	0.0003539	0.00900011
	ENSG00000164111	308	ANXA5	-0.174283	3.79261e-07	3.13466e-05			ENSG00000227036	400619	LINC00511	0.529875	2.81922e-05	0.00121194			ENSG00000086544	80271	ITPKC	-0.263497	3.17883e-05	0.00129932
	ENSG00000102893	5257	PHKB	0.165346	3.85104e-07	3.16547e-05			ENSG00000072310	6720	SREBF1	0.525892	2.99757e-17	3.20312e-14			ENSG00000142227	2014	EMP3	-0.26391	9.6617e-05	0.00312179
	ENSG00000039139	1767	DNAH5	0.385947	4.11803e-07	3.36644e-05			ENSG00000002587	9957	HS3ST1	0.519276	0.0031445	0.0446316			ENSG00000074590	9891	NUAK1	-0.263953	0.00362763	0.0492909
	ENSG00000188157	375790	AGRN	-0.396393	4.48196e-07	3.62433e-05			ENSG00000137309	3159	HMGA1	0.516341	6.61268e-23	1.23657e-19			ENSG00000148180	2934	GSN	-0.265195	3.12626e-06	0.000189347
	ENSG00000021762	114879	OSBPL5	-0.334277	4.47099e-07	3.62433e-05			ENSG00000112139	266727	MDGA1	0.515011	0.00175671	0.0291634			ENSG00000100558	26499	PLEK2	-0.265289	0.0020428	0.0327593
	ENSG00000100311	5155	PDGFB	0.828535	4.66257e-07	3.75011e-05			ENSG00000145819	23092	ARHGAP26	0.51092	2.38394e-08	3.04818e-06			ENSG00000130940	54897	CASZ1	-0.265865	0.00161012	0.0270644
	ENSG00000080031	5794	PTPRH	1.22445	4.71223e-07	3.76979e-05			ENSG00000061656	6676	SPAG4	0.505225	4.60254e-05	0.00176097			ENSG00000136856	29988	SLC2A8	-0.266913	0.000394394	0.00980702
	ENSG00000153551	112616	CMTM7	0.900082	4.88908e-07	3.89046e-05			ENSG00000135480	3855	KRT7	0.503931	0.00136044	0.0241139			ENSG00000139044	283358	B4GALNT3	-0.267041	0.00150431	0.0258673
	ENSG00000163191	6282	S100A11	-0.215453	5.20469e-07	4.11969e-05			ENSG00000135074	8728	ADAM19	0.501478	1.92796e-09	3.35375e-07			ENSG00000137628	55601	DDX60	-0.267715	0.00138178	0.024319
	ENSG00000132821	128434	VSTM2L	-0.965264	5.23564e-07	4.12238e-05			ENSG00000198929	9722	NOS1AP	0.482603	0.000939918	0.0185015			ENSG00000198824	283489	CHAMP1	-0.268142	0.00252371	0.0383687
	ENSG00000109079	7126	TNFAIP1	-0.203021	5.36233e-07	4.20003e-05			ENSG00000106366	5054	SERPINE1	0.482075	5.15833e-06	0.000284755			ENSG00000255874	283487	LINC00346	-0.268307	0.00339794	0.0468941
	ENSG00000170458	929	CD14	1.95174	5.59055e-07	4.3334e-05			ENSG00000184232	220323	OAF	0.481675	0.00275028	0.0408988			ENSG00000168502	23255	MTCL1	-0.268383	0.00026465	0.00711154
	ENSG00000132002	3337	DNAJB1	0.467524	5.56871e-07	4.3334e-05			ENSG00000165175	58526	MID1IP1	0.478686	6.45285e-13	2.41337e-10			ENSG00000069011	5307	PITX1	-0.268463	0.00159346	0.0269005
	ENSG00000165959	79789	CLMN	0.674802	5.7175e-07	4.40896e-05			ENSG00000054793	10079	ATP9A	0.478492	6.77288e-15	4.05289e-12			ENSG00000063660	2817	GPC1	-0.268515	0.000506608	0.011732
	ENSG00000007944	29116	MYLIP	-0.519907	5.80893e-07	4.4565e-05			ENSG00000115963	390	RND3	0.474707	3.54835e-06	0.000209816			ENSG00000213563	414919	C8orf82	-0.269283	1.59281e-06	0.000107238
	ENSG00000240207			0.907091	5.92962e-07	4.52587e-05			ENSG00000147251	139818	DOCK11	0.472566	0.000445645	0.010667			ENSG00000075275	9620	CELSR1	-0.269487	0.000736614	0.0156308
	ENSG00000162738	57216	VANGL2	-0.393043	6.03909e-07	4.57207e-05			ENSG00000124406	10396	ATP8A1	0.472282	2.00765e-06	0.000130584			ENSG00000165895	143872	ARHGAP42	-0.269838	0.00140716	0.024679
	ENSG00000178209	5339	PLEC	-0.418016	6.05127e-07	4.57207e-05			ENSG00000185442	400451	FAM174B	0.471047	0.00282762	0.041594			ENSG00000149115	85456	TNKS1BP1	-0.271334	3.07138e-05	0.00127119
	ENSG00000126947	51309	ARMCX1	-0.382958	6.45256e-07	4.85077e-05			ENSG00000105643	27106	ARRDC2	0.469065	0.000237129	0.00653304			ENSG00000060558	2769	GNA15	-0.271726	0.00220812	0.034772
	ENSG00000115648	79083	MLPH	0.56782	6.64892e-07	4.9734e-05			ENSG00000168672	157638	LRATD2	0.467994	1.25547e-14	6.47651e-12			ENSG00000135643	27345	KCNMB4	-0.272846	0.00348298	0.0477592
	ENSG00000078747	83737	ITCH	0.191789	6.81645e-07	5.07334e-05			ENSG00000132002	3337	DNAJB1	0.467524	5.56871e-07	4.3334e-05			ENSG00000070404	10272	FSTL3	-0.273849	0.00159035	0.0268832
	ENSG00000180398	90411	MCFD2	0.134771	6.95259e-07	5.14904e-05			ENSG00000186088	54103	GSAP	0.46747	2.81036e-06	0.000171604			ENSG00000164176	10085	EDIL3	-0.274016	0.00136533	0.024172
	ENSG00000113494	5618	PRLR	-0.488913	7.45713e-07	5.4955e-05			ENSG00000006534	221	ALDH3B1	0.463782	0.000150168	0.00452015			ENSG00000110237	9828	ARHGEF17	-0.274145	0.000906239	0.0180377
	ENSG00000126709	2537	IFI6	-0.311484	8.16348e-07	5.98655e-05			ENSG00000178537	788	SLC25A20	0.463755	8.47835e-05	0.00281858			ENSG00000196155	25894	PLEKHG4	-0.274467	0.000333374	0.0085545
	ENSG00000134755	1824	DSC2	-0.312473	8.64511e-07	6.30882e-05			ENSG00000142634	79180	EFHD2	0.458438	5.17244e-11	1.28966e-08			ENSG00000171813	170394	PWWP2B	-0.274679	3.83675e-05	0.00152654
	ENSG00000003249	79007	DBNDD1	-0.299363	8.99349e-07	6.5312e-05			ENSG00000128923	54629	MINDY2	0.455094	0.00106145	0.0201514			ENSG00000058668	493	ATP2B4	-0.274762	0.000434412	0.0105159
	ENSG00000077150	4791	NFKB2	-0.295252	9.43755e-07	6.82057e-05			ENSG00000153292	266977	ADGRF1	0.454452	2.7117e-05	0.00117586			ENSG00000162976	130814	PQLC3	-0.275214	0.00183816	0.0302851
	ENSG00000034510	9168	TMSB10	-0.164012	1.05726e-06	7.60412e-05			ENSG00000166949	4088	SMAD3	0.445114	5.01126e-09	7.80921e-07			ENSG00000105559	57664	PLEKHA4	-0.275555	0.00104582	0.0199559
	ENSG00000145860	153830	RNF145	0.42512	1.07334e-06	7.68282e-05			ENSG00000023445	330	BIRC3	0.439184	0.00359295	0.0489532			ENSG00000184307	254887	ZDHHC23	-0.275675	0.000390403	0.00973404
	ENSG00000165732	9188	DDX21	0.20287	1.08151e-06	7.70448e-05			ENSG00000184305	401145	CCSER1	0.43736	0.00102492	0.0197175			ENSG00000178585	56998	CTNNBIP1	-0.275952	1.59854e-06	0.000107238
	ENSG00000129514	3169	FOXA1	0.621784	1.0954e-06	7.76646e-05			ENSG00000106617	51422	PRKAG2	0.431349	0.000511073	0.0118171			ENSG00000143061	3321	IGSF3	-0.276492	2.85021e-05	0.00122175
	ENSG00000116774	56944	OLFML3	-0.817007	1.16632e-06	8.23027e-05			ENSG00000132357	84674	CARD6	0.430047	3.08451e-05	0.00127119			ENSG00000163171	10602	CDC42EP3	-0.278766	1.40088e-05	0.000665308
	ENSG00000175793	2810	SFN	-0.581696	1.24478e-06	8.74271e-05			ENSG00000003436	7035	TFPI	0.429479	6.10689e-08	6.92114e-06			ENSG00000144445	151050	KANSL1L	-0.279384	1.92301e-05	0.000877078
	ENSG00000166689	144100	PLEKHA7	0.680255	1.2861e-06	8.99065e-05			ENSG00000198648	27347	STK39	0.42905	4.80644e-05	0.00182036			ENSG00000072422	9886	RHOBTB1	-0.279931	0.000967977	0.0188309
	ENSG00000115415	6772	STAT1	-0.223759	1.33418e-06	9.24044e-05			ENSG00000134107	8553	BHLHE40	0.427991	0.0012896	0.023216			ENSG00000164251	2150	F2RL1	-0.280347	0.00252982	0.0384225
	ENSG00000105976	4233	MET	0.569216	1.33084e-06	9.24044e-05			ENSG00000145860	153830	RNF145	0.42512	1.07334e-06	7.68282e-05			ENSG00000165312	220213	OTUD1	-0.280391	0.000227188	0.00630562
	ENSG00000155893	92370	PXYLP1	0.669734	1.37747e-06	9.49628e-05			ENSG00000158470	9334	B4GALT5	0.422226	2.32151e-07	2.07962e-05			ENSG00000132563	51308	REEP2	-0.281955	0.00194653	0.0316263
	ENSG00000197747	6281	S100A10	-0.338149	1.43558e-06	9.8515e-05			ENSG00000081913	23239	PHLPP1	0.421544	0.00125832	0.0227899			ENSG00000011028	9902	MRC2	-0.282787	0.000680757	0.014781
	ENSG00000160712	3570	IL6R	-0.470573	1.50887e-06	0.000103072			ENSG00000108846	8714	ABCC3	0.421121	3.31643e-08	4.03364e-06			ENSG00000114993	6242	RTKN	-0.284784	2.04833e-08	2.71177e-06
	ENSG00000149177	5795	PTPRJ	0.545189	1.56951e-06	0.000106726			ENSG00000050405	51474	LIMA1	0.419922	0.000246664	0.00675841			ENSG00000136153	4008	LMO7	-0.284822	0.000771553	0.0161433
	ENSG00000182325	26233	FBXL6	-0.253982	1.58337e-06	0.000107182			ENSG00000136068	2317	FLNB	0.419501	1.7585e-07	1.65454e-05			ENSG00000125841	80023	NRSN2	-0.284947	5.74743e-05	0.00207685
	ENSG00000178585	56998	CTNNBIP1	-0.275952	1.59854e-06	0.000107238			ENSG00000166582	201161	CENPV	0.41913	5.65863e-10	1.05816e-07			ENSG00000112039	2178	FANCE	-0.286039	6.23407e-05	0.00220987
	ENSG00000213563	414919	C8orf82	-0.269283	1.59281e-06	0.000107238			ENSG00000119655	10577	NPC2	0.417994	0.00017353	0.00504079			ENSG00000144645	114884	OSBPL10	-0.286043	0.000394641	0.00980702
	ENSG00000100644	3091	HIF1A	0.186275	1.63902e-06	0.000109463			ENSG00000142627	1969	EPHA2	0.416188	1.41933e-11	4.0833e-09			ENSG00000139641	23344	ESYT1	-0.286533	9.67903e-08	1.01258e-05
	ENSG00000203867	282996	RBM20	1.42099	1.72347e-06	0.000114592			ENSG00000156011	23362	PSD3	0.413314	1.09356e-05	0.000536382			ENSG00000124104	90203	SNX21	-0.286795	2.29231e-05	0.00102367
	ENSG00000172037	3913	LAMB2	-0.228507	1.74068e-06	0.000114902			ENSG00000110492	4192	MDK	0.412328	2.59807e-07	2.22098e-05			ENSG00000188158	4810	NHS	-0.287639	0.000891512	0.0179261
	ENSG00000137648	56649	TMPRSS4	1.56463	1.7435e-06	0.000114902			ENSG00000196664	51284	TLR7	0.412167	0.00281532	0.0414947			ENSG00000173281	79660	PPP1R3B	-0.289138	7.89609e-05	0.00267858
	ENSG00000012660	60481	ELOVL5	0.369474	1.88867e-06	0.000123923			ENSG00000162511	7805	LAPTM5	0.407996	0.000111572	0.00354377			ENSG00000103254	65990	FAM173A	-0.289476	0.00116523	0.0215566
	ENSG00000074966	7294	TXK	1.38335	1.99634e-06	0.000130416			ENSG00000145685	10184	LHFPL2	0.407804	9.27112e-11	2.13378e-08			ENSG00000058085	3918	LAMC2	-0.290563	3.8544e-05	0.00152949
	ENSG00000124406	10396	ATP8A1	0.472282	2.00765e-06	0.000130584			ENSG00000115641	2274	FHL2	0.40716	2.24903e-06	0.000143784			ENSG00000158966	57685	CACHD1	-0.290871	0.00137558	0.0243008
	ENSG00000123143	5585	PKN1	0.22754	2.0626e-06	0.000133002			ENSG00000064042	22998	LIMCH1	0.406801	2.24229e-06	0.000143784			ENSG00000142279	126374	WTIP	-0.293023	0.000824413	0.0169879
	ENSG00000101224	994	CDC25B	-0.400041	2.05827e-06	0.000133002			ENSG00000134531	2012	EMP1	0.404519	0.000331036	0.00853845			ENSG00000183762	83999	KREMEN1	-0.293518	0.00101885	0.0196417
	ENSG00000115641	2274	FHL2	0.40716	2.24903e-06	0.000143784			ENSG00000278540	31	ACACA	0.403757	4.86749e-11	1.2342e-08			ENSG00000112893	4124	MAN2A1	-0.29376	0.000171984	0.00502406
	ENSG00000064042	22998	LIMCH1	0.406801	2.24229e-06	0.000143784			ENSG00000116191	55103	RALGPS2	0.403395	9.03734e-05	0.00297794			ENSG00000149591	6876	TAGLN	-0.294278	0.00222507	0.0349654
	ENSG00000148834	9446	GSTO1	0.210145	2.30541e-06	0.000146761			ENSG00000136603	6498	SKIL	0.402475	6.05107e-05	0.00216565			ENSG00000077150	4791	NFKB2	-0.295252	9.43755e-07	6.82057e-05
	ENSG00000137959	10964	IFI44L	-0.405241	2.31766e-06	0.000146916			ENSG00000106351	3268	AGFG2	0.399478	1.15647e-08	1.6477e-06			ENSG00000227051	56967	C14orf132	-0.296216	0.000286726	0.0075518
	ENSG00000166886	4665	NAB2	-0.436162	2.34039e-06	0.000147731			ENSG00000187796	64170	CARD9	0.39743	0.000722167	0.0154378			ENSG00000090924	64857	PLEKHG2	-0.296232	0.000710547	0.0152508
	ENSG00000074855	57719	ANO8	-0.369514	2.3785e-06	0.000149506			ENSG00000253276	168455	CCDC71L	0.396427	6.23885e-06	0.000336943			ENSG00000113580	2908	NR3C1	-0.296367	3.67938e-06	0.000216707
	ENSG00000163520	2199	FBLN2	-0.594487	2.48105e-06	0.000155299			ENSG00000134780	747	DAGLA	0.39244	0.000197799	0.0056043			ENSG00000182095	84629	TNRC18	-0.296849	0.0020263	0.0326302
	ENSG00000139289	22822	PHLDA1	0.745746	2.54124e-06	0.000158404			ENSG00000111057	3875	KRT18	0.391669	4.07634e-14	1.84794e-11			ENSG00000143801	5664	PSEN2	-0.29906	0.000146835	0.00444665
	ENSG00000138061	1545	CYP1B1	-0.371753	2.61025e-06	0.000161361			ENSG00000198833	51465	UBE2J1	0.391276	4.55212e-10	8.96049e-08			ENSG00000003249	79007	DBNDD1	-0.299363	8.99349e-07	6.5312e-05
	ENSG00000197142	51703	ACSL5	0.563836	2.60588e-06	0.000161361			ENSG00000039139	1767	DNAH5	0.385947	4.11803e-07	3.36644e-05			ENSG00000164877	79778	MICALL2	-0.299477	4.79191e-05	0.00181946
	ENSG00000117115	11240	PADI2	0.776932	2.74762e-06	0.000169154			ENSG00000157110	11030	RBPMS	0.381049	0.000652222	0.0143068			ENSG00000167552	7846	TUBA1A	-0.299889	0.00116573	0.0215566
	ENSG00000174136	285704	RGMB	-0.380568	2.80548e-06	0.000171604			ENSG00000120899	2185	PTK2B	0.38057	5.16062e-05	0.0019157			ENSG00000101665	4092	SMAD7	-0.30015	0.0015712	0.0266801
	ENSG00000186088	54103	GSAP	0.46747	2.81036e-06	0.000171604			ENSG00000122359	311	ANXA11	0.38028	3.42794e-20	4.2735e-17			ENSG00000187605	200424	TET3	-0.300396	0.000154063	0.00460957
	ENSG00000163597	100507246	SNHG16	0.177284	2.83737e-06	0.000172549			ENSG00000204054			0.378852	0.00025426	0.00692846			ENSG00000133477	113828	FAM83F	-0.302543	0.00134516	0.0238998
	ENSG00000148180	2934	GSN	-0.265195	3.12626e-06	0.000189347			ENSG00000165507	11067	DEPP1	0.373626	0.00129827	0.0233309			ENSG00000079432	23152	CIC	-0.302825	0.000445278	0.010667
	ENSG00000102007	5355	PLP2	-0.304757	3.16818e-06	0.000191113			ENSG00000136636	51133	KCTD3	0.373505	0.00122865	0.022388			ENSG00000102007	5355	PLP2	-0.304757	3.16818e-06	0.000191113
	ENSG00000078098	2191	FAP	0.764621	3.22108e-06	0.000193524			ENSG00000099219	79956	ERMP1	0.372835	2.50741e-05	0.00110651			ENSG00000160285	4047	LSS	-0.305103	2.97732e-05	0.00125681
	ENSG00000267519			-0.394916	3.35105e-06	0.000199728			ENSG00000180423	283254	HARBI1	0.371485	0.000816359	0.0168684			ENSG00000176788	10409	BASP1	-0.306221	1.25937e-10	2.73046e-08
	ENSG00000182492	633	BGN	-0.799307	3.35054e-06	0.000199728			ENSG00000012660	60481	ELOVL5	0.369474	1.88867e-06	0.000123923			ENSG00000179241	143458	LDLRAD3	-0.308143	0.00203937	0.0327593
	ENSG00000181885	1366	CLDN7	0.577358	3.37108e-06	0.000200125			ENSG00000107485	2625	GATA3	0.365879	0.00326195	0.0456064			ENSG00000145284	79966	SCD5	-0.30895	0.00278231	0.0411377
	ENSG00000115963	390	RND3	0.474707	3.54835e-06	0.000209816			ENSG00000099250	8829	NRP1	0.360097	5.00594e-09	7.80921e-07			ENSG00000115129	9540	TP53I3	-0.30914	1.06608e-07	1.09237e-05
	ENSG00000113580	2908	NR3C1	-0.296367	3.67938e-06	0.000216707			ENSG00000108448	147166	TRIM16L	0.359094	0.000184574	0.0052845			ENSG00000160789	4000	LMNA	-0.309979	1.8926e-17	2.17794e-14
	ENSG00000135596	64780	MICAL1	-0.236827	3.79268e-06	0.000221856			ENSG00000105810	1021	CDK6	0.357671	0.000418213	0.0102397			ENSG00000152503	55521	TRIM36	-0.31018	0.000805836	0.0167547
	ENSG00000108389	9110	MTMR4	-0.208228	3.79647e-06	0.000221856			ENSG00000099875	2872	MKNK2	0.357156	4.11417e-10	8.20639e-08			ENSG00000151692	9781	RNF144A	-0.310668	0.00369551	0.0499411
	ENSG00000049249	3604	TNFRSF9	0.80822	3.83545e-06	0.000223262			ENSG00000175745	7025	NR2F1	0.356441	0.000174655	0.00505385			ENSG00000126709	2537	IFI6	-0.311484	8.16348e-07	5.98655e-05
	ENSG00000119514	79695	GALNT12	0.556206	3.86533e-06	0.000224129			ENSG00000134138	4212	MEIS2	0.356281	0.00306666	0.0439437			ENSG00000134755	1824	DSC2	-0.312473	8.64511e-07	6.30882e-05
	ENSG00000178726	7056	THBD	0.998348	4.02319e-06	0.000232382			ENSG00000152229	9050	PSTPIP2	0.353666	0.000815729	0.0168684			ENSG00000159335	5763	PTMS	-0.314115	9.10651e-05	0.00298757
	ENSG00000134668	90853	SPOCD1	1.09562	4.31279e-06	0.000247703			ENSG00000161011	8878	SQSTM1	0.35265	1.63229e-08	2.24028e-06			ENSG00000165801	55701	ARHGEF40	-0.317283	0.000143341	0.00437627
	ENSG00000166165	1152	CKB	-0.427752	4.32155e-06	0.000247703			ENSG00000145632	10769	PLK2	0.352593	0.000504559	0.0117026			ENSG00000144724	5793	PTPRG	-0.317463	0.00137748	0.0243008
	ENSG00000117335	4179	CD46	0.198976	4.42602e-06	0.000251761			ENSG00000075711	1739	DLG1	0.352464	0.000238277	0.00655262			ENSG00000188290	57801	HES4	-0.318594	0.00275913	0.0409489
	ENSG00000078401	1906	EDN1	-0.444519	4.41733e-06	0.000251761			ENSG00000151388	81792	ADAMTS12	0.351792	0.000751158	0.0157606			ENSG00000181104	2149	F2R	-0.318831	0.000815446	0.0168684
	ENSG00000113282	9685	CLINT1	0.15015	4.47934e-06	0.000252871			ENSG00000145979	51256	TBC1D7	0.351473	0.00103638	0.0198263			ENSG00000178878	81575	APOLD1	-0.318903	0.00322456	0.0453362
	ENSG00000004660	84254	CAMKK1	-0.514353	4.4695e-06	0.000252871			ENSG00000058866	1608	DGKG	0.351459	0.00145574	0.0252938			ENSG00000054277	23596	OPN3	-0.319713	5.15043e-05	0.0019157
	ENSG00000057704	57458	TMCC3	0.825306	4.52267e-06	0.000254358			ENSG00000147454	51312	SLC25A37	0.350235	0.00131157	0.0234421			ENSG00000182197	2131	EXT1	-0.320556	1.07733e-12	3.83734e-10
	ENSG00000135924	3300	DNAJB2	-0.219268	4.99085e-06	0.000278594			ENSG00000178075	54762	GRAMD1C	0.350118	0.00289782	0.0422155			ENSG00000171680	57449	PLEKHG5	-0.321087	8.74363e-06	0.000444914
	ENSG00000196917	27198	HCAR1	0.793801	4.98051e-06	0.000278594			ENSG00000115756	3241	HPCAL1	0.349709	2.45629e-08	3.09033e-06			ENSG00000104856	5971	RELB	-0.321335	3.01323e-05	0.00125916
	ENSG00000154736	11096	ADAMTS5	-1.26785	5.01504e-06	0.000278903			ENSG00000048052	9734	HDAC9	0.348225	2.38247e-05	0.00105762			ENSG00000187608	9636	ISG15	-0.322109	3.4371e-07	2.87257e-05
	ENSG00000151632	1646	AKR1C2	0.693054	5.10419e-06	0.00028281			ENSG00000116016	2034	EPAS1	0.346247	0.000542413	0.0123508			ENSG00000167601	558	AXL	-0.322249	0.00148467	0.0256177
	ENSG00000106366	5054	SERPINE1	0.482075	5.15833e-06	0.000284755			ENSG00000162836	51205	ACP6	0.346059	7.80673e-15	4.32551e-12			ENSG00000112972	3157	HMGCS1	-0.322536	5.2702e-05	0.00195154
	ENSG00000182400	122553	TRAPPC6B	0.23741	5.27406e-06	0.000290073			ENSG00000176834	54621	VSIG10	0.345945	4.86258e-12	1.5155e-09			ENSG00000136490	80774	LIMD2	-0.322922	0.00256667	0.0387853
	ENSG00000138193	51196	PLCE1	0.296316	5.40727e-06	0.00029631			ENSG00000110080	6484	ST3GAL4	0.345908	1.62307e-07	1.54657e-05			ENSG00000072195	10290	SPEG	-0.323073	0.000145475	0.00441442
	ENSG00000113161	3156	HMGCR	-0.16736	5.59337e-06	0.00030539			ENSG00000122861	5328	PLAU	0.345511	2.98886e-05	0.00125681			ENSG00000031081	57514	ARHGAP31	-0.323522	0.000953303	0.0186424
	ENSG00000229167			2.66463	5.63324e-06	0.000306448			ENSG00000151726	2180	ACSL1	0.345278	4.18943e-13	1.64931e-10			ENSG00000185507	3665	IRF7	-0.325275	0.000154557	0.00461511
	ENSG00000143476	51514	DTL	0.1537	5.73759e-06	0.000310994			ENSG00000150527	4253	MIA2	0.345034	2.33599e-07	2.08014e-05			ENSG00000163362	55765	INAVA	-0.32632	0.00161866	0.0271776
	ENSG00000253276	168455	CCDC71L	0.396427	6.23885e-06	0.000336943			ENSG00000175556	79836	LONRF3	0.344758	0.000743944	0.0157114			ENSG00000102554	688	KLF5	-0.326807	0.000561415	0.012687
	ENSG00000114270	1294	COL7A1	-0.357116	6.62146e-06	0.000353775			ENSG00000196139	8644	AKR1C3	0.340986	0.000871065	0.0175859			ENSG00000169926	51621	KLF13	-0.327121	0.00343066	0.047215
	ENSG00000188613	340719	NANOS1	0.618104	6.61419e-06	0.000353775			ENSG00000203760	387103	CENPW	0.340272	0.00024797	0.00678177			ENSG00000080845	22839	DLGAP4	-0.327887	0.000445397	0.010667
	ENSG00000157601	4599	MX1	-0.342573	6.59962e-06	0.000353775			ENSG00000147852	7436	VLDLR	0.340232	1.20878e-05	0.000583333			ENSG00000104998	9466	IL27RA	-0.328501	0.000411179	0.0101172
	ENSG00000106829	7091	TLE4	-0.383718	6.71914e-06	0.000357717			ENSG00000135338	167691	LCA5	0.337958	0.00138545	0.0243267			ENSG00000096696	1832	DSP	-0.32891	2.37245e-12	8.06632e-10
	ENSG00000117122	4237	MFAP2	-0.642449	6.82689e-06	0.000362164			ENSG00000148426	254427	PROSER2	0.336326	2.88035e-05	0.00122764			ENSG00000166033	5654	HTRA1	-0.330968	0.00344989	0.047436
	ENSG00000090097	57060	PCBP4	-0.34067	6.87045e-06	0.000363187			ENSG00000123104	3709	ITPR2	0.336192	0.000141138	0.00433558			ENSG00000127418	53834	FGFRL1	-0.331597	1.04644e-05	0.000518371
	ENSG00000184007	8073	PTP4A2	0.176619	6.89844e-06	0.000363383			ENSG00000166068	161742	SPRED1	0.334947	0.000166279	0.0048871			ENSG00000062282	84649	DGAT2	-0.331627	0.00318995	0.0450629
	ENSG00000184371	1435	CSF1	0.655269	7.82589e-06	0.000410791			ENSG00000136111	9882	TBC1D4	0.333053	0.000692464	0.01497			ENSG00000021762	114879	OSBPL5	-0.334277	4.47099e-07	3.62433e-05
	ENSG00000249007			1.76863	7.96792e-06	0.000416783			ENSG00000166575	65084	TMEM135	0.33294	1.30267e-07	1.2992e-05			ENSG00000103253	84264	HAGHL	-0.336686	0.00225208	0.0353156
	ENSG00000163993	6286	S100P	0.938762	8.11185e-06	0.000422834			ENSG00000198431	7296	TXNRD1	0.330933	9.16868e-11	2.13378e-08			ENSG00000197355	91373	UAP1L1	-0.336941	0.0028258	0.041594
	ENSG00000187514	5757	PTMA	-0.181028	8.337e-06	0.000433061			ENSG00000103187	23406	COTL1	0.32991	1.06832e-16	8.94791e-14			ENSG00000170365	4086	SMAD1	-0.337381	1.81661e-10	3.87614e-08
	ENSG00000107562	6387	CXCL12	-1.98959	8.48669e-06	0.000439141			ENSG00000173744	3267	AGFG1	0.321982	1.82116e-07	1.70279e-05			ENSG00000197747	6281	S100A10	-0.338149	1.43558e-06	9.8515e-05
	ENSG00000057294	5318	PKP2	0.532288	8.51275e-06	0.000439141			ENSG00000082781	3693	ITGB5	0.319628	6.53099e-05	0.00228814			ENSG00000112297	202	CRYBG1	-0.338227	0.00011327	0.00357495
	ENSG00000276107			-0.948385	8.6021e-06	0.000442225			ENSG00000187840	1978	EIF4EBP1	0.316036	0.00128697	0.0231964			ENSG00000143845	55224	ETNK2	-0.339606	0.00187715	0.0307581
	ENSG00000185745	3434	IFIT1	-0.387162	8.68412e-06	0.000444081			ENSG00000196937	10447	FAM3C	0.314646	8.85545e-06	0.000447559			ENSG00000090097	57060	PCBP4	-0.34067	6.87045e-06	0.000363187
	ENSG00000125968	3397	ID1	1.15302	8.69758e-06	0.000444081			ENSG00000196839	100	ADA	0.309158	1.57497e-05	0.000739826			ENSG00000196154	6275	S100A4	-0.341731	1.02142e-07	1.05382e-05
	ENSG00000171680	57449	PLEKHG5	-0.321087	8.74363e-06	0.000444914			ENSG00000147872	123	PLIN2	0.30277	0.000443148	0.0106584			ENSG00000157601	4599	MX1	-0.342573	6.59962e-06	0.000353775
	ENSG00000196937	10447	FAM3C	0.314646	8.85545e-06	0.000447559			ENSG00000185033	10509	SEMA4B	0.301279	1.07733e-07	1.09639e-05			ENSG00000153721	154043	CNKSR3	-0.34394	5.37859e-05	0.001977
	ENSG00000141750	342667	STAC2	-1.4898	8.83822e-06	0.000447559			ENSG00000263934	780851	SNORD3A	0.299432	0.000902773	0.0180354			ENSG00000137747	84000	TMPRSS13	-0.343993	0.00278284	0.0411377
	ENSG00000185189	340371	NRBP2	-0.360575	9.0489e-06	0.000455796			ENSG00000138193	51196	PLCE1	0.296316	5.40727e-06	0.00029631			ENSG00000125089	54436	SH3TC1	-0.344796	0.00236237	0.0362844
	ENSG00000103495	4150	MAZ	-0.211918	9.2066e-06	0.000462184			ENSG00000104687	2936	GSR	0.295271	0.000736585	0.0156308			ENSG00000146648	1956	EGFR	-0.346152	5.89218e-05	0.00211384
	ENSG00000074695	3998	LMAN1	0.183035	9.9408e-06	0.000497372			ENSG00000162433	205	AK4	0.292147	2.49913e-07	2.18637e-05			ENSG00000146966	27147	DENND2A	-0.353528	0.00217784	0.0345499
	ENSG00000179776	1003	CDH5	1.66073	1.03393e-05	0.000515587			ENSG00000100092	23616	SH3BP1	0.290475	0.000925572	0.0183398			ENSG00000118503	7128	TNFAIP3	-0.356983	7.57104e-08	8.26735e-06
	ENSG00000143507	11221	DUSP10	-0.364614	1.0422e-05	0.000517982			ENSG00000106080	55033	FKBP14	0.286735	0.000185493	0.00529576			ENSG00000114270	1294	COL7A1	-0.357116	6.62146e-06	0.000353775
	ENSG00000127418	53834	FGFRL1	-0.331597	1.04644e-05	0.000518371			ENSG00000163235	7039	TGFA	0.285834	0.000622504	0.0136951			ENSG00000115041	30818	KCNIP3	-0.357399	0.000832987	0.0170705
	ENSG00000132819	55544	RBM38	-0.255633	1.06975e-05	0.000528168			ENSG00000135968	9648	GCC2	0.285698	6.81709e-05	0.00238279			ENSG00000240184	5098	PCDHGC3	-0.358703	0.00348909	0.0477992
	ENSG00000204103	9935	MAFB	-0.802207	1.07931e-05	0.000531134			ENSG00000133639	694	BTG1	0.284612	0.0014127	0.0246969			ENSG00000040608	65078	RTN4R	-0.360304	0.000157264	0.0046866
	ENSG00000156011	23362	PSD3	0.413314	1.09356e-05	0.000536382			ENSG00000110497	55626	AMBRA1	0.280929	0.00129911	0.0233309			ENSG00000185189	340371	NRBP2	-0.360575	9.0489e-06	0.000455796
	ENSG00000077092	5915	RARB	1.61718	1.13775e-05	0.000556236			ENSG00000035664	23604	DAPK2	0.280722	0.001441	0.0250667			ENSG00000159433	57519	STARD9	-0.362564	0.000359147	0.0090911
	ENSG00000137203	7020	TFAP2A	-0.499117	1.14534e-05	0.000558118			ENSG00000067057	5214	PFKP	0.276719	8.23287e-09	1.23164e-06			ENSG00000241852	541565	C8orf58	-0.362906	0.00301387	0.043395
	ENSG00000158258	64084	CLSTN2	1.65717	1.19045e-05	0.000577675			ENSG00000122970	28981	IFT81	0.276176	0.00038152	0.00954437			ENSG00000152518	678	ZFP36L2	-0.364557	0.00225526	0.0353284
	ENSG00000196743	2760	GM2A	-0.188703	1.19319e-05	0.000577675			ENSG00000176871	55884	WSB2	0.275547	6.80599e-08	7.59832e-06			ENSG00000143507	11221	DUSP10	-0.364614	1.0422e-05	0.000517982
	ENSG00000147852	7436	VLDLR	0.340232	1.20878e-05	0.000583333			ENSG00000170522	79071	ELOVL6	0.272872	0.00316657	0.0447749			ENSG00000196159	79633	FAT4	-0.365197	0.000877749	0.0176969
	ENSG00000152217	26040	SETBP1	-0.454787	1.22925e-05	0.000591303			ENSG00000125347	3659	IRF1	0.272865	0.00233897	0.0362225			ENSG00000164442	10370	CITED2	-0.36533	6.00387e-10	1.10886e-07
	ENSG00000276600	338382	RAB7B	-0.917654	1.25479e-05	0.000601656			ENSG00000146425	6993	DYNLT1	0.271256	3.38669e-07	2.84634e-05			ENSG00000185697	4603	MYBL1	-0.365449	0.000223202	0.00622966
	ENSG00000168961	3965	LGALS9	0.651152	1.27337e-05	0.000608616			ENSG00000165813	55088	CCDC186	0.269322	0.000321663	0.00832539			ENSG00000142733	9064	MAP3K6	-0.367349	1.01382e-07	1.05324e-05
	ENSG00000133124	8471	IRS4	-0.472245	1.34214e-05	0.000639441			ENSG00000168710	10768	AHCYL1	0.267084	2.656e-07	2.2576e-05			ENSG00000169851	5099	PCDH7	-0.367694	0.000545075	0.0123738
	ENSG00000163171	10602	CDC42EP3	-0.278766	1.40088e-05	0.000665308			ENSG00000000460	55732	C1orf112	0.266969	0.000835728	0.0170799			ENSG00000074855	57719	ANO8	-0.369514	2.3785e-06	0.000149506
	ENSG00000144747	7110	TMF1	0.230431	1.43529e-05	0.000679493			ENSG00000132334	5791	PTPRE	0.265653	0.00286718	0.0419287			ENSG00000117318	3399	ID3	-0.371131	0.00142154	0.0248147
	ENSG00000172575	10125	RASGRP1	1.20536	1.55503e-05	0.000733859			ENSG00000062716	81671	VMP1	0.264893	0.00153299	0.0262059			ENSG00000112759	2030	SLC29A1	-0.371578	0.00097645	0.018971
	ENSG00000148384	56623	INPP5E	-0.218744	1.57757e-05	0.000739826			ENSG00000114982	55683	KANSL3	0.264762	7.73154e-09	1.18024e-06			ENSG00000019485	56981	PRDM11	-0.37164	0.000401223	0.00992115
	ENSG00000196839	100	ADA	0.309158	1.57497e-05	0.000739826			ENSG00000197746	5660	PSAP	0.264524	1.22813e-07	1.23308e-05			ENSG00000138061	1545	CYP1B1	-0.371753	2.61025e-06	0.000161361
	ENSG00000134294	54407	SLC38A2	-0.2211	1.64354e-05	0.000768355			ENSG00000101871	4281	MID1	0.26415	0.00361814	0.0492515			ENSG00000258947	10381	TUBB3	-0.37406	0.00231587	0.0360204
	ENSG00000186081	3852	KRT5	-0.996908	1.67953e-05	0.000782733			ENSG00000138413	3417	IDH1	0.263144	9.5472e-05	0.00310491			ENSG00000087510	7022	TFAP2C	-0.375099	0.000334048	0.00855712
	ENSG00000067191	782	CACNB1	-0.621014	1.71819e-05	0.000798264			ENSG00000131435	8572	PDLIM4	0.261039	0.000430441	0.0104536			ENSG00000136002	50649	ARHGEF4	-0.375554	3.88211e-05	0.00153236
	ENSG00000272087			1.84242	1.79979e-05	0.000831013			ENSG00000008513	6482	ST3GAL1	0.260537	8.2007e-05	0.00274457			ENSG00000217801	100288175	LOC100288175	-0.378685	0.00327437	0.0456867
	ENSG00000172137	794	CALB2	0.90821	1.79641e-05	0.000831013			ENSG00000073008	5817	PVR	0.259289	1.166e-07	1.17861e-05			ENSG00000174136	285704	RGMB	-0.380568	2.80548e-06	0.000171604
	ENSG00000168916	57507	ZNF608	-0.459424	1.81294e-05	0.00083451			ENSG00000138640	10144	FAM13A	0.257458	0.00193424	0.031521			ENSG00000140470	170691	ADAMTS17	-0.381514	0.00246723	0.0376631
	ENSG00000136383	57538	ALPK3	0.822745	1.86331e-05	0.000854414			ENSG00000135047	1514	CTSL	0.256239	0.00346205	0.0475595			ENSG00000008517	9235	IL32	-0.381557	2.74616e-05	0.00118736
	ENSG00000099994	56241	SUSD2	-0.486599	1.8676e-05	0.000854414			ENSG00000163931	7086	TKT	0.255628	7.98165e-05	0.00268931			ENSG00000225138			-0.382015	0.000296567	0.00776994
	ENSG00000144445	151050	KANSL1L	-0.279384	1.92301e-05	0.000877078			ENSG00000006007	51573	GDE1	0.25134	3.26538e-05	0.00132745			ENSG00000177469	284119	CAVIN1	-0.382305	3.99187e-05	0.00155516
	ENSG00000131584	116983	ACAP3	-0.249283	1.93865e-05	0.000881526			ENSG00000001461	57185	NIPAL3	0.251178	0.00322748	0.0453362			ENSG00000126947	51309	ARMCX1	-0.382958	6.45256e-07	4.85077e-05
	ENSG00000167191	51704	GPRC5B	0.790175	2.04032e-05	0.000924946			ENSG00000164649	55536	CDCA7L	0.250932	4.40162e-15	2.74368e-12			ENSG00000130775	9473	THEMIS2	-0.383186	0.000241206	0.00662101
	ENSG00000134769	1837	DTNA	-0.456357	2.14507e-05	0.000969493			ENSG00000025039	58528	RRAGD	0.250735	0.000150029	0.00452015			ENSG00000106829	7091	TLE4	-0.383718	6.71914e-06	0.000357717
	ENSG00000124535	56897	WRNIP1	0.153172	2.25283e-05	0.00101513			ENSG00000116977	3964	LGALS8	0.250142	9.68071e-11	2.19429e-08			ENSG00000150630	7424	VEGFC	-0.384207	0.000180009	0.00519824
	ENSG00000173391	4973	OLR1	-0.568032	2.26816e-05	0.00101683			ENSG00000185043	10519	CIB1	0.249906	3.98046e-05	0.00155477			ENSG00000185745	3434	IFIT1	-0.387162	8.68412e-06	0.000444081
	ENSG00000101782	8780	RIOK3	0.231463	2.27019e-05	0.00101683			ENSG00000155090	7071	KLF10	0.249536	0.00253788	0.0384428			ENSG00000107819	81855	SFXN3	-0.387939	0.000248953	0.00679624
	ENSG00000124104	90203	SNX21	-0.286795	2.29231e-05	0.00102367			ENSG00000152952	5352	PLOD2	0.243202	7.88516e-05	0.00267858			ENSG00000129038	4016	LOXL1	-0.388117	0.000682395	0.0147951
	ENSG00000185920	5727	PTCH1	-0.427156	2.32137e-05	0.00103356			ENSG00000074935	51175	TUBE1	0.242827	0.000103018	0.0033072			ENSG00000071242	6196	RPS6KA2	-0.388261	1.7187e-07	1.62733e-05
	ENSG00000048052	9734	HDAC9	0.348225	2.38247e-05	0.00105762			ENSG00000123684	9926	LPGAT1	0.242174	0.000862865	0.0174675			ENSG00000165821	6297	SALL2	-0.392966	0.00338399	0.0467879
	ENSG00000163701	132014	IL17RE	-0.55537	2.42083e-05	0.00107147			ENSG00000105821	27000	DNAJC2	0.239628	0.00242425	0.0370826			ENSG00000162738	57216	VANGL2	-0.393043	6.03909e-07	4.57207e-05
	ENSG00000099219	79956	ERMP1	0.372835	2.50741e-05	0.00110651			ENSG00000152133	253635	GPATCH11	0.238911	0.00012992	0.00404916			ENSG00000267519			-0.394916	3.35105e-06	0.000199728
	ENSG00000138642	55008	HERC6	-0.232502	2.55752e-05	0.00111547			ENSG00000110721	1119	CHKA	0.238018	0.000741592	0.015692			ENSG00000188157	375790	AGRN	-0.396393	4.48196e-07	3.62433e-05
	ENSG00000050393	63933	MCUR1	-0.165519	2.54509e-05	0.00111547			ENSG00000104823	1891	ECH1	0.237419	0.000421359	0.0102999			ENSG00000153714	286343	LURAP1L	-0.397804	0.00045809	0.0108434
	ENSG00000005249	5577	PRKAR2B	0.843291	2.5568e-05	0.00111547			ENSG00000182400	122553	TRAPPC6B	0.23741	5.27406e-06	0.000290073			ENSG00000146555	221935	SDK1	-0.398071	0.00125218	0.0227062
	ENSG00000183208	390637	GDPGP1	0.604919	2.55107e-05	0.00111547			ENSG00000065923	84679	SLC9A7	0.234158	0.00103079	0.0197447			ENSG00000107331	20	ABCA2	-0.398417	8.07483e-05	0.00271459
	ENSG00000076513	88455	ANKRD13A	0.188094	2.57147e-05	0.00111829			ENSG00000067182	7132	TNFRSF1A	0.233399	0.00062222	0.0136951			ENSG00000131773	10656	KHDRBS3	-0.399844	0.000737839	0.0156347
	ENSG00000153292	266977	ADGRF1	0.454452	2.7117e-05	0.00117586			ENSG00000177666	57104	PNPLA2	0.232897	0.000943419	0.0185217			ENSG00000101224	994	CDC25B	-0.400041	2.05827e-06	0.000133002
	ENSG00000008517	9235	IL32	-0.381557	2.74616e-05	0.00118736			ENSG00000135090	51347	TAOK3	0.23278	0.0010504	0.0200179			ENSG00000266074	57597	BAHCC1	-0.401547	2.80684e-05	0.0012101
	ENSG00000266074	57597	BAHCC1	-0.401547	2.80684e-05	0.0012101			ENSG00000106052	8887	TAX1BP1	0.231766	7.15086e-08	7.86594e-06			ENSG00000167702	90990	KIFC2	-0.403352	8.88932e-08	9.36509e-06
	ENSG00000227036	400619	LINC00511	0.529875	2.81922e-05	0.00121194			ENSG00000101782	8780	RIOK3	0.231463	2.27019e-05	0.00101683			ENSG00000137959	10964	IFI44L	-0.405241	2.31766e-06	0.000146916
	ENSG00000143061	3321	IGSF3	-0.276492	2.85021e-05	0.00122175			ENSG00000144747	7110	TMF1	0.230431	1.43529e-05	0.000679493			ENSG00000117595	3664	IRF6	-0.406326	0.000233021	0.00643171
	ENSG00000137177	63971	KIF13A	-0.182528	2.8676e-05	0.00122569			ENSG00000138771	57619	SHROOM3	0.229464	0.00231749	0.0360204			ENSG00000117525	2152	F3	-0.408007	0.000893063	0.0179332
	ENSG00000148426	254427	PROSER2	0.336326	2.88035e-05	0.00122764			ENSG00000005175	79657	RPAP3	0.228307	0.00159857	0.0269005			ENSG00000197594	5167	ENPP1	-0.408403	0.00370339	0.0499573
	ENSG00000142669	83442	SH3BGRL3	-0.20334	2.89724e-05	0.00123133			ENSG00000113369	57561	ARRDC3	0.227611	0.0011065	0.0207695			ENSG00000118523	1490	CCN2	-0.408672	3.60749e-08	4.35227e-06
	ENSG00000122861	5328	PLAU	0.345511	2.98886e-05	0.00125681			ENSG00000123143	5585	PKN1	0.22754	2.0626e-06	0.000133002			ENSG00000213722	23564	DDAH2	-0.408888	8.17549e-09	1.23164e-06
	ENSG00000262001			0.616545	2.9992e-05	0.00125681			ENSG00000155189	55326	AGPAT5	0.227138	0.000628859	0.0138146			ENSG00000137267	7280	TUBB2A	-0.411448	6.00115e-08	6.85323e-06
	ENSG00000160285	4047	LSS	-0.305103	2.97732e-05	0.00125681			ENSG00000149485	3992	FADS1	0.226515	0.000267986	0.00717186			ENSG00000187554	7100	TLR5	-0.414536	7.53962e-05	0.00259294
	ENSG00000147130	9203	ZMYM3	-0.193883	2.97467e-05	0.00125681			ENSG00000101421	128866	CHMP4B	0.226331	0.0002565	0.00697679			ENSG00000149948	8091	HMGA2	-0.414946	0.0036514	0.049524
	ENSG00000067177	5255	PHKA1	0.20374	2.99273e-05	0.00125681			ENSG00000167315	10449	ACAA2	0.225993	3.04466e-05	0.00126522			ENSG00000111863	84830	ADTRP	-0.415145	0.000577209	0.0129267
	ENSG00000104856	5971	RELB	-0.321335	3.01323e-05	0.00125916			ENSG00000100439	63874	ABHD4	0.225621	7.63596e-05	0.00261405			ENSG00000230043			-0.415471	0.000371786	0.00931918
	ENSG00000164941	55656	INTS8	0.13564	3.02721e-05	0.00126148			ENSG00000162813	10380	BPNT1	0.220733	3.90684e-05	0.00153402			ENSG00000090776	1947	EFNB1	-0.416539	0.000903804	0.0180354
	ENSG00000167315	10449	ACAA2	0.225993	3.04466e-05	0.00126522			ENSG00000137714	2230	FDX1	0.217642	5.51724e-05	0.00201804			ENSG00000178209	5339	PLEC	-0.418016	6.05127e-07	4.57207e-05
	ENSG00000132357	84674	CARD6	0.430047	3.08451e-05	0.00127119			ENSG00000159147	29980	DONSON	0.217172	0.00296538	0.0429033			ENSG00000120913	64236	PDLIM2	-0.420321	0.00225997	0.0353652
	ENSG00000149115	85456	TNKS1BP1	-0.271334	3.07138e-05	0.00127119			ENSG00000122884	5033	P4HA1	0.216722	0.000184731	0.0052845			ENSG00000170775	2861	GPR37	-0.421654	0.000159683	0.00474923
	ENSG00000198732	64093	SMOC1	-1.06265	3.07929e-05	0.00127119			ENSG00000081087	28962	OSTM1	0.21352	0.00114536	0.0213116			ENSG00000116574	58480	RHOU	-0.42377	0.00332782	0.0462248
	ENSG00000187634	148398	SAMD11	-0.644977	3.095e-05	0.00127201			ENSG00000137776	79811	SLTM	0.213142	0.00290002	0.0422155			ENSG00000213930	2592	GALT	-0.425214	0.00210529	0.0335055
	ENSG00000095752	3589	IL11	-0.443027	3.10405e-05	0.00127224			ENSG00000130638	25814	ATXN10	0.21296	0.00194705	0.0316263			ENSG00000134326	129607	CMPK2	-0.425485	5.12194e-10	9.82362e-08
	ENSG00000086544	80271	ITPKC	-0.263497	3.17883e-05	0.00129932			ENSG00000111269	1389	CREBL2	0.211619	0.000463402	0.0109518			ENSG00000105499	8605	PLA2G4C	-0.426193	0.000426798	0.0103866
	ENSG00000182551	55256	ADI1	-0.259703	3.2642e-05	0.00132745			ENSG00000134602	51765	STK26	0.21078	0.00350179	0.0479293			ENSG00000112561	7942	TFEB	-0.426528	8.38412e-05	0.00279346
	ENSG00000006007	51573	GDE1	0.25134	3.26538e-05	0.00132745			ENSG00000148834	9446	GSTO1	0.210145	2.30541e-06	0.000146761			ENSG00000185920	5727	PTCH1	-0.427156	2.32137e-05	0.00103356
	ENSG00000106123	2051	EPHB6	-0.561609	3.28472e-05	0.00133106			ENSG00000144136	6574	SLC20A1	0.207888	0.00175838	0.0291634			ENSG00000166165	1152	CKB	-0.427752	4.32155e-06	0.000247703
	ENSG00000148484	6251	RSU1	-0.15627	3.29205e-05	0.00133106			ENSG00000137760	91801	ALKBH8	0.207718	0.00254441	0.0384877			ENSG00000105357	79784	MYH14	-0.42804	0.000412421	0.0101311
	ENSG00000140859	3801	KIFC3	-0.238626	3.32462e-05	0.0013406			ENSG00000138434	6744	ITPRID2	0.206326	0.00159814	0.0269005			ENSG00000149809	7108	TM7SF2	-0.429002	9.81872e-09	1.44008e-06
	ENSG00000177337			0.558831	3.46892e-05	0.00139503			ENSG00000104763	427	ASAH1	0.205778	0.00243759	0.0372485			ENSG00000106078	23242	COBL	-0.430526	0.00017274	0.00502759
	ENSG00000141458	4864	NPC1	0.197334	3.52375e-05	0.00141328			ENSG00000102699	143	PARP4	0.205742	1.54156e-11	4.35128e-09			ENSG00000261150	83481	EPPK1	-0.432152	0.00183751	0.0302851
	ENSG00000147813	93100	NAPRT	-0.206294	3.62167e-05	0.00144867			ENSG00000138303	51008	ASCC1	0.204543	0.000696137	0.0150277			ENSG00000166886	4665	NAB2	-0.436162	2.34039e-06	0.000147731
	ENSG00000100304	23170	TTLL12	-0.185088	3.79438e-05	0.0015137			ENSG00000067177	5255	PHKA1	0.20374	2.99273e-05	0.00125681			ENSG00000112559	4188	MDFI	-0.440914	0.00259697	0.0390862
	ENSG00000171813	170394	PWWP2B	-0.274679	3.83675e-05	0.00152654			ENSG00000143353	127018	LYPLAL1	0.202946	0.00315136	0.0446443			ENSG00000095752	3589	IL11	-0.443027	3.10405e-05	0.00127224
	ENSG00000058085	3918	LAMC2	-0.290563	3.8544e-05	0.00152949			ENSG00000165732	9188	DDX21	0.20287	1.08151e-06	7.70448e-05			ENSG00000172296	55304	SPTLC3	-0.443603	0.00108493	0.0204471
	ENSG00000099812	126353	MISP	-0.463987	3.86569e-05	0.00152991			ENSG00000152256	5163	PDK1	0.202391	0.0028923	0.0422155			ENSG00000078401	1906	EDN1	-0.444519	4.41733e-06	0.000251761
	ENSG00000136002	50649	ARHGEF4	-0.375554	3.88211e-05	0.00153236			ENSG00000143622	6016	RIT1	0.201748	0.00130982	0.0234421			ENSG00000102804	8848	TSC22D1	-0.446892	3.186e-11	8.21768e-09
	ENSG00000226738			-0.680068	3.8959e-05	0.00153375			ENSG00000117335	4179	CD46	0.198976	4.42602e-06	0.000251761			ENSG00000075618	6624	FSCN1	-0.447522	1.54119e-08	2.13483e-06
	ENSG00000162813	10380	BPNT1	0.220733	3.90684e-05	0.00153402			ENSG00000204264	5696	PSMB8	0.198148	0.00307424	0.0439475			ENSG00000115594	3554	IL1R1	-0.44778	0.00156499	0.0266049
	ENSG00000145545	6715	SRD5A1	-0.233747	3.944e-05	0.00154456			ENSG00000196968	170384	FUT11	0.197759	0.000993274	0.0192157			ENSG00000196511	27010	TPK1	-0.451102	0.0028639	0.0419216
	ENSG00000185043	10519	CIB1	0.249906	3.98046e-05	0.00155477			ENSG00000141458	4864	NPC1	0.197334	3.52375e-05	0.00141328			ENSG00000186891	8784	TNFRSF18	-0.452286	0.00362461	0.0492909
	ENSG00000177469	284119	CAVIN1	-0.382305	3.99187e-05	0.00155516			ENSG00000147536	84296	GINS4	0.196454	0.000985615	0.0190995			ENSG00000164850	2852	GPER1	-0.452506	0.00358032	0.0488255
	ENSG00000274173			0.720054	4.10892e-05	0.00159661			ENSG00000112343	10475	TRIM38	0.195907	0.000122059	0.00382809			ENSG00000130707	445	ASS1	-0.453236	2.96468e-08	3.66542e-06
	ENSG00000072042	51109	RDH11	0.122745	4.13973e-05	0.00160441			ENSG00000133706	51520	LARS	0.193596	5.74349e-08	6.66067e-06			ENSG00000163347	9076	CLDN1	-0.454117	3.61788e-07	3.00686e-05
	ENSG00000164171	3673	ITGA2	0.727984	4.28475e-05	0.00165633			ENSG00000123636	29994	BAZ2B	0.191962	0.00236053	0.0362844			ENSG00000152217	26040	SETBP1	-0.454787	1.22925e-05	0.000591303
	ENSG00000177479	10425	ARIH2	0.161675	4.44638e-05	0.00170559			ENSG00000133030	23164	MPRIP	0.191858	2.1315e-07	1.94966e-05			ENSG00000166825	290	ANPEP	-0.455052	0.00272977	0.0406747
	ENSG00000180357	23060	ZNF609	0.175083	4.44414e-05	0.00170559			ENSG00000078747	83737	ITCH	0.191789	6.81645e-07	5.07334e-05			ENSG00000134769	1837	DTNA	-0.456357	2.14507e-05	0.000969493
	ENSG00000134762	1825	DSC3	-0.458296	4.42916e-05	0.00170559			ENSG00000164830	55074	OXR1	0.19089	0.000147455	0.00445642			ENSG00000134762	1825	DSC3	-0.458296	4.42916e-05	0.00170559
	ENSG00000061656	6676	SPAG4	0.505225	4.60254e-05	0.00176097			ENSG00000104626	90459	ERI1	0.189421	0.00178858	0.0296214			ENSG00000161682	284069	FAM171A2	-0.458687	0.000145377	0.00441442
	ENSG00000162654	115361	GBP4	0.676329	4.65569e-05	0.00177676			ENSG00000143457	55204	GOLPH3L	0.188395	0.000142044	0.00435447			ENSG00000168916	57507	ZNF608	-0.459424	1.81294e-05	0.00083451
	ENSG00000079462	5050	PAFAH1B3	-0.229235	4.7786e-05	0.00181903			ENSG00000076513	88455	ANKRD13A	0.188094	2.57147e-05	0.00111829			ENSG00000126705	27245	AHDC1	-0.461219	7.05541e-05	0.00243762
	ENSG00000164877	79778	MICALL2	-0.299477	4.79191e-05	0.00181946			ENSG00000139146	58516	SINHCAF	0.187059	5.14658e-05	0.0019157			ENSG00000165072	256691	MAMDC2	-0.461328	0.000958198	0.0186892
	ENSG00000198648	27347	STK39	0.42905	4.80644e-05	0.00182036			ENSG00000100644	3091	HIF1A	0.186275	1.63902e-06	0.000109463			ENSG00000169122	90362	FAM110B	-0.462835	0.00118532	0.021811
	ENSG00000122642	11328	FKBP9	-0.233069	4.99059e-05	0.00188374			ENSG00000138385	6741	SSB	0.184745	0.000470942	0.0110601			ENSG00000154930	84532	ACSS1	-0.463983	6.35533e-05	0.00224235
	ENSG00000128564	7425	VGF	-0.96868	4.99898e-05	0.00188374			ENSG00000106615	6009	RHEB	0.184182	0.000182346	0.00524594			ENSG00000099812	126353	MISP	-0.463987	3.86569e-05	0.00152991
	ENSG00000130635	1289	COL5A1	-0.483105	5.05115e-05	0.00189862			ENSG00000074695	3998	LMAN1	0.183035	9.9408e-06	0.000497372			ENSG00000076706	4162	MCAM	-0.467036	0.000163463	0.00483282
	ENSG00000070961	490	ATP2B1	-0.229621	5.09526e-05	0.00190908			ENSG00000162928	5194	PEX13	0.18216	0.00022775	0.00630952			ENSG00000160712	3570	IL6R	-0.470573	1.50887e-06	0.000103072
	ENSG00000235162	387882	C12orf75	-0.243815	5.10449e-05	0.00190908			ENSG00000083937	25978	CHMP2B	0.181613	0.0019146	0.0313032			ENSG00000133124	8471	IRS4	-0.472245	1.34214e-05	0.000639441
	ENSG00000054277	23596	OPN3	-0.319713	5.15043e-05	0.0019157			ENSG00000114023	26355	FAM162A	0.180604	0.000448118	0.0106919			ENSG00000169439	6383	SDC2	-0.474541	1.26002e-08	1.77829e-06
	ENSG00000120899	2185	PTK2B	0.38057	5.16062e-05	0.0019157			ENSG00000128641	4430	MYO1B	0.180317	0.000826381	0.017005			ENSG00000115380	2202	EFEMP1	-0.476382	1.30373e-13	5.41772e-11
	ENSG00000139146	58516	SINHCAF	0.187059	5.14658e-05	0.0019157			ENSG00000168036	1499	CTNNB1	0.180215	0.00294542	0.0426972			ENSG00000164976	57462	MYORG	-0.476773	0.000139599	0.00430597
	ENSG00000112972	3157	HMGCS1	-0.322536	5.2702e-05	0.00195154			ENSG00000100106	11078	TRIOBP	0.177321	7.74401e-05	0.00263896			ENSG00000187957	92737	DNER	-0.477183	0.000286557	0.0075518
	ENSG00000110917	9761	MLEC	0.11889	5.30123e-05	0.00195818			ENSG00000163597	100507246	SNHG16	0.177284	2.83737e-06	0.000172549			ENSG00000026025	7431	VIM	-0.480993	1.80247e-08	2.42927e-06
	ENSG00000106799	7046	TGFBR1	-0.191993	5.35747e-05	0.00197408			ENSG00000184007	8073	PTP4A2	0.176619	6.89844e-06	0.000363383			ENSG00000130635	1289	COL5A1	-0.483105	5.05115e-05	0.00189862
	ENSG00000153721	154043	CNKSR3	-0.34394	5.37859e-05	0.001977			ENSG00000119446	92400	RBM18	0.176393	0.00319829	0.0450847			ENSG00000151892	2674	GFRA1	-0.4845	0.000947927	0.0185615
	ENSG00000105722	2077	ERF	-0.260403	5.45335e-05	0.00199956			ENSG00000198682	9060	PAPSS2	0.17634	0.00324871	0.0455916			ENSG00000168453	55806	HR	-0.484517	7.96096e-05	0.0026884
	ENSG00000137714	2230	FDX1	0.217642	5.51724e-05	0.00201804			ENSG00000180357	23060	ZNF609	0.175083	4.44414e-05	0.00170559			ENSG00000178695	115207	KCTD12	-0.484963	0.00061751	0.0136694
	ENSG00000115232	3676	ITGA4	0.933618	5.53598e-05	0.00201996			ENSG00000165288	254065	BRWD3	0.174129	0.00015387	0.00460957			ENSG00000124942	79026	AHNAK	-0.485414	0.00043418	0.0105159
	ENSG00000176887	6664	SOX11	-0.558878	5.55855e-05	0.00202326			ENSG00000135766	54583	EGLN1	0.173435	0.00150768	0.0258954			ENSG00000115468	80303	EFHD1	-0.485522	0.0027533	0.0409031
	ENSG00000171522	5734	PTGER4	-0.737717	5.64142e-05	0.00204844			ENSG00000204084	3633	INPP5B	0.17336	0.00219678	0.0347596			ENSG00000099994	56241	SUSD2	-0.486599	1.8676e-05	0.000854414
	ENSG00000169252	154	ADRB2	0.597572	5.72628e-05	0.00207422			ENSG00000008394	4257	MGST1	0.172657	0.000492013	0.011465			ENSG00000185340	10634	GAS2L1	-0.488238	1.03813e-14	5.54655e-12
	ENSG00000125841	80023	NRSN2	-0.284947	5.74743e-05	0.00207685			ENSG00000109519	80273	GRPEL1	0.172355	0.000684653	0.0148226			ENSG00000113494	5618	PRLR	-0.488913	7.45713e-07	5.4955e-05
	ENSG00000120256	84918	LRP11	-0.218568	5.7718e-05	0.00208063			ENSG00000109572	1182	CLCN3	0.172318	6.13049e-05	0.00218883			ENSG00000111335	4939	OAS2	-0.489829	2.04714e-08	2.71177e-06
	ENSG00000146592	9586	CREB5	-0.773078	5.88025e-05	0.00211384			ENSG00000058804	55706	NDC1	0.172317	0.000456861	0.0108434			ENSG00000122694	152007	GLIPR2	-0.492525	0.000794626	0.0165566
	ENSG00000146648	1956	EGFR	-0.346152	5.89218e-05	0.00211384			ENSG00000115183	85461	TANC1	0.172013	0.000941801	0.0185143			ENSG00000187017	83715	ESPN	-0.49744	7.37049e-05	0.00254061
	ENSG00000136603	6498	SKIL	0.402475	6.05107e-05	0.00216565			ENSG00000152684	53918	PELO	0.171576	0.000500402	0.0116396			ENSG00000067082	1316	KLF6	-0.498612	7.95538e-17	7.43828e-14
	ENSG00000109572	1182	CLCN3	0.172318	6.13049e-05	0.00218883			ENSG00000196141	26010	SPATS2L	0.17108	0.000367796	0.00924745			ENSG00000137203	7020	TFAP2A	-0.499117	1.14534e-05	0.000558118
	ENSG00000021355	1992	SERPINB1	1.52495	6.19492e-05	0.00220657			ENSG00000124225	56937	PMEPA1	0.170222	0.00210507	0.0335055			ENSG00000115107	55240	STEAP3	-0.505077	0.00032569	0.00841506
	ENSG00000185518	9899	SV2B	1.245	6.21503e-05	0.00220848			ENSG00000214114	26292	MYCBP	0.16928	0.00305252	0.0438251			ENSG00000136999	4856	CCN3	-0.505647	0.000937517	0.0184786
	ENSG00000150556	130576	LYPD6B	-1.42536	6.2485e-05	0.00220987			ENSG00000111252	10019	SH2B3	0.169225	0.000171864	0.00502406			ENSG00000183111	389337	ARHGEF37	-0.506436	1.04383e-08	1.51609e-06
	ENSG00000112039	2178	FANCE	-0.286039	6.23407e-05	0.00220987			ENSG00000122729	48	ACO1	0.168951	0.000817548	0.0168697			ENSG00000138172	51063	CALHM2	-0.5105	0.000829879	0.0170302
	ENSG00000154930	84532	ACSS1	-0.463983	6.35533e-05	0.00224235			ENSG00000205629	51451	LCMT1	0.168843	0.00217766	0.0345499			ENSG00000132481	91107	TRIM47	-0.513168	1.83961e-10	3.87614e-08
	ENSG00000110218	24145	PANX1	-0.208186	6.37093e-05	0.00224257			ENSG00000072803	23291	FBXW11	0.168436	0.000906708	0.0180377			ENSG00000004660	84254	CAMKK1	-0.514353	4.4695e-06	0.000252871
	ENSG00000185630	5087	PBX1	0.557279	6.42117e-05	0.00225495			ENSG00000006453	55971	BAIAP2L1	0.167967	0.00054735	0.0124066			ENSG00000081181	384	ARG2	-0.514921	2.35293e-09	3.95504e-07
	ENSG00000082781	3693	ITGB5	0.319628	6.53099e-05	0.00228814			ENSG00000113407	6897	TARS	0.167502	2.45822e-08	3.09033e-06			ENSG00000137094	25822	DNAJB5	-0.518866	0.000140517	0.00432538
	ENSG00000135968	9648	GCC2	0.285698	6.81709e-05	0.00238279			ENSG00000085491	29957	SLC25A24	0.167164	0.00149735	0.0257772			ENSG00000007944	29116	MYLIP	-0.519907	5.80893e-07	4.4565e-05
	ENSG00000133935	11161	ERG28	-0.195289	6.85501e-05	0.00239047			ENSG00000252481	677768	SCARNA13	0.166808	0.00194251	0.0316213			ENSG00000145687	23635	SSBP2	-0.531307	8.91106e-11	2.13378e-08
	ENSG00000162520	81493	SYNC	-0.59043	6.91624e-05	0.00240621			ENSG00000151694	6868	ADAM17	0.166306	0.000551171	0.0124743			ENSG00000129116	23022	PALLD	-0.534486	6.9725e-05	0.00241631
	ENSG00000129116	23022	PALLD	-0.534486	6.9725e-05	0.00241631			ENSG00000105426	5802	PTPRS	0.165604	0.00329315	0.0458285			ENSG00000116701	4688	NCF2	-0.537065	0.0032719	0.0456867
	ENSG00000197182	400931	MIRLET7BHG	-0.211319	6.97758e-05	0.00241631			ENSG00000102893	5257	PHKB	0.165346	3.85104e-07	3.16547e-05			ENSG00000134321	91543	RSAD2	-0.540338	5.82823e-09	8.9887e-07
	ENSG00000126705	27245	AHDC1	-0.461219	7.05541e-05	0.00243762			ENSG00000113460	55299	BRIX1	0.164966	0.000705094	0.0151555			ENSG00000138829	2201	FBN2	-0.546406	6.87513e-12	2.0167e-09
	ENSG00000187017	83715	ESPN	-0.49744	7.37049e-05	0.00254061			ENSG00000048544	55173	MRPS10	0.164244	0.000443022	0.0106584			ENSG00000116285	54206	ERRFI1	-0.547158	4.30819e-16	3.22252e-13
	ENSG00000187554	7100	TLR5	-0.414536	7.53962e-05	0.00259294			ENSG00000140950	57707	MEAK7	0.163627	0.0028083	0.0414322			ENSG00000177732	6666	SOX12	-0.547705	7.63799e-08	8.28003e-06
	ENSG00000174871	254263	CNIH2	-0.624698	7.61461e-05	0.00261272			ENSG00000107949	56647	BCCIP	0.162838	0.00258856	0.0390709			ENSG00000185567	113146	AHNAK2	-0.549902	5.48463e-10	1.03861e-07
	ENSG00000100439	63874	ABHD4	0.225621	7.63596e-05	0.00261405			ENSG00000177479	10425	ARIH2	0.161675	4.44638e-05	0.00170559			ENSG00000198846	9760	TOX	-0.553524	0.000361628	0.00911213
	ENSG00000144381	3329	HSPD1	0.116966	7.73684e-05	0.00263896			ENSG00000107438	9124	PDLIM1	0.16154	0.0029308	0.0425264			ENSG00000119686	55640	FLVCR2	-0.553707	0.00131051	0.0234421
	ENSG00000100106	11078	TRIOBP	0.177321	7.74401e-05	0.00263896			ENSG00000148158	401548	SNX30	0.160227	0.00133522	0.0237514			ENSG00000163701	132014	IL17RE	-0.55537	2.42083e-05	0.00107147
	ENSG00000152952	5352	PLOD2	0.243202	7.88516e-05	0.00267858			ENSG00000096063	6732	SRPK1	0.159735	8.2107e-08	8.7115e-06			ENSG00000115919	8942	KYNU	-0.557939	0.000850539	0.0173199
	ENSG00000173281	79660	PPP1R3B	-0.289138	7.89609e-05	0.00267858			ENSG00000066651	60487	TRMT11	0.159511	0.001957	0.0316949			ENSG00000176887	6664	SOX11	-0.558878	5.55855e-05	0.00202326
	ENSG00000168453	55806	HR	-0.484517	7.96096e-05	0.0026884			ENSG00000100749	7443	VRK1	0.158936	0.000262164	0.00710503			ENSG00000182836	345557	PLCXD3	-0.559087	0.00260776	0.0392081
	ENSG00000178026	388886	LRRC75B	-0.697917	7.94785e-05	0.0026884			ENSG00000104689	8797	TNFRSF10A	0.157996	0.00126704	0.02292			ENSG00000128805	58504	ARHGAP22	-0.559409	0.00120473	0.0220327
	ENSG00000163931	7086	TKT	0.255628	7.98165e-05	0.00268931			ENSG00000166477	123169	LEO1	0.156884	0.00141291	0.0246969			ENSG00000137462	7097	TLR2	-0.55962	0.00306221	0.043922
	ENSG00000107331	20	ABCA2	-0.398417	8.07483e-05	0.00271459			ENSG00000162434	3716	JAK1	0.155936	2.55401e-07	2.19586e-05			ENSG00000041982	3371	TNC	-0.561578	3.04657e-09	5.00842e-07
	ENSG00000198918	6170	RPL39	0.151185	8.10341e-05	0.00271809			ENSG00000131115	7770	ZNF227	0.155743	0.00307444	0.0439475			ENSG00000106123	2051	EPHB6	-0.561609	3.28472e-05	0.00133106
	ENSG00000008513	6482	ST3GAL1	0.260537	8.2007e-05	0.00274457			ENSG00000176225	25914	RTTN	0.154422	0.00219541	0.0347596			ENSG00000221968	3995	FADS3	-0.567696	1.68776e-13	6.82404e-11
	ENSG00000196549	4311	MME	0.575396	8.22379e-05	0.00274616			ENSG00000117054	34	ACADM	0.154231	0.00052396	0.0120037			ENSG00000173391	4973	OLR1	-0.568032	2.26816e-05	0.00101683
	ENSG00000112561	7942	TFEB	-0.426528	8.38412e-05	0.00279346			ENSG00000111300	80018	NAA25	0.154144	0.00276518	0.0409981			ENSG00000106541	10551	AGR2	-0.569082	2.95926e-08	3.66542e-06
	ENSG00000178537	788	SLC25A20	0.463755	8.47835e-05	0.00281858			ENSG00000168259	7266	DNAJC7	0.153961	0.0011601	0.0215056			ENSG00000069812	54626	HES2	-0.570574	0.00018034	0.00519824
	ENSG00000132746	222	ALDH3B2	-0.581427	8.62602e-05	0.00286131			ENSG00000163714	23350	U2SURP	0.15392	0.00191746	0.0313157			ENSG00000085552	57549	IGSF9	-0.572505	0.000262897	0.00711154
	ENSG00000187800	375033	PEAR1	0.801945	8.66488e-05	0.00286784			ENSG00000143476	51514	DTL	0.1537	5.73759e-06	0.000310994			ENSG00000171604	51523	CXXC5	-0.573716	0.000413211	0.0101338
	ENSG00000174705	285590	SH3PXD2B	-0.248842	8.91157e-05	0.00294298			ENSG00000159063	79053	ALG8	0.153614	0.000569017	0.01282			ENSG00000143590	1944	EFNA3	-0.576361	0.000621622	0.0136951
	ENSG00000116191	55103	RALGPS2	0.403395	9.03734e-05	0.00297794			ENSG00000124535	56897	WRNIP1	0.153172	2.25283e-05	0.00101513			ENSG00000102996	4324	MMP15	-0.57817	0.000106416	0.00340166
	ENSG00000271605	284021	MILR1	1.24931	9.06316e-05	0.00297989			ENSG00000134109	9695	EDEM1	0.151663	0.000857518	0.0173827			ENSG00000140022	85439	STON2	-0.578845	0.000186192	0.00530143
	ENSG00000159335	5763	PTMS	-0.314115	9.10651e-05	0.00298757			ENSG00000198918	6170	RPL39	0.151185	8.10341e-05	0.00271809			ENSG00000270168			-0.579766	0.000128478	0.00401258
	ENSG00000239887	400793	C1orf226	0.675205	9.39905e-05	0.00307008			ENSG00000113282	9685	CLINT1	0.15015	4.47934e-06	0.000252871			ENSG00000166741	4837	NNMT	-0.580034	0.00147078	0.0254958
	ENSG00000248323	100505994	LUCAT1	0.816053	9.39509e-05	0.00307008			ENSG00000169398	5747	PTK2	0.147059	2.18687e-09	3.71767e-07			ENSG00000132746	222	ALDH3B2	-0.581427	8.62602e-05	0.00286131
	ENSG00000138413	3417	IDH1	0.263144	9.5472e-05	0.00310491			ENSG00000173575	1106	CHD2	0.146029	0.000515217	0.0118397			ENSG00000175793	2810	SFN	-0.581696	1.24478e-06	8.74271e-05
	ENSG00000184363	11187	PKP3	-0.216112	9.54573e-05	0.00310491			ENSG00000094804	990	CDC6	0.144512	0.000748311	0.0157451			ENSG00000074370	489	ATP2A3	-0.587929	0.000224612	0.00624571
	ENSG00000130176	1264	CNN1	-0.881735	9.60167e-05	0.00310951			ENSG00000140105	7453	WARS	0.144505	0.000220049	0.00616466			ENSG00000162520	81493	SYNC	-0.59043	6.91624e-05	0.00240621
	ENSG00000198768	164284	APCDD1L	-0.767271	9.6029e-05	0.00310951			ENSG00000100316	6122	RPL3	0.143064	0.000163222	0.00483282			ENSG00000177283	8325	FZD8	-0.592656	0.00186504	0.0306605
	ENSG00000142227	2014	EMP3	-0.26391	9.6617e-05	0.00312179			ENSG00000163798	22950	SLC4A1AP	0.142687	0.00366043	0.0495565			ENSG00000163520	2199	FBLN2	-0.594487	2.48105e-06	0.000155299
	ENSG00000159131	2618	GART	0.112164	9.894e-05	0.00318996			ENSG00000113328	900	CCNG1	0.142542	0.00147277	0.0255008			ENSG00000198435	441478	NRARP	-0.597151	0.00107903	0.0203817
	ENSG00000231574	102724550	LINC02015	1.66411	0.000100306	0.00322704			ENSG00000149273	6188	RPS3	0.139941	0.000523354	0.0120037			ENSG00000130487	113730	KLHDC7B	-0.598414	2.074e-07	1.92715e-05
	ENSG00000074935	51175	TUBE1	0.242827	0.000103018	0.0033072			ENSG00000101294	81502	HM13	0.13949	0.000422857	0.0103196			ENSG00000137070	3590	IL11RA	-0.604117	0.00204313	0.0327593
	ENSG00000159788	6002	RGS12	-0.244023	0.000106123	0.00339958			ENSG00000213741	6235	RPS29	0.139099	0.00110034	0.0206798			ENSG00000123405	4778	NFE2	-0.616722	0.00234912	0.0362844
	ENSG00000102996	4324	MMP15	-0.57817	0.000106416	0.00340166			ENSG00000104408	3646	EIF3E	0.138968	0.00231869	0.0360204			ENSG00000105711	6324	SCN1B	-0.61753	0.000398728	0.00989215
	ENSG00000164741	10395	DLC1	0.582936	0.0001079	0.00344176			ENSG00000109814	7358	UGDH	0.13857	0.00280611	0.0414322			ENSG00000137745	4322	MMP13	-0.618235	0.00105897	0.0201298
	ENSG00000184828	201501	ZBTB7C	-0.80184	0.000110399	0.00351397			ENSG00000111144	4048	LTA4H	0.138193	0.00124024	0.0225443			ENSG00000067191	782	CACNB1	-0.621014	1.71819e-05	0.000798264
	ENSG00000162511	7805	LAPTM5	0.407996	0.000111572	0.00354377			ENSG00000039123	23517	MTREX	0.138147	0.00149395	0.0257482			ENSG00000271503	6352	CCL5	-0.621134	0.0014781	0.0255339
	ENSG00000112297	202	CRYBG1	-0.338227	0.00011327	0.00357495			ENSG00000156256	10600	USP16	0.137725	0.00366777	0.0496111			ENSG00000172818	5017	OVOL1	-0.623504	0.000896708	0.0179822
	ENSG00000162073	124222	PAQR4	-0.252201	0.000112986	0.00357495			ENSG00000125977	8894	EIF2S2	0.13703	0.000880922	0.017737			ENSG00000174871	254263	CNIH2	-0.624698	7.61461e-05	0.00261272
	ENSG00000184675	139285	AMER1	-0.216003	0.000113234	0.00357495			ENSG00000111707	64426	SUDS3	0.136781	0.000281696	0.00748522			ENSG00000168685	3575	IL7R	-0.625517	2.32855e-08	3.00303e-06
	ENSG00000169435	166824	RASSF6	1.13468	0.000116247	0.00365625			ENSG00000059573	5832	ALDH18A1	0.136041	0.00108523	0.0204471			ENSG00000138395	65061	CDK15	-0.632283	0.000361805	0.00911213
	ENSG00000004059	381	ARF5	-0.181883	0.000116335	0.00365625			ENSG00000197265	2961	GTF2E2	0.136018	0.0023974	0.0367471			ENSG00000073910	10129	FRY	-0.635477	0.00102641	0.0197175
	ENSG00000112343	10475	TRIM38	0.195907	0.000122059	0.00382809			ENSG00000130348	55278	QRSL1	0.135928	0.00270393	0.0404216			ENSG00000183508	54855	TENT5C	-0.64204	4.79835e-09	7.63652e-07
	ENSG00000123933	10608	MXD4	-0.203415	0.000127441	0.00398854			ENSG00000164941	55656	INTS8	0.13564	3.02721e-05	0.00126148			ENSG00000117122	4237	MFAP2	-0.642449	6.82689e-06	0.000362164
	ENSG00000270168			-0.579766	0.000128478	0.00401258			ENSG00000169764	7360	UGP2	0.135326	0.000399976	0.00990668			ENSG00000187634	148398	SAMD11	-0.644977	3.095e-05	0.00127201
	ENSG00000152133	253635	GPATCH11	0.238911	0.00012992	0.00404916			ENSG00000101290	8760	CDS2	0.134936	0.000136698	0.00422522			ENSG00000138411	57520	HECW2	-0.645756	1.9945e-09	3.42962e-07
	ENSG00000149782	5331	PLCB3	-0.197994	0.000130198	0.0040494			ENSG00000180398	90411	MCFD2	0.134771	6.95259e-07	5.14904e-05			ENSG00000181444	168544	ZNF467	-0.651062	0.000470153	0.0110589
	ENSG00000106665	7461	CLIP2	-0.241173	0.000131353	0.00407686			ENSG00000013374	51667	NUB1	0.133779	0.00335942	0.0466205			ENSG00000163995	84448	ABLIM2	-0.656809	0.00038304	0.00956641
	ENSG00000156261	10694	CCT8	0.122505	0.00013282	0.00411384			ENSG00000198876	25853	DCAF12	0.13306	0.000744611	0.0157114			ENSG00000139971	145407	ARMH4	-0.657389	0.000513214	0.0118397
	ENSG00000101290	8760	CDS2	0.134936	0.000136698	0.00422522			ENSG00000138768	8615	USO1	0.132109	0.00264734	0.0397233			ENSG00000172201	3400	ID4	-0.661199	2.55094e-07	2.19586e-05
	ENSG00000164976	57462	MYORG	-0.476773	0.000139599	0.00430597			ENSG00000102172	6611	SMS	0.131373	0.00142674	0.0248766			ENSG00000167741	124975	GGT6	-0.667119	0.000829629	0.0170302
	ENSG00000137094	25822	DNAJB5	-0.518866	0.000140517	0.00432538			ENSG00000146463	9202	ZMYM4	0.13128	0.000514707	0.0118397			ENSG00000024422	30846	EHD2	-0.669107	0.000810779	0.0168228
	ENSG00000123104	3709	ITPR2	0.336192	0.000141138	0.00433558			ENSG00000160049	1676	DFFA	0.13076	0.00315973	0.0447205			ENSG00000157168	3084	NRG1	-0.670359	0.000193033	0.00547965
	ENSG00000143457	55204	GOLPH3L	0.188395	0.000142044	0.00435447			ENSG00000066777	10565	ARFGEF1	0.130551	0.00312369	0.0445051			ENSG00000162804	25992	SNED1	-0.671964	0.00108752	0.0204646
	ENSG00000151490	5800	PTPRO	-1.14022	0.000142782	0.00436813			ENSG00000115866	1615	DARS	0.130469	0.00119385	0.0219142			ENSG00000119411	54836	BSPRY	-0.675712	0.000572816	0.0128557
	ENSG00000165801	55701	ARHGEF40	-0.317283	0.000143341	0.00437627			ENSG00000128534	51691	LSM8	0.129922	0.00235372	0.0362844			ENSG00000226738			-0.680068	3.8959e-05	0.00153375
	ENSG00000072195	10290	SPEG	-0.323073	0.000145475	0.00441442			ENSG00000163938	26354	GNL3	0.128142	0.0029009	0.0422155			ENSG00000178531	404217	CTXN1	-0.690547	0.000215804	0.00606847
	ENSG00000196923	9260	PDLIM7	-0.223391	0.000145429	0.00441442			ENSG00000074201	1207	CLNS1A	0.12766	0.00102673	0.0197175			ENSG00000178026	388886	LRRC75B	-0.697917	7.94785e-05	0.0026884
	ENSG00000161682	284069	FAM171A2	-0.458687	0.000145377	0.00441442			ENSG00000130826	1736	DKC1	0.126028	0.000464569	0.0109621			ENSG00000169248	6373	CXCL11	-0.716339	0.00131937	0.0235535
	ENSG00000143801	5664	PSEN2	-0.29906	0.000146835	0.00444665			ENSG00000043143	23338	JADE2	0.12579	0.00320053	0.0450847			ENSG00000111728	6489	ST8SIA1	-0.728779	0.000358673	0.0090911
	ENSG00000164830	55074	OXR1	0.19089	0.000147455	0.00445642			ENSG00000172172	28998	MRPL13	0.125292	0.00247115	0.0376843			ENSG00000109846	1410	CRYAB	-0.736265	0.000442158	0.0106584
	ENSG00000025039	58528	RRAGD	0.250735	0.000150029	0.00452015			ENSG00000158615	84919	PPP1R15B	0.124474	0.000168997	0.00495724			ENSG00000013619	10046	MAMLD1	-0.737044	2.84064e-10	5.90222e-08
	ENSG00000006534	221	ALDH3B1	0.463782	0.000150168	0.00452015			ENSG00000068912	27248	ERLEC1	0.124384	0.00343014	0.047215			ENSG00000171522	5734	PTGER4	-0.737717	5.64142e-05	0.00204844
	ENSG00000167996	2495	FTH1	-0.229249	0.000151698	0.00455705			ENSG00000139496	9818	NUP58	0.124226	0.000602409	0.0134308			ENSG00000143502	55061	SUSD4	-0.75579	3.38771e-09	5.50871e-07
	ENSG00000187605	200424	TET3	-0.300396	0.000154063	0.00460957			ENSG00000138326	6229	RPS24	0.12407	0.00107884	0.0203817			ENSG00000137801	7057	THBS1	-0.76449	1.04458e-23	2.23241e-20
	ENSG00000165288	254065	BRWD3	0.174129	0.00015387	0.00460957			ENSG00000049860	3074	HEXB	0.123078	0.00152311	0.0260707			ENSG00000198768	164284	APCDD1L	-0.767271	9.6029e-05	0.00310951
	ENSG00000185507	3665	IRF7	-0.325275	0.000154557	0.00461511			ENSG00000163781	11073	TOPBP1	0.122961	0.000538484	0.0123041			ENSG00000150551	116372	LYPD1	-0.768184	6.54039e-12	1.95689e-09
	ENSG00000040608	65078	RTN4R	-0.360304	0.000157264	0.0046866			ENSG00000072042	51109	RDH11	0.122745	4.13973e-05	0.00160441			ENSG00000146592	9586	CREB5	-0.773078	5.88025e-05	0.00211384
	ENSG00000170775	2861	GPR37	-0.421654	0.000159683	0.00474923			ENSG00000143319	81875	ISG20L2	0.122708	0.0023588	0.0362844			ENSG00000133048	1116	CHI3L1	-0.793143	0.000457631	0.0108434
	ENSG00000196924	2316	FLNA	-0.238961	0.00016076	0.00477176			ENSG00000156261	10694	CCT8	0.122505	0.00013282	0.00411384			ENSG00000250303	283140	LOC283140	-0.793505	0.00235289	0.0362844
	ENSG00000076706	4162	MCAM	-0.467036	0.000163463	0.00483282			ENSG00000082212	4200	ME2	0.122273	0.00223235	0.035043			ENSG00000182492	633	BGN	-0.799307	3.35054e-06	0.000199728
	ENSG00000100316	6122	RPL3	0.143064	0.000163222	0.00483282			ENSG00000100934	10484	SEC23A	0.121709	0.000302403	0.007909			ENSG00000184828	201501	ZBTB7C	-0.80184	0.000110399	0.00351397
	ENSG00000120437	39	ACAT2	-0.178442	0.000164121	0.0048391			ENSG00000109475	6164	RPL34	0.121406	0.000308214	0.00801893			ENSG00000204103	9935	MAFB	-0.802207	1.07931e-05	0.000531134
	ENSG00000197879	4641	MYO1C	-0.153127	0.000164322	0.0048391			ENSG00000122406	6125	RPL5	0.120776	0.000351876	0.00896775			ENSG00000164761	4982	TNFRSF11B	-0.815708	0.000898951	0.0180031
	ENSG00000166068	161742	SPRED1	0.334947	0.000166279	0.0048871			ENSG00000168958	56947	MFF	0.119704	0.000756107	0.0158422			ENSG00000116774	56944	OLFML3	-0.817007	1.16632e-06	8.23027e-05
	ENSG00000158615	84919	PPP1R15B	0.124474	0.000168997	0.00495724			ENSG00000136731	56886	UGGT1	0.11897	0.000263895	0.00711154			ENSG00000009950	51085	MLXIPL	-0.822896	0.000540838	0.0123338
	ENSG00000112893	4124	MAN2A1	-0.29376	0.000171984	0.00502406			ENSG00000110917	9761	MLEC	0.11889	5.30123e-05	0.00195818			ENSG00000198910	3897	L1CAM	-0.827784	5.39894e-11	1.32407e-08
	ENSG00000111252	10019	SH2B3	0.169225	0.000171864	0.00502406			ENSG00000168003	6520	SLC3A2	0.118775	0.00301031	0.0433855			ENSG00000167207	64127	NOD2	-0.834423	0.000467144	0.0110055
	ENSG00000265666	101929693	RARA-AS1	0.993285	0.000172282	0.00502406			ENSG00000105202	2091	FBL	0.118702	0.00327686	0.0456867			ENSG00000102837	10562	OLFM4	-0.834922	2.94158e-07	2.48622e-05
	ENSG00000106078	23242	COBL	-0.430526	0.00017274	0.00502759			ENSG00000171490	26156	RSL1D1	0.117123	0.000343899	0.00879441			ENSG00000100842	10278	EFS	-0.838442	0.00155261	0.0264846
	ENSG00000119655	10577	NPC2	0.417994	0.00017353	0.00504079			ENSG00000143947	6233	RPS27A	0.117076	0.00226961	0.035405			ENSG00000136244	3569	IL6	-0.840007	1.49352e-07	1.46674e-05
	ENSG00000175745	7025	NR2F1	0.356441	0.000174655	0.00505385			ENSG00000171530	6902	TBCA	0.117041	0.00304943	0.0438251			ENSG00000117013	9132	KCNQ4	-0.845245	0.00071985	0.0154283
	ENSG00000196136	12	SERPINA3	2.86614	0.000174601	0.00505385			ENSG00000144381	3329	HSPD1	0.116966	7.73684e-05	0.00263896			ENSG00000188060	115273	RAB42	-0.85925	1.35435e-07	1.34179e-05
	ENSG00000069812	54626	HES2	-0.570574	0.00018034	0.00519824			ENSG00000100591	10598	AHSA1	0.116957	0.00206358	0.0330173			ENSG00000068078	2261	FGFR3	-0.865426	4.70158e-13	1.80348e-10
	ENSG00000150630	7424	VEGFC	-0.384207	0.000180009	0.00519824			ENSG00000145425	6189	RPS3A	0.116794	0.0029505	0.0427295			ENSG00000140807	85407	NKD1	-0.878193	0.00369962	0.0499516
	ENSG00000106615	6009	RHEB	0.184182	0.000182346	0.00524594			ENSG00000035141	84908	FAM136A	0.115821	0.00157715	0.0267508			ENSG00000130176	1264	CNN1	-0.881735	9.60167e-05	0.00310951
	ENSG00000122884	5033	P4HA1	0.216722	0.000184731	0.0052845			ENSG00000078269	8871	SYNJ2	0.115023	0.000584197	0.0130637			ENSG00000154734	9510	ADAMTS1	-0.887422	1.31507e-09	2.31451e-07
	ENSG00000134955	219855	SLC37A2	0.976542	0.000184745	0.0052845			ENSG00000145833	9879	DDX46	0.114344	0.00203584	0.0327485			ENSG00000158246	115572	TENT5B	-0.890725	2.41356e-07	2.1365e-05
	ENSG00000108448	147166	TRIM16L	0.359094	0.000184574	0.0052845			ENSG00000131469	6155	RPL27	0.114155	0.000332108	0.00854951			ENSG00000169085	254778	VXN	-0.893753	0.000675531	0.0146889
	ENSG00000106080	55033	FKBP14	0.286735	0.000185493	0.00529576			ENSG00000089157	6175	RPLP0	0.113526	0.00365489	0.0495265			ENSG00000163739	2919	CXCL1	-0.899436	2.23118e-07	2.02293e-05
	ENSG00000140022	85439	STON2	-0.578845	0.000186192	0.00530143			ENSG00000134419	6210	RPS15A	0.113144	0.00048696	0.0113827			ENSG00000182809	1397	CRIP2	-0.906478	6.146e-12	1.87641e-09
	ENSG00000124191	84969	TOX2	0.74025	0.0001864	0.00530143			ENSG00000159131	2618	GART	0.112164	9.894e-05	0.00318996			ENSG00000276600	338382	RAB7B	-0.917654	1.25479e-05	0.000601656
	ENSG00000157168	3084	NRG1	-0.670359	0.000193033	0.00547965			ENSG00000147677	8667	EIF3H	0.111531	0.00347559	0.0477016			ENSG00000134853	5156	PDGFRA	-0.924111	0.00208807	0.0333734
	ENSG00000134780	747	DAGLA	0.39244	0.000197799	0.0056043			ENSG00000116251	6146	RPL22	0.110676	0.0028579	0.0419216			ENSG00000137440	9982	FGFBP1	-0.94632	0.00021041	0.00592792
	ENSG00000187164	57698	SHTN1	-0.198637	0.000199764	0.00564929			ENSG00000116209	9528	TMEM59	0.109942	0.00156245	0.0266049			ENSG00000276107			-0.948385	8.6021e-06	0.000442225
	ENSG00000273478			1.20208	0.000200183	0.00565044			ENSG00000084754	3030	HADHA	0.108976	0.000668731	0.0145834			ENSG00000132821	128434	VSTM2L	-0.965264	5.23564e-07	4.12238e-05
	ENSG00000137440	9982	FGFBP1	-0.94632	0.00021041	0.00592792			ENSG00000174444	6124	RPL4	0.108272	0.00313319	0.0445557			ENSG00000128564	7425	VGF	-0.96868	4.99898e-05	0.00188374
	ENSG00000178531	404217	CTXN1	-0.690547	0.000215804	0.00606847			ENSG00000105819	9512	PMPCB	0.108038	0.0015211	0.026066			ENSG00000183454	2903	GRIN2A	-0.984805	0.00269107	0.0402987
	ENSG00000118432	1268	CNR1	2.2375	0.000219451	0.00615945			ENSG00000118181	6230	RPS25	0.107631	0.0030829	0.0440078			ENSG00000186081	3852	KRT5	-0.996908	1.67953e-05	0.000782733
	ENSG00000140105	7453	WARS	0.144505	0.000220049	0.00616466			ENSG00000165219	26130	GAPVD1	0.107192	0.00146415	0.0254102			ENSG00000134363	10468	FST	-1.02161	1.252e-10	2.73046e-08
	ENSG00000103335	9780	PIEZO1	-0.17253	0.000222376	0.00621821			ENSG00000231500	6222	RPS18	0.10509	0.00357099	0.0487427			ENSG00000203883	54345	SOX18	-1.04038	0.000573178	0.0128557
	ENSG00000185697	4603	MYBL1	-0.365449	0.000223202	0.00622966			ENSG00000182899	6165	RPL35A	0.103178	0.00289313	0.0422155			ENSG00000185585	169611	OLFML2A	-1.05231	3.03809e-11	7.97366e-09
	ENSG00000053747	3909	LAMA3	1.24528	0.000224138	0.00624414			ENSG00000177600	6181	RPLP2	0.102719	0.00193221	0.031521			ENSG00000198732	64093	SMOC1	-1.06265	3.07929e-05	0.00127119
	ENSG00000074370	489	ATP2A3	-0.587929	0.000224612	0.00624571			ENSG00000075420	64778	FNDC3B	0.102029	0.0021586	0.0343174			ENSG00000164484	114801	TMEM200A	-1.0906	1.58602e-07	1.53077e-05
	ENSG00000165312	220213	OTUD1	-0.280391	0.000227188	0.00630562			ENSG00000145741	689	BTF3	0.101218	0.00220527	0.034772			ENSG00000129151	8424	BBOX1	-1.10827	0.000947837	0.0185615
	ENSG00000162928	5194	PEX13	0.18216	0.00022775	0.00630952			ENSG00000143543	10899	JTB	0.100065	0.000612412	0.0136132			ENSG00000151490	5800	PTPRO	-1.14022	0.000142782	0.00436813
	ENSG00000100234	7078	TIMP3	0.852721	0.000231123	0.00639112			ENSG00000095139	372	ARCN1	0.100026	0.000617683	0.0136694			ENSG00000169583	9022	CLIC3	-1.1467	0.00162497	0.0272263
	ENSG00000117595	3664	IRF6	-0.406326	0.000233021	0.00643171			ENSG00000106554	54927	CHCHD3	0.0996204	0.000979368	0.019003			ENSG00000131650	79412	KREMEN2	-1.17394	3.16004e-08	3.87494e-06
	ENSG00000105643	27106	ARRDC2	0.469065	0.000237129	0.00653304			ENSG00000060688	9410	SNRNP40	0.0985643	0.0027424	0.0408223			ENSG00000188338	10991	SLC38A3	-1.18592	0.00112587	0.0210801
	ENSG00000075711	1739	DLG1	0.352464	0.000238277	0.00655262			ENSG00000119203	51692	CPSF3	0.0985009	0.000932668	0.0184073			ENSG00000175920	285489	DOK7	-1.18716	0.00104201	0.0199086
	ENSG00000130775	9473	THEMIS2	-0.383186	0.000241206	0.00662101			ENSG00000162613	8880	FUBP1	0.093876	0.00336639	0.0466308			ENSG00000168269	2299	FOXI1	-1.21788	3.73555e-14	1.8027e-11
	ENSG00000050405	51474	LIMA1	0.419922	0.000246664	0.00675841			ENSG00000186468	6228	RPS23	0.0928303	0.00370775	0.0499711			ENSG00000176971	387758	FIBIN	-1.22747	0.000928177	0.0183671
	ENSG00000203760	387103	CENPW	0.340272	0.00024797	0.00678177			ENSG00000047315	5431	POLR2B	0.091873	0.0033164	0.046109			ENSG00000154736	11096	ADAMTS5	-1.26785	5.01504e-06	0.000278903
	ENSG00000107819	81855	SFXN3	-0.387939	0.000248953	0.00679624			ENSG00000187109	4673	NAP1L1	0.0918395	0.0007041	0.0151555			ENSG00000128422	3872	KRT17	-1.36776	9.95829e-25	2.48293e-21
	ENSG00000204054			0.378852	0.00025426	0.00692846			ENSG00000196591	3066	HDAC2	0.0914321	0.00230147	0.0358646			ENSG00000150556	130576	LYPD6B	-1.42536	6.2485e-05	0.00220987
	ENSG00000101421	128866	CHMP4B	0.226331	0.0002565	0.00697679			ENSG00000215301	1654	DDX3X	0.0873118	0.00253827	0.0384428			ENSG00000186832	3868	KRT16	-1.45543	2.29367e-20	3.43132e-17
	ENSG00000167535	784	CACNB3	-0.214325	0.000262024	0.00710503			ENSG00000130741	1968	EIF2S3	0.0850895	0.00235171	0.0362844			ENSG00000173546	1464	CSPG4	-1.45685	0.000454123	0.010818
	ENSG00000100749	7443	VRK1	0.158936	0.000262164	0.00710503			ENSG00000165609	11164	NUDT5	0.0819576	0.00248565	0.037867			ENSG00000141750	342667	STAC2	-1.4898	8.83822e-06	0.000447559
	ENSG00000085552	57549	IGSF9	-0.572505	0.000262897	0.00711154			ENSG00000113569	9631	NUP155	0.0785151	0.00133142	0.0237119			ENSG00000054179	954	ENTPD2	-1.55904	0.000609262	0.0135633
	ENSG00000136731	56886	UGGT1	0.11897	0.000263895	0.00711154			ENSG00000120438	6950	TCP1	0.0785145	0.000723391	0.0154378			ENSG00000134917	11095	ADAMTS8	-1.61831	0.00113499	0.0212242
	ENSG00000082074	2533	FYB1	1.61458	0.000264907	0.00711154			ENSG00000196305	3376	IARS	0.0781811	0.00124752	0.0226491			ENSG00000107562	6387	CXCL12	-1.98959	8.48669e-06	0.000439141
	ENSG00000107738	64115	VSIR	1.07012	0.000263942	0.00711154										0.930277
	ENSG00000108840	10014	HDAC5	-0.18761	0.000265257	0.00711154
	ENSG00000168502	23255	MTCL1	-0.268383	0.00026465	0.00711154
	ENSG00000149485	3992	FADS1	0.226515	0.000267986	0.00717186
	ENSG00000104635	23516	SLC39A14	-0.152032	0.000271893	0.00726342
	ENSG00000105953	4967	OGDH	-0.17898	0.000274923	0.00733128
	ENSG00000228742			0.55768	0.000278907	0.00742428
	ENSG00000111707	64426	SUDS3	0.136781	0.000281696	0.00748522
	ENSG00000160299	5116	PCNT	-0.173438	0.000282406	0.00749076
	ENSG00000115008	3552	IL1A	0.977166	0.00028481	0.00752784
	ENSG00000156804	114907	FBXO32	0.849289	0.000284707	0.00752784
	ENSG00000187957	92737	DNER	-0.477183	0.000286557	0.0075518
	ENSG00000227051	56967	C14orf132	-0.296216	0.000286726	0.0075518
	ENSG00000176244	414149	ACBD7	0.867292	0.000287515	0.00755928
	ENSG00000176058	286262	TPRN	-0.220105	0.000293164	0.00769427
	ENSG00000225138			-0.382015	0.000296567	0.00776994
	ENSG00000100934	10484	SEC23A	0.121709	0.000302403	0.007909
	ENSG00000164062	327	APEH	-0.124116	0.000303153	0.00791479
	ENSG00000130827	55558	PLXNA3	-0.259369	0.000303802	0.00791792
	ENSG00000109475	6164	RPL34	0.121406	0.000308214	0.00801893
	ENSG00000094631	10013	HDAC6	-0.165724	0.000317108	0.00823601
	ENSG00000205403	3426	CFI	1.59884	0.00031878	0.00826507
	ENSG00000165813	55088	CCDC186	0.269322	0.000321663	0.00832539
	ENSG00000115107	55240	STEAP3	-0.505077	0.00032569	0.00841506
	ENSG00000134531	2012	EMP1	0.404519	0.000331036	0.00853845
	ENSG00000099377	80270	HSD3B7	-0.262503	0.000332608	0.00854951
	ENSG00000131469	6155	RPL27	0.114155	0.000332108	0.00854951
	ENSG00000196155	25894	PLEKHG4	-0.274467	0.000333374	0.0085545
	ENSG00000087510	7022	TFAP2C	-0.375099	0.000334048	0.00855712
	ENSG00000171490	26156	RSL1D1	0.117123	0.000343899	0.00879441
	ENSG00000123095	79365	BHLHE41	0.841467	0.000349103	0.00891226
	ENSG00000122406	6125	RPL5	0.120776	0.000351876	0.00896775
	ENSG00000179431	24147	FJX1	-0.263494	0.0003539	0.00900011
	ENSG00000090339	3383	ICAM1	0.924295	0.000354349	0.00900011
	ENSG00000111728	6489	ST8SIA1	-0.728779	0.000358673	0.0090911
	ENSG00000159433	57519	STARD9	-0.362564	0.000359147	0.0090911
	ENSG00000138395	65061	CDK15	-0.632283	0.000361805	0.00911213
	ENSG00000198846	9760	TOX	-0.553524	0.000361628	0.00911213
	ENSG00000148926	133	ADM	0.558434	0.000361588	0.00911213
	ENSG00000196141	26010	SPATS2L	0.17108	0.000367796	0.00924745
	ENSG00000262655	10418	SPON1	1.74101	0.000371895	0.00931918
	ENSG00000230043			-0.415471	0.000371786	0.00931918
	ENSG00000122970	28981	IFT81	0.276176	0.00038152	0.00954437
	ENSG00000163995	84448	ABLIM2	-0.656809	0.00038304	0.00956641
	ENSG00000184307	254887	ZDHHC23	-0.275675	0.000390403	0.00973404
	ENSG00000144645	114884	OSBPL10	-0.286043	0.000394641	0.00980702
	ENSG00000136856	29988	SLC2A8	-0.266913	0.000394394	0.00980702
	ENSG00000105711	6324	SCN1B	-0.61753	0.000398728	0.00989215
	ENSG00000169764	7360	UGP2	0.135326	0.000399976	0.00990668
	ENSG00000019485	56981	PRDM11	-0.37164	0.000401223	0.00992115
	ENSG00000130600	283120	H19	0.876218	0.00040223	0.00992965
	ENSG00000176485	11145	PLAAT3	0.578946	0.000406102	0.0100087
	ENSG00000104998	9466	IL27RA	-0.328501	0.000411179	0.0101172
	ENSG00000105357	79784	MYH14	-0.42804	0.000412421	0.0101311
	ENSG00000171604	51523	CXXC5	-0.573716	0.000413211	0.0101338
	ENSG00000105810	1021	CDK6	0.357671	0.000418213	0.0102397
	ENSG00000104823	1891	ECH1	0.237419	0.000421359	0.0102999
	ENSG00000101294	81502	HM13	0.13949	0.000422857	0.0103196
	ENSG00000169908	4071	TM4SF1	-0.238647	0.000426987	0.0103866
	ENSG00000105499	8605	PLA2G4C	-0.426193	0.000426798	0.0103866
	ENSG00000131435	8572	PDLIM4	0.261039	0.000430441	0.0104536
	ENSG00000058668	493	ATP2B4	-0.274762	0.000434412	0.0105159
	ENSG00000124942	79026	AHNAK	-0.485414	0.00043418	0.0105159
	ENSG00000092445	7301	TYRO3	-0.195875	0.000435226	0.0105185
	ENSG00000048544	55173	MRPS10	0.164244	0.000443022	0.0106584
	ENSG00000147872	123	PLIN2	0.30277	0.000443148	0.0106584
	ENSG00000109846	1410	CRYAB	-0.736265	0.000442158	0.0106584
	ENSG00000079432	23152	CIC	-0.302825	0.000445278	0.010667
	ENSG00000080845	22839	DLGAP4	-0.327887	0.000445397	0.010667
	ENSG00000147251	139818	DOCK11	0.472566	0.000445645	0.010667
	ENSG00000185650	677	ZFP36L1	-0.24347	0.000447162	0.0106862
	ENSG00000114023	26355	FAM162A	0.180604	0.000448118	0.0106919
	ENSG00000173546	1464	CSPG4	-1.45685	0.000454123	0.010818
	ENSG00000058804	55706	NDC1	0.172317	0.000456861	0.0108434
	ENSG00000133048	1116	CHI3L1	-0.793143	0.000457631	0.0108434
	ENSG00000153714	286343	LURAP1L	-0.397804	0.00045809	0.0108434
	ENSG00000121671	1408	CRY2	-0.233249	0.00045779	0.0108434
	ENSG00000111269	1389	CREBL2	0.211619	0.000463402	0.0109518
	ENSG00000130826	1736	DKC1	0.126028	0.000464569	0.0109621
	ENSG00000167207	64127	NOD2	-0.834423	0.000467144	0.0110055
	ENSG00000181444	168544	ZNF467	-0.651062	0.000470153	0.0110589
	ENSG00000138385	6741	SSB	0.184745	0.000470942	0.0110601
	ENSG00000230438			1.26242	0.000483141	0.0113111
	ENSG00000253669			0.649437	0.000482971	0.0113111
	ENSG00000134419	6210	RPS15A	0.113144	0.00048696	0.0113827
	ENSG00000142621	114827	FHAD1	0.91291	0.00048879	0.0114076
	ENSG00000008394	4257	MGST1	0.172657	0.000492013	0.011465
	ENSG00000152684	53918	PELO	0.171576	0.000500402	0.0116396
	ENSG00000154845	9989	PPP4R1	-0.104267	0.000501064	0.0116396
	ENSG00000145632	10769	PLK2	0.352593	0.000504559	0.0117026
	ENSG00000063660	2817	GPC1	-0.268515	0.000506608	0.011732
	ENSG00000106617	51422	PRKAG2	0.431349	0.000511073	0.0118171
	ENSG00000146463	9202	ZMYM4	0.13128	0.000514707	0.0118397
	ENSG00000116729	79971	WLS	-0.204223	0.000514346	0.0118397
	ENSG00000139971	145407	ARMH4	-0.657389	0.000513214	0.0118397
	ENSG00000173575	1106	CHD2	0.146029	0.000515217	0.0118397
	ENSG00000117054	34	ACADM	0.154231	0.00052396	0.0120037
	ENSG00000149273	6188	RPS3	0.139941	0.000523354	0.0120037
	ENSG00000163781	11073	TOPBP1	0.122961	0.000538484	0.0123041
	ENSG00000256894			1.11835	0.000538717	0.0123041
	ENSG00000009950	51085	MLXIPL	-0.822896	0.000540838	0.0123338
	ENSG00000116016	2034	EPAS1	0.346247	0.000542413	0.0123508
	ENSG00000177542	79751	SLC25A22	-0.19218	0.000543244	0.012351
	ENSG00000169851	5099	PCDH7	-0.367694	0.000545075	0.0123738
	ENSG00000006453	55971	BAIAP2L1	0.167967	0.00054735	0.0124066
	ENSG00000151694	6868	ADAM17	0.166306	0.000551171	0.0124743
	ENSG00000102554	688	KLF5	-0.326807	0.000561415	0.012687
	ENSG00000185278	84614	ZBTB37	-0.240006	0.00056749	0.0128049
	ENSG00000159063	79053	ALG8	0.153614	0.000569017	0.01282
	ENSG00000134827	6947	TCN1	1.95886	0.000570166	0.0128266
	ENSG00000119411	54836	BSPRY	-0.675712	0.000572816	0.0128557
	ENSG00000203883	54345	SOX18	-1.04038	0.000573178	0.0128557
	ENSG00000111863	84830	ADTRP	-0.415145	0.000577209	0.0129267
	ENSG00000078269	8871	SYNJ2	0.115023	0.000584197	0.0130637
	ENSG00000145990	54438	GFOD1	0.857092	0.00059161	0.0132097
	ENSG00000139496	9818	NUP58	0.124226	0.000602409	0.0134308
	ENSG00000054179	954	ENTPD2	-1.55904	0.000609262	0.0135633
	ENSG00000143543	10899	JTB	0.100065	0.000612412	0.0136132
	ENSG00000030419	22807	IKZF2	0.762571	0.000617081	0.0136694
	ENSG00000095139	372	ARCN1	0.100026	0.000617683	0.0136694
	ENSG00000178695	115207	KCTD12	-0.484963	0.00061751	0.0136694
	ENSG00000143590	1944	EFNA3	-0.576361	0.000621622	0.0136951
	ENSG00000163235	7039	TGFA	0.285834	0.000622504	0.0136951
	ENSG00000067182	7132	TNFRSF1A	0.233399	0.00062222	0.0136951
	ENSG00000188522	644815	FAM83G	-0.163858	0.00062103	0.0136951
	ENSG00000155189	55326	AGPAT5	0.227138	0.000628859	0.0138146
	ENSG00000157110	11030	RBPMS	0.381049	0.000652222	0.0143068
	ENSG00000119711	4329	ALDH6A1	-0.218545	0.000655233	0.0143518
	ENSG00000114554	5361	PLXNA1	-0.175658	0.000659005	0.0144133
	ENSG00000133816	9645	MICAL2	-0.196471	0.000665442	0.0145329
	ENSG00000084754	3030	HADHA	0.108976	0.000668731	0.0145834
	ENSG00000197694	6709	SPTAN1	-0.108107	0.00067156	0.0146238
	ENSG00000169085	254778	VXN	-0.893753	0.000675531	0.0146889
	ENSG00000011028	9902	MRC2	-0.282787	0.000680757	0.014781
	ENSG00000129038	4016	LOXL1	-0.388117	0.000682395	0.0147951
	ENSG00000109519	80273	GRPEL1	0.172355	0.000684653	0.0148226
	ENSG00000136111	9882	TBC1D4	0.333053	0.000692464	0.01497
	ENSG00000138303	51008	ASCC1	0.204543	0.000696137	0.0150277
	ENSG00000042493	822	CAPG	-0.249755	0.000704423	0.0151555
	ENSG00000113460	55299	BRIX1	0.164966	0.000705094	0.0151555
	ENSG00000187109	4673	NAP1L1	0.0918395	0.0007041	0.0151555
	ENSG00000090924	64857	PLEKHG2	-0.296232	0.000710547	0.0152508
	ENSG00000117013	9132	KCNQ4	-0.845245	0.00071985	0.0154283
	ENSG00000120438	6950	TCP1	0.0785145	0.000723391	0.0154378
	ENSG00000187796	64170	CARD9	0.39743	0.000722167	0.0154378
	ENSG00000142089	10410	IFITM3	-0.237862	0.000723324	0.0154378
	ENSG00000163702	84818	IL17RC	-0.246626	0.000731763	0.0155943
	ENSG00000116237	23463	ICMT	-0.138903	0.000733568	0.0156105
	ENSG00000104687	2936	GSR	0.295271	0.000736585	0.0156308
	ENSG00000075275	9620	CELSR1	-0.269487	0.000736614	0.0156308
	ENSG00000131773	10656	KHDRBS3	-0.399844	0.000737839	0.0156347
	ENSG00000110721	1119	CHKA	0.238018	0.000741592	0.015692
	ENSG00000198876	25853	DCAF12	0.13306	0.000744611	0.0157114
	ENSG00000175556	79836	LONRF3	0.344758	0.000743944	0.0157114
	ENSG00000014914	10903	MTMR11	-0.258729	0.000747003	0.0157397
	ENSG00000094804	990	CDC6	0.144512	0.000748311	0.0157451
	ENSG00000116717	1647	GADD45A	-0.256496	0.000749859	0.0157555
	ENSG00000151388	81792	ADAMTS12	0.351792	0.000751158	0.0157606
	ENSG00000168958	56947	MFF	0.119704	0.000756107	0.0158422
	ENSG00000136153	4008	LMO7	-0.284822	0.000771553	0.0161433
	ENSG00000162729	93185	IGSF8	-0.220506	0.000772969	0.0161503
	ENSG00000167565	29946	SERTAD3	-0.210538	0.000788506	0.0164519
	ENSG00000122694	152007	GLIPR2	-0.492525	0.000794626	0.0165566
	ENSG00000152503	55521	TRIM36	-0.31018	0.000805836	0.0167547
	ENSG00000197119	123096	SLC25A29	-0.198624	0.000806374	0.0167547
	ENSG00000024422	30846	EHD2	-0.669107	0.000810779	0.0168228
	ENSG00000181104	2149	F2R	-0.318831	0.000815446	0.0168684
	ENSG00000180423	283254	HARBI1	0.371485	0.000816359	0.0168684
	ENSG00000152229	9050	PSTPIP2	0.353666	0.000815729	0.0168684
	ENSG00000122729	48	ACO1	0.168951	0.000817548	0.0168697
	ENSG00000142279	126374	WTIP	-0.293023	0.000824413	0.0169879
	ENSG00000128641	4430	MYO1B	0.180317	0.000826381	0.017005
	ENSG00000138172	51063	CALHM2	-0.5105	0.000829879	0.0170302
	ENSG00000167741	124975	GGT6	-0.667119	0.000829629	0.0170302
	ENSG00000115041	30818	KCNIP3	-0.357399	0.000832987	0.0170705
	ENSG00000000460	55732	C1orf112	0.266969	0.000835728	0.0170799
	ENSG00000182272	338707	B4GALNT4	-0.228591	0.000834815	0.0170799
	ENSG00000136720	9394	HS6ST1	-0.192171	0.000838094	0.0171049
	ENSG00000115919	8942	KYNU	-0.557939	0.000850539	0.0173199
	ENSG00000164924	7534	YWHAZ	-0.128811	0.000850946	0.0173199
	ENSG00000237686	101929705	LOC101929705	0.829133	0.000855157	0.017382
	ENSG00000178252	11180	WDR6	-0.138294	0.000856355	0.0173827
	ENSG00000134109	9695	EDEM1	0.151663	0.000857518	0.0173827
	ENSG00000123684	9926	LPGAT1	0.242174	0.000862865	0.0174675
	ENSG00000173511	7423	VEGFB	-0.240846	0.000869192	0.0175718
	ENSG00000196139	8644	AKR1C3	0.340986	0.000871065	0.0175859
	ENSG00000196159	79633	FAT4	-0.365197	0.000877749	0.0176969
	ENSG00000125977	8894	EIF2S2	0.13703	0.000880922	0.017737
	ENSG00000188158	4810	NHS	-0.287639	0.000891512	0.0179261
	ENSG00000117525	2152	F3	-0.408007	0.000893063	0.0179332
	ENSG00000172818	5017	OVOL1	-0.623504	0.000896708	0.0179822
	ENSG00000164761	4982	TNFRSF11B	-0.815708	0.000898951	0.0180031
	ENSG00000265972	10628	TXNIP	-0.225865	0.000904182	0.0180354
	ENSG00000263934	780851	SNORD3A	0.299432	0.000902773	0.0180354
	ENSG00000090776	1947	EFNB1	-0.416539	0.000903804	0.0180354
	ENSG00000072803	23291	FBXW11	0.168436	0.000906708	0.0180377
	ENSG00000110237	9828	ARHGEF17	-0.274145	0.000906239	0.0180377
	ENSG00000235609			0.894586	0.000910023	0.0180796
	ENSG00000198722	10497	UNC13B	-0.173786	0.000924402	0.0183398
	ENSG00000100092	23616	SH3BP1	0.290475	0.000925572	0.0183398
	ENSG00000176971	387758	FIBIN	-1.22747	0.000928177	0.0183671
	ENSG00000170961	3037	HAS2	0.843842	0.000930348	0.0183857
	ENSG00000119203	51692	CPSF3	0.0985009	0.000932668	0.0184073
	ENSG00000136999	4856	CCN3	-0.505647	0.000937517	0.0184786
	ENSG00000198929	9722	NOS1AP	0.482603	0.000939918	0.0185015
	ENSG00000115183	85461	TANC1	0.172013	0.000941801	0.0185143
	ENSG00000177666	57104	PNPLA2	0.232897	0.000943419	0.0185217
	ENSG00000151892	2674	GFRA1	-0.4845	0.000947927	0.0185615
	ENSG00000129151	8424	BBOX1	-1.10827	0.000947837	0.0185615
	ENSG00000031081	57514	ARHGAP31	-0.323522	0.000953303	0.0186424
	ENSG00000145536	170690	ADAMTS16	0.606333	0.000954924	0.0186497
	ENSG00000165072	256691	MAMDC2	-0.461328	0.000958198	0.0186892
	ENSG00000172985	344558	SH3RF3	0.611305	0.000964393	0.0187856
	ENSG00000072422	9886	RHOBTB1	-0.279931	0.000967977	0.0188309
	ENSG00000112759	2030	SLC29A1	-0.371578	0.00097645	0.018971
	ENSG00000106554	54927	CHCHD3	0.0996204	0.000979368	0.019003
	ENSG00000147536	84296	GINS4	0.196454	0.000985615	0.0190995
	ENSG00000154358	84033	OBSCN	-0.227187	0.000994182	0.0192157
	ENSG00000196968	170384	FUT11	0.197759	0.000993274	0.0192157
	ENSG00000131788	10401	PIAS3	-0.237813	0.000998673	0.0192776
	ENSG00000183762	83999	KREMEN1	-0.293518	0.00101885	0.0196417
	ENSG00000184305	401145	CCSER1	0.43736	0.00102492	0.0197175
	ENSG00000074201	1207	CLNS1A	0.12766	0.00102673	0.0197175
	ENSG00000073910	10129	FRY	-0.635477	0.00102641	0.0197175
	ENSG00000132589	2319	FLOT2	-0.161763	0.00102955	0.0197447
	ENSG00000065923	84679	SLC9A7	0.234158	0.00103079	0.0197447
	ENSG00000145979	51256	TBC1D7	0.351473	0.00103638	0.0198263
	ENSG00000175920	285489	DOK7	-1.18716	0.00104201	0.0199086
	ENSG00000105559	57664	PLEKHA4	-0.275555	0.00104582	0.0199559
	ENSG00000135090	51347	TAOK3	0.23278	0.0010504	0.0200179
	ENSG00000137745	4322	MMP13	-0.618235	0.00105897	0.0201298
	ENSG00000140464	5371	PML	-0.242802	0.00105833	0.0201298
	ENSG00000128923	54629	MINDY2	0.455094	0.00106145	0.0201514
	ENSG00000196405	51466	EVL	-0.246552	0.00106465	0.0201865
	ENSG00000111348	397	ARHGDIB	0.751808	0.00107218	0.0203036
	ENSG00000198435	441478	NRARP	-0.597151	0.00107903	0.0203817
	ENSG00000138326	6229	RPS24	0.12407	0.00107884	0.0203817
	ENSG00000059573	5832	ALDH18A1	0.136041	0.00108523	0.0204471
	ENSG00000172296	55304	SPTLC3	-0.443603	0.00108493	0.0204471
	ENSG00000162804	25992	SNED1	-0.671964	0.00108752	0.0204646
	ENSG00000213741	6235	RPS29	0.139099	0.00110034	0.0206798
	ENSG00000113369	57561	ARRDC3	0.227611	0.0011065	0.0207695
	ENSG00000115758	4953	ODC1	-0.210829	0.00111752	0.02095
	ENSG00000188338	10991	SLC38A3	-1.18592	0.00112587	0.0210801
	ENSG00000134917	11095	ADAMTS8	-1.61831	0.00113499	0.0212242
	ENSG00000126214	3831	KLC1	-0.17314	0.00114225	0.0213068
	ENSG00000177374	3090	HIC1	1.37752	0.00114119	0.0213068
	ENSG00000081087	28962	OSTM1	0.21352	0.00114536	0.0213116
	ENSG00000125648	79085	SLC25A23	-0.148193	0.001145	0.0213116
	ENSG00000168067	5871	MAP4K2	-0.184238	0.0011484	0.0213417
	ENSG00000188735	144404	TMEM120B	-0.156005	0.00115386	0.0214166
	ENSG00000168259	7266	DNAJC7	0.153961	0.0011601	0.0215056
	ENSG00000167552	7846	TUBA1A	-0.299889	0.00116573	0.0215566
	ENSG00000103254	65990	FAM173A	-0.289476	0.00116523	0.0215566
	ENSG00000105254	1155	TBCB	-0.140757	0.00117396	0.0216813
	ENSG00000156284	9073	CLDN8	1.20455	0.00117537	0.0216813
	ENSG00000169122	90362	FAM110B	-0.462835	0.00118532	0.021811
	ENSG00000160959	9684	LRRC14	-0.132774	0.00118427	0.021811
	ENSG00000115866	1615	DARS	0.130469	0.00119385	0.0219142
	ENSG00000138378	6775	STAT4	0.95348	0.00119256	0.0219142
	ENSG00000161091	126321	MFSD12	-0.146058	0.00119752	0.0219546
	ENSG00000128805	58504	ARHGAP22	-0.559409	0.00120473	0.0220327
	ENSG00000121236	117854	TRIM6	0.594449	0.00120329	0.0220327
	ENSG00000264215			0.72117	0.00121225	0.0221433
	ENSG00000168056	4054	LTBP3	0.896076	0.00121563	0.0221778
	ENSG00000136636	51133	KCTD3	0.373505	0.00122865	0.022388
	ENSG00000150403	55002	TMCO3	-0.133002	0.00123318	0.0224433
	ENSG00000111144	4048	LTA4H	0.138193	0.00124024	0.0225443
	ENSG00000196305	3376	IARS	0.0781811	0.00124752	0.0226491
	ENSG00000146555	221935	SDK1	-0.398071	0.00125218	0.0227062
	ENSG00000081913	23239	PHLPP1	0.421544	0.00125832	0.0227899
	ENSG00000104689	8797	TNFRSF10A	0.157996	0.00126704	0.02292
	ENSG00000099260	54873	PALMD	1.43002	0.00127161	0.0229749
	ENSG00000173894	84733	CBX2	-0.180518	0.00127995	0.0230977
	ENSG00000187840	1978	EIF4EBP1	0.316036	0.00128697	0.0231964
	ENSG00000134107	8553	BHLHE40	0.427991	0.0012896	0.023216
	ENSG00000165507	11067	DEPP1	0.373626	0.00129827	0.0233309
	ENSG00000110497	55626	AMBRA1	0.280929	0.00129911	0.0233309
	ENSG00000105939	56829	ZC3HAV1	-0.120786	0.00130085	0.0233342
	ENSG00000143622	6016	RIT1	0.201748	0.00130982	0.0234421
	ENSG00000147454	51312	SLC25A37	0.350235	0.00131157	0.0234421
	ENSG00000119686	55640	FLVCR2	-0.553707	0.00131051	0.0234421
	ENSG00000169248	6373	CXCL11	-0.716339	0.00131937	0.0235535
	ENSG00000124357	55577	NAGK	-0.162869	0.0013238	0.0236044
	ENSG00000113569	9631	NUP155	0.0785151	0.00133142	0.0237119
	ENSG00000148158	401548	SNX30	0.160227	0.00133522	0.0237514
	ENSG00000133477	113828	FAM83F	-0.302543	0.00134516	0.0238998
	ENSG00000178904	147991	DPY19L3	-0.212811	0.00135692	0.0240802
	ENSG00000135480	3855	KRT7	0.503931	0.00136044	0.0241139
	ENSG00000164176	10085	EDIL3	-0.274016	0.00136533	0.024172
	ENSG00000158966	57685	CACHD1	-0.290871	0.00137558	0.0243008
	ENSG00000144724	5793	PTPRG	-0.317463	0.00137748	0.0243008
	ENSG00000257732			0.955569	0.00137697	0.0243008
	ENSG00000235109	64288	ZSCAN31	-0.227821	0.00138004	0.0243174
	ENSG00000169967	10746	MAP3K2	-0.178771	0.00138339	0.024319
	ENSG00000137628	55601	DDX60	-0.267715	0.00138178	0.024319
	ENSG00000135338	167691	LCA5	0.337958	0.00138545	0.0243267
	ENSG00000165895	143872	ARHGAP42	-0.269838	0.00140716	0.024679
	ENSG00000133639	694	BTG1	0.284612	0.0014127	0.0246969
	ENSG00000166477	123169	LEO1	0.156884	0.00141291	0.0246969
	ENSG00000181588	399664	MEX3D	-0.2549	0.00141314	0.0246969
	ENSG00000117318	3399	ID3	-0.371131	0.00142154	0.0248147
	ENSG00000102172	6611	SMS	0.131373	0.00142674	0.0248766
	ENSG00000196776	961	CD47	-0.173375	0.00143754	0.0250356
	ENSG00000035664	23604	DAPK2	0.280722	0.001441	0.0250667
	ENSG00000058866	1608	DGKG	0.351459	0.00145574	0.0252938
	ENSG00000165219	26130	GAPVD1	0.107192	0.00146415	0.0254102
	ENSG00000166741	4837	NNMT	-0.580034	0.00147078	0.0254958
	ENSG00000113328	900	CCNG1	0.142542	0.00147277	0.0255008
	ENSG00000117407	9048	ARTN	0.990236	0.00147555	0.0255194
	ENSG00000271503	6352	CCL5	-0.621134	0.0014781	0.0255339
	ENSG00000167601	558	AXL	-0.322249	0.00148467	0.0256177
	ENSG00000039123	23517	MTREX	0.138147	0.00149395	0.0257482
	ENSG00000085491	29957	SLC25A24	0.167164	0.00149735	0.0257772
	ENSG00000139044	283358	B4GALNT3	-0.267041	0.00150431	0.0258673
	ENSG00000135766	54583	EGLN1	0.173435	0.00150768	0.0258954
	ENSG00000167755	5653	KLK6	1.42196	0.00151287	0.0259548
	ENSG00000105819	9512	PMPCB	0.108038	0.0015211	0.026066
	ENSG00000049860	3074	HEXB	0.123078	0.00152311	0.0260707
	ENSG00000160293	7410	VAV2	-0.182949	0.00153452	0.0262059
	ENSG00000062716	81671	VMP1	0.264893	0.00153299	0.0262059
	ENSG00000100842	10278	EFS	-0.838442	0.00155261	0.0264846
	ENSG00000116209	9528	TMEM59	0.109942	0.00156245	0.0266049
	ENSG00000115594	3554	IL1R1	-0.44778	0.00156499	0.0266049
	ENSG00000168490	9796	PHYHIP	0.709623	0.00156474	0.0266049
	ENSG00000101665	4092	SMAD7	-0.30015	0.0015712	0.0266801
	ENSG00000035141	84908	FAM136A	0.115821	0.00157715	0.0267508
	ENSG00000145555	4651	MYO10	-0.145188	0.00158675	0.0268527
	ENSG00000011105	10867	TSPAN9	-0.254286	0.00158638	0.0268527
	ENSG00000070404	10272	FSTL3	-0.273849	0.00159035	0.0268832
	ENSG00000138434	6744	ITPRID2	0.206326	0.00159814	0.0269005
	ENSG00000069011	5307	PITX1	-0.268463	0.00159346	0.0269005
	ENSG00000005175	79657	RPAP3	0.228307	0.00159857	0.0269005
	ENSG00000124422	23326	USP22	-0.121035	0.00159605	0.0269005
	ENSG00000130940	54897	CASZ1	-0.265865	0.00161012	0.0270644
	ENSG00000163362	55765	INAVA	-0.32632	0.00161866	0.0271776
	ENSG00000154529	728577	CNTNAP3B	1.19337	0.0016252	0.0272263
	ENSG00000169583	9022	CLIC3	-1.1467	0.00162497	0.0272263
	ENSG00000149798	10435	CDC42EP2	-0.214678	0.00165976	0.027774
	ENSG00000079337	10411	RAPGEF3	1.61565	0.00168681	0.0281952
	ENSG00000074657	55205	ZNF532	-0.209749	0.00170557	0.028477
	ENSG00000082014	6604	SMARCD3	-0.250454	0.00170952	0.0285111
	ENSG00000011422	5329	PLAUR	-0.23619	0.00172008	0.0286552
	ENSG00000107159	768	CA9	0.578366	0.0017493	0.0291096
	ENSG00000144136	6574	SLC20A1	0.207888	0.00175838	0.0291634
	ENSG00000112139	266727	MDGA1	0.515011	0.00175671	0.0291634
	ENSG00000020577	23034	SAMD4A	-0.221433	0.00175456	0.0291634
	ENSG00000104626	90459	ERI1	0.189421	0.00178858	0.0296214
	ENSG00000161618	126133	ALDH16A1	-0.212451	0.00179193	0.0296214
	ENSG00000100243	1727	CYB5R3	-0.22918	0.00179142	0.0296214
	ENSG00000092964	1808	DPYSL2	-0.245566	0.00181248	0.029928
	ENSG00000162976	130814	PQLC3	-0.275214	0.00183816	0.0302851
	ENSG00000261150	83481	EPPK1	-0.432152	0.00183751	0.0302851
	ENSG00000173402	1605	DAG1	-0.195574	0.00184185	0.0303125
	ENSG00000177283	8325	FZD8	-0.592656	0.00186504	0.0306605
	ENSG00000162302	8986	RPS6KA4	-0.125739	0.00186787	0.0306732
	ENSG00000184897	8971	H1FX	-0.231046	0.00187234	0.030713
	ENSG00000143845	55224	ETNK2	-0.339606	0.00187715	0.0307581
	ENSG00000265763	118738	ZNF488	0.737383	0.00189009	0.0309363
	ENSG00000083937	25978	CHMP2B	0.181613	0.0019146	0.0313032
	ENSG00000163714	23350	U2SURP	0.15392	0.00191746	0.0313157
	ENSG00000138640	10144	FAM13A	0.257458	0.00193424	0.031521
	ENSG00000177600	6181	RPLP2	0.102719	0.00193221	0.031521
	ENSG00000252481	677768	SCARNA13	0.166808	0.00194251	0.0316213
	ENSG00000132563	51308	REEP2	-0.281955	0.00194653	0.0316263
	ENSG00000130638	25814	ATXN10	0.21296	0.00194705	0.0316263
	ENSG00000184979	11274	USP18	-0.233331	0.00195215	0.0316748
	ENSG00000131697	261734	NPHP4	-0.231147	0.00195763	0.0316949
	ENSG00000066651	60487	TRMT11	0.159511	0.001957	0.0316949
	ENSG00000196167	399948	COLCA1	2.25245	0.00198671	0.032131
	ENSG00000198832	140606	SELENOM	-0.23972	0.00199579	0.032243
	ENSG00000204876	389602	LOC389602	0.758683	0.00200973	0.0324331
	ENSG00000125520	56731	SLC2A4RG	-0.208278	0.00201685	0.032513
	ENSG00000182095	84629	TNRC18	-0.296849	0.0020263	0.0326302
	ENSG00000145833	9879	DDX46	0.114344	0.00203584	0.0327485
	ENSG00000137070	3590	IL11RA	-0.604117	0.00204313	0.0327593
	ENSG00000179241	143458	LDLRAD3	-0.308143	0.00203937	0.0327593
	ENSG00000100558	26499	PLEK2	-0.265289	0.0020428	0.0327593
	ENSG00000205659	91750	LIN52	-0.234957	0.00204527	0.0327593
	ENSG00000100591	10598	AHSA1	0.116957	0.00206358	0.0330173
	ENSG00000134853	5156	PDGFRA	-0.924111	0.00208807	0.0333734
	ENSG00000110880	23603	CORO1C	-0.165555	0.00209184	0.033398
	ENSG00000213930	2592	GALT	-0.425214	0.00210529	0.0335055
	ENSG00000135046	301	ANXA1	0.562796	0.00210407	0.0335055
	ENSG00000124225	56937	PMEPA1	0.170222	0.00210507	0.0335055
	ENSG00000075420	64778	FNDC3B	0.102029	0.0021586	0.0343174
	ENSG00000146966	27147	DENND2A	-0.353528	0.00217784	0.0345499
	ENSG00000205629	51451	LCMT1	0.168843	0.00217766	0.0345499
	ENSG00000204084	3633	INPP5B	0.17336	0.00219678	0.0347596
	ENSG00000185024	2972	BRF1	-0.155198	0.00219803	0.0347596
	ENSG00000176225	25914	RTTN	0.154422	0.00219541	0.0347596
	ENSG00000163644	152926	PPM1K	-0.159778	0.00220753	0.034772
	ENSG00000145741	689	BTF3	0.101218	0.00220527	0.034772
	ENSG00000099385	9274	BCL7C	-0.161689	0.00220718	0.034772
	ENSG00000060558	2769	GNA15	-0.271726	0.00220812	0.034772
	ENSG00000079156	114880	OSBPL6	-0.248524	0.00221938	0.0349127
	ENSG00000149591	6876	TAGLN	-0.294278	0.00222507	0.0349654
	ENSG00000082212	4200	ME2	0.122273	0.00223235	0.035043
	ENSG00000103253	84264	HAGHL	-0.336686	0.00225208	0.0353156
	ENSG00000152518	678	ZFP36L2	-0.364557	0.00225526	0.0353284
	ENSG00000120913	64236	PDLIM2	-0.420321	0.00225997	0.0353652
	ENSG00000064687	10347	ABCA7	-0.214241	0.00226263	0.0353699
	ENSG00000136869	7099	TLR4	0.996997	0.00226631	0.0353904
	ENSG00000143947	6233	RPS27A	0.117076	0.00226961	0.035405
	ENSG00000196591	3066	HDAC2	0.0914321	0.00230147	0.0358646
	ENSG00000138771	57619	SHROOM3	0.229464	0.00231749	0.0360204
	ENSG00000104408	3646	EIF3E	0.138968	0.00231869	0.0360204
	ENSG00000258947	10381	TUBB3	-0.37406	0.00231587	0.0360204
	ENSG00000106077	83451	ABHD11	-0.25205	0.00233297	0.0362045
	ENSG00000125347	3659	IRF1	0.272865	0.00233897	0.0362225
	ENSG00000232850	389791	PTGES2-AS1	1.2049	0.00233877	0.0362225
	ENSG00000143319	81875	ISG20L2	0.122708	0.0023588	0.0362844
	ENSG00000123636	29994	BAZ2B	0.191962	0.00236053	0.0362844
	ENSG00000125089	54436	SH3TC1	-0.344796	0.00236237	0.0362844
	ENSG00000128534	51691	LSM8	0.129922	0.00235372	0.0362844
	ENSG00000250303	283140	LOC283140	-0.793505	0.00235289	0.0362844
	ENSG00000211584	55652	SLC48A1	0.580302	0.00235776	0.0362844
	ENSG00000123405	4778	NFE2	-0.616722	0.00234912	0.0362844
	ENSG00000130741	1968	EIF2S3	0.0850895	0.00235171	0.0362844
	ENSG00000065308	9697	TRAM2	-0.161704	0.00239327	0.0367214
	ENSG00000197265	2961	GTF2E2	0.136018	0.0023974	0.0367471
	ENSG00000182054	3418	IDH2	-0.13015	0.00240864	0.0368815
	ENSG00000105821	27000	DNAJC2	0.239628	0.00242425	0.0370826
	ENSG00000104763	427	ASAH1	0.205778	0.00243759	0.0372485
	ENSG00000140470	170691	ADAMTS17	-0.381514	0.00246723	0.0376631
	ENSG00000172172	28998	MRPL13	0.125292	0.00247115	0.0376843
	ENSG00000165609	11164	NUDT5	0.0819576	0.00248565	0.037867
	ENSG00000165102	138050	HGSNAT	-0.182484	0.0024884	0.0378703
	ENSG00000198824	283489	CHAMP1	-0.268142	0.00252371	0.0383687
	ENSG00000164251	2150	F2RL1	-0.280347	0.00252982	0.0384225
	ENSG00000169258	114787	GPRIN1	-0.230689	0.00253887	0.0384428
	ENSG00000155090	7071	KLF10	0.249536	0.00253788	0.0384428
	ENSG00000215301	1654	DDX3X	0.0873118	0.00253827	0.0384428
	ENSG00000137760	91801	ALKBH8	0.207718	0.00254441	0.0384877
	ENSG00000136490	80774	LIMD2	-0.322922	0.00256667	0.0387853
	ENSG00000107949	56647	BCCIP	0.162838	0.00258856	0.0390709
	ENSG00000129566	7011	TEP1	-0.11643	0.0025908	0.0390709
	ENSG00000112559	4188	MDFI	-0.440914	0.00259697	0.0390862
	ENSG00000176014	84617	TUBB6	-0.108729	0.00259704	0.0390862
	ENSG00000182836	345557	PLCXD3	-0.559087	0.00260776	0.0392081
	ENSG00000159842	29	ABR	-0.252161	0.00262549	0.039435
	ENSG00000138768	8615	USO1	0.132109	0.00264734	0.0397233
	ENSG00000100097	3956	LGALS1	-0.120544	0.00268291	0.0402168
	ENSG00000183454	2903	GRIN2A	-0.984805	0.00269107	0.0402987
	ENSG00000115902	6509	SLC1A4	-0.188664	0.00270468	0.0404216
	ENSG00000130348	55278	QRSL1	0.135928	0.00270393	0.0404216
	ENSG00000171608	5293	PIK3CD	-0.232518	0.0027149	0.0405224
	ENSG00000173801	3728	JUP	-0.26111	0.00271684	0.0405224
	ENSG00000166825	290	ANPEP	-0.455052	0.00272977	0.0406747
	ENSG00000060688	9410	SNRNP40	0.0985643	0.0027424	0.0408223
	ENSG00000184232	220323	OAF	0.481675	0.00275028	0.0408988
	ENSG00000115468	80303	EFHD1	-0.485522	0.0027533	0.0409031
	ENSG00000188290	57801	HES4	-0.318594	0.00275913	0.0409489
	ENSG00000111300	80018	NAA25	0.154144	0.00276518	0.0409981
	ENSG00000145284	79966	SCD5	-0.30895	0.00278231	0.0411377
	ENSG00000137747	84000	TMPRSS13	-0.343993	0.00278284	0.0411377
	ENSG00000160310	3275	PRMT2	-0.123892	0.00278168	0.0411377
	ENSG00000109814	7358	UGDH	0.13857	0.00280611	0.0414322
	ENSG00000140950	57707	MEAK7	0.163627	0.0028083	0.0414322
	ENSG00000196664	51284	TLR7	0.412167	0.00281532	0.0414947
	ENSG00000197355	91373	UAP1L1	-0.336941	0.0028258	0.041594
	ENSG00000185442	400451	FAM174B	0.471047	0.00282762	0.041594
	ENSG00000261770			0.949756	0.00283111	0.0416045
	ENSG00000116251	6146	RPL22	0.110676	0.0028579	0.0419216
	ENSG00000082701	2932	GSK3B	-0.141238	0.00285988	0.0419216
	ENSG00000196511	27010	TPK1	-0.451102	0.0028639	0.0419216
	ENSG00000132932	51761	ATP8A2	0.778119	0.00286211	0.0419216
	ENSG00000132334	5791	PTPRE	0.265653	0.00286718	0.0419287
	ENSG00000152256	5163	PDK1	0.202391	0.0028923	0.0422155
	ENSG00000163938	26354	GNL3	0.128142	0.0029009	0.0422155
	ENSG00000178075	54762	GRAMD1C	0.350118	0.00289782	0.0422155
	ENSG00000182899	6165	RPL35A	0.103178	0.00289313	0.0422155
	ENSG00000137776	79811	SLTM	0.213142	0.00290002	0.0422155
	ENSG00000047849	4134	MAP4	-0.135313	0.00291312	0.0423521
	ENSG00000107438	9124	PDLIM1	0.16154	0.0029308	0.0425264
	ENSG00000082805	23085	ERC1	-0.134624	0.00292898	0.0425264
	ENSG00000168036	1499	CTNNB1	0.180215	0.00294542	0.0426972
	ENSG00000145425	6189	RPS3A	0.116794	0.0029505	0.0427295
	ENSG00000159147	29980	DONSON	0.217172	0.00296538	0.0429033
	ENSG00000183778	10317	B3GALT5	0.65355	0.00298049	0.0430803
	ENSG00000163364			0.875698	0.00299681	0.0432326
	ENSG00000214944	64283	ARHGEF28	-0.203671	0.00299656	0.0432326
	ENSG00000168003	6520	SLC3A2	0.118775	0.00301031	0.0433855
	ENSG00000241852	541565	C8orf58	-0.362906	0.00301387	0.043395
	ENSG00000214114	26292	MYCBP	0.16928	0.00305252	0.0438251
	ENSG00000171530	6902	TBCA	0.117041	0.00304943	0.0438251
	ENSG00000165915	91252	SLC39A13	-0.172248	0.00304998	0.0438251
	ENSG00000137462	7097	TLR2	-0.55962	0.00306221	0.043922
	ENSG00000134138	4212	MEIS2	0.356281	0.00306666	0.0439437
	ENSG00000204264	5696	PSMB8	0.198148	0.00307424	0.0439475
	ENSG00000131115	7770	ZNF227	0.155743	0.00307444	0.0439475
	ENSG00000198026	63925	ZNF335	-0.140229	0.00307574	0.0439475
	ENSG00000118181	6230	RPS25	0.107631	0.0030829	0.0440078
	ENSG00000103811	1512	CTSH	0.54894	0.00312046	0.0445016
	ENSG00000066777	10565	ARFGEF1	0.130551	0.00312369	0.0445051
	ENSG00000100055	27128	CYTH4	0.80349	0.00312786	0.0445221
	ENSG00000174444	6124	RPL4	0.108272	0.00313319	0.0445557
	ENSG00000002587	9957	HS3ST1	0.519276	0.0031445	0.0446316
	ENSG00000130589	85441	HELZ2	-0.237958	0.00314298	0.0446316
	ENSG00000159202	65264	UBE2Z	-0.122254	0.00314807	0.0446399
	ENSG00000143353	127018	LYPLAL1	0.202946	0.00315136	0.0446443
	ENSG00000160049	1676	DFFA	0.13076	0.00315973	0.0447205
	ENSG00000170522	79071	ELOVL6	0.272872	0.00316657	0.0447749
	ENSG00000062282	84649	DGAT2	-0.331627	0.00318995	0.0450629
	ENSG00000043143	23338	JADE2	0.12579	0.00320053	0.0450847
	ENSG00000128512	9732	DOCK4	-0.204237	0.00319469	0.0450847
	ENSG00000119446	92400	RBM18	0.176393	0.00319829	0.0450847
	ENSG00000196411	2050	EPHB4	-0.167657	0.00321018	0.0451781
	ENSG00000001461	57185	NIPAL3	0.251178	0.00322748	0.0453362
	ENSG00000178878	81575	APOLD1	-0.318903	0.00322456	0.0453362
	ENSG00000198682	9060	PAPSS2	0.17634	0.00324871	0.0455916
	ENSG00000117632	3925	STMN1	-0.154411	0.0032608	0.0456064
	ENSG00000107485	2625	GATA3	0.365879	0.00326195	0.0456064
	ENSG00000177963	60626	RIC8A	-0.108792	0.00325932	0.0456064
	ENSG00000074527	59277	NTN4	0.60072	0.00326021	0.0456064
	ENSG00000217801	100288175	LOC100288175	-0.378685	0.00327437	0.0456867
	ENSG00000116701	4688	NCF2	-0.537065	0.0032719	0.0456867
	ENSG00000105202	2091	FBL	0.118702	0.00327686	0.0456867
	ENSG00000131069	55902	ACSS2	-0.200751	0.00328644	0.0457776
	ENSG00000105426	5802	PTPRS	0.165604	0.00329315	0.0458285
	ENSG00000047315	5431	POLR2B	0.091873	0.0033164	0.046109
	ENSG00000116574	58480	RHOU	-0.42377	0.00332782	0.0462248
	ENSG00000013374	51667	NUB1	0.133779	0.00335942	0.0466205
	ENSG00000162613	8880	FUBP1	0.093876	0.00336639	0.0466308
	ENSG00000111817	29940	DSE	-0.220338	0.00336409	0.0466308
	ENSG00000173457	26472	PPP1R14B	-0.106555	0.00338302	0.0467879
	ENSG00000165821	6297	SALL2	-0.392966	0.00338399	0.0467879
	ENSG00000259956	29890	RBM15B	-0.12842	0.00339099	0.0468414
	ENSG00000255874	283487	LINC00346	-0.268307	0.00339794	0.0468941
	ENSG00000135049	23287	AGTPBP1	-0.181496	0.00340251	0.0469139
	ENSG00000068912	27248	ERLEC1	0.124384	0.00343014	0.047215
	ENSG00000169926	51621	KLF13	-0.327121	0.00343066	0.047215
	ENSG00000166033	5654	HTRA1	-0.330968	0.00344989	0.047436
	ENSG00000135047	1514	CTSL	0.256239	0.00346205	0.0475595
	ENSG00000147677	8667	EIF3H	0.111531	0.00347559	0.0477016
	ENSG00000135643	27345	KCNMB4	-0.272846	0.00348298	0.0477592
	ENSG00000240184	5098	PCDHGC3	-0.358703	0.00348909	0.0477992
	ENSG00000134602	51765	STK26	0.21078	0.00350179	0.0479293
	ENSG00000064961	10362	HMG20B	-0.130933	0.0035084	0.047976
	ENSG00000140577	64784	CRTC3	-0.196275	0.00351381	0.0480061
	ENSG00000231500	6222	RPS18	0.10509	0.00357099	0.0487427
	ENSG00000164850	2852	GPER1	-0.452506	0.00358032	0.0488255
	ENSG00000023445	330	BIRC3	0.439184	0.00359295	0.0489532
	ENSG00000101871	4281	MID1	0.26415	0.00361814	0.0492515
	ENSG00000186891	8784	TNFRSF18	-0.452286	0.00362461	0.0492909
	ENSG00000074590	9891	NUAK1	-0.263953	0.00362763	0.0492909
	ENSG00000072840	2121	EVC	-0.172118	0.00363125	0.0492954
	ENSG00000149948	8091	HMGA2	-0.414946	0.0036514	0.049524
	ENSG00000089157	6175	RPLP0	0.113526	0.00365489	0.0495265
	ENSG00000163798	22950	SLC4A1AP	0.142687	0.00366043	0.0495565
	ENSG00000156256	10600	USP16	0.137725	0.00366777	0.0496111
	ENSG00000151692	9781	RNF144A	-0.310668	0.00369551	0.0499411
	ENSG00000140807	85407	NKD1	-0.878193	0.00369962	0.0499516
	ENSG00000197594	5167	ENPP1	-0.408403	0.00370339	0.0499573
	ENSG00000186468	6228	RPS23	0.0928303	0.00370775	0.0499711
	ENSG00000076604	9618	TRAF4	0.163738	0.00372557	0.0501661
	ENSG00000132300	55037	PTCD3	0.105206	0.00372935	0.0501718
	ENSG00000117036	2117	ETV3	0.33396	0.00373502	0.0502029
	ENSG00000223361			-0.523421	0.00374835	0.0503369
	ENSG00000167747	84798	C19orf48	0.101107	0.00375634	0.0503989
	ENSG00000122641	3624	INHBA	-0.448295	0.00376157	0.0504239
	ENSG00000075391	9462	RASAL2	-0.187253	0.00377333	0.0505362
	ENSG00000165996	9200	HACD1	-0.195714	0.00378562	0.0506555
	ENSG00000132854	163782	KANK4	-1.07752	0.0037904	0.0506742
	ENSG00000061918	2983	GUCY1B1	-0.389908	0.00380631	0.0508414
	ENSG00000003056	4074	M6PR	0.117045	0.00381589	0.050924
	ENSG00000165071	137835	TMEM71	0.198755	0.00382585	0.0510113
	ENSG00000214900	283551	LINC01588	-0.369586	0.00384086	0.0511659
	ENSG00000168542	1281	COL3A1	-0.688965	0.00385169	0.0512645
	ENSG00000143207	64326	COP1	0.0997927	0.00385766	0.0512983
	ENSG00000175591	5029	P2RY2	0.40751	0.00387527	0.0514868
	ENSG00000115977	22848	AAK1	0.406648	0.0038837	0.0515529
	ENSG00000237187	441094	NR2F1-AS1	0.39123	0.00391058	0.0518178
	ENSG00000205542	7114	TMSB4X	-0.326498	0.00390802	0.0518178
	ENSG00000102243	51442	VGLL1	0.509239	0.00395402	0.052347
	ENSG00000128050	10606	PAICS	0.0789848	0.00397318	0.0525542
	ENSG00000111445	5985	RFC5	0.140168	0.00399442	0.0527885
	ENSG00000149577	51092	SIDT2	-0.242841	0.00400811	0.0529125
	ENSG00000131899	3996	LLGL1	-0.169422	0.00401088	0.0529125
	ENSG00000120526	84955	NUDCD1	0.159693	0.00403311	0.053112
	ENSG00000105339	22898	DENND3	-0.150306	0.00403063	0.053112
	ENSG00000180354	222166	MTURN	-0.24139	0.00404041	0.0531614
	ENSG00000197299	641	BLM	0.152101	0.00405301	0.0532418
	ENSG00000198792	25829	TMEM184B	-0.149405	0.00405364	0.0532418
	ENSG00000087258	2775	GNAO1	0.921859	0.00405896	0.053265
	ENSG00000169083	367	AR	1.1651	0.00406983	0.0533608
	ENSG00000185499	4582	MUC1	-0.66083	0.0040778	0.0534184
	ENSG00000197150	11194	ABCB8	-0.167747	0.00409648	0.0536162
	ENSG00000241258	27297	CRCP	0.117658	0.00411248	0.0537305
	ENSG00000137154	6194	RPS6	0.107211	0.00410934	0.0537305
	ENSG00000125775	27111	SDCBP2	0.358055	0.00411598	0.0537305
	ENSG00000108175	57178	ZMIZ1	0.385427	0.0041661	0.0542904
	ENSG00000173621	78999	LRFN4	-0.162064	0.00416613	0.0542904
	ENSG00000169129	84632	AFAP1L2	0.653007	0.00418728	0.0545184
	ENSG00000132688	10763	NES	0.757814	0.00421159	0.0547397
	ENSG00000112149	9308	CD83	-0.256765	0.00420945	0.0547397
	ENSG00000143363	58497	PRUNE1	0.129821	0.00423575	0.0549937
	ENSG00000142156	1291	COL6A1	-0.244796	0.00423848	0.0549937
	ENSG00000272398	100133941	CD24	-0.299671	0.00424738	0.0549938
	ENSG00000147687	83940	TATDN1	0.202303	0.00424826	0.0549938
	ENSG00000108797	8506	CNTNAP1	-0.219894	0.00424952	0.0549938
	ENSG00000198604	11177	BAZ1A	0.1021	0.00426779	0.0551825
	ENSG00000077157	4660	PPP1R12B	0.187847	0.00427368	0.055211
	ENSG00000163293	152519	NIPAL1	0.424911	0.00429525	0.0553461
	ENSG00000176101	8636	SSNA1	-0.138228	0.00429489	0.0553461
	ENSG00000132475	3021	H3F3B	-0.0888187	0.00429108	0.0553461
	ENSG00000001617	6405	SEMA3F	-0.280366	0.00431113	0.0554875
	ENSG00000184205	64061	TSPYL2	0.360509	0.00431363	0.0554875
	ENSG00000188070	65998	C11orf95	-0.223816	0.00432295	0.0555595
	ENSG00000160124	131076	CCDC58	0.182479	0.00434373	0.0557787
	ENSG00000107201	23586	DDX58	-0.18653	0.00434836	0.0557902
	ENSG00000270607			0.735826	0.00435459	0.0558223
	ENSG00000175147	200197	TMEM51-AS1	0.666755	0.00435996	0.0558299
	ENSG00000099814	283638	CEP170B	-0.174217	0.00436264	0.0558299
	ENSG00000137965	10561	IFI44	-0.138476	0.00439803	0.056232
	ENSG00000154978	81552	VOPP1	0.0914131	0.00440158	0.056232
	ENSG00000109667	56606	SLC2A9	0.930103	0.00443621	0.0565373
	ENSG00000129757	1028	CDKN1C	-0.59751	0.00443682	0.0565373
	ENSG00000120800	27340	UTP20	0.130517	0.0044339	0.0565373
	ENSG00000158715	85414	SLC45A3	0.278703	0.00445579	0.0567307
	ENSG00000163611	152185	SPICE1	0.16434	0.0044696	0.0567456
	ENSG00000188242	25845	PP7080	-0.382788	0.00447514	0.0567456
	ENSG00000148677	27063	ANKRD1	-0.795465	0.00447808	0.0567456
	ENSG00000139437	84260	TCHP	0.162234	0.00447706	0.0567456
	ENSG00000179094	5187	PER1	-0.388381	0.00446646	0.0567456
	ENSG00000071564	6929	TCF3	-0.151964	0.00447972	0.0567456
	ENSG00000080200	131544	CRYBG3	0.160334	0.00451781	0.0571314
	ENSG00000137673	4316	MMP7	0.415843	0.00451435	0.0571314
	ENSG00000183853	55243	KIRREL1	-0.28042	0.00453429	0.0571947
	ENSG00000132846	84327	ZBED3	-0.481434	0.00452897	0.0571947
	ENSG00000166398	9710	KIAA0355	0.225582	0.00453137	0.0571947
	ENSG00000166920	84419	C15orf48	1.76899	0.0045392	0.0572084
	ENSG00000187257	222194	RSBN1L	0.117618	0.00454464	0.0572288
	ENSG00000135541	54806	AHI1	0.187738	0.00455167	0.0572692
	ENSG00000119280	84886	C1orf198	-0.461097	0.00458284	0.0573718
	ENSG00000124570	5269	SERPINB6	0.292717	0.00458249	0.0573718
	ENSG00000008853	23221	RHOBTB2	-0.226889	0.0045726	0.0573718
	ENSG00000167771	283248	RCOR2	-0.327518	0.00457	0.0573718
	ENSG00000125107	23019	CNOT1	0.0779182	0.00457265	0.0573718
	ENSG00000102144	5230	PGK1	0.0812297	0.00458235	0.0573718
	ENSG00000178096	51027	BOLA1	-0.238366	0.00459424	0.0574664
	ENSG00000116337	271	AMPD2	0.185441	0.00461177	0.0575854
	ENSG00000157368	146433	IL34	-0.477884	0.0046153	0.0575854
	ENSG00000167685	55311	ZNF444	-0.276159	0.00460803	0.0575854
	ENSG00000113643	5917	RARS	0.123363	0.00462088	0.057607
	ENSG00000143740	116841	SNAP47	-0.118328	0.00467917	0.0582851
	ENSG00000075223	10512	SEMA3C	-0.48043	0.00469599	0.0583974
	ENSG00000135063	9413	FAM189A2	-0.806074	0.00469354	0.0583974
	ENSG00000187527	344905	ATP13A5	0.825676	0.00470404	0.0584019
	ENSG00000120327	56122	PCDHB14	-0.504445	0.00470416	0.0584019
	ENSG00000122034	2971	GTF3A	0.134403	0.00472033	0.0584804
	ENSG00000006638	6915	TBXA2R	-0.78812	0.00472221	0.0584804
	ENSG00000223749	84848	MIR503HG	-0.434959	0.00471642	0.0584804
	ENSG00000085831	22996	TTC39A	-0.321456	0.00473905	0.0585919
	ENSG00000130517	54858	PGPEP1	0.188378	0.00473836	0.0585919
	ENSG00000143816	7483	WNT9A	-0.474026	0.00475225	0.0587065
	ENSG00000182263	55137	FIGN	-0.335079	0.00476904	0.0588653
	ENSG00000251493	2297	FOXD1	-0.540321	0.00477613	0.0588846
	ENSG00000065054	9351	SLC9A3R2	-0.18092	0.00477847	0.0588846
	ENSG00000116871	55700	MAP7D1	-0.145573	0.00478402	0.0589044
	ENSG00000173821	57674	RNF213	-0.147584	0.00480529	0.0591177
	ENSG00000065427	3735	KARS	0.0981849	0.00481645	0.0592063
	ENSG00000080608	9933	PUM3	0.168421	0.00483018	0.0593263
	ENSG00000162783	51278	IER5	-0.147797	0.00483506	0.0593268
	ENSG00000124151	8202	NCOA3	0.135399	0.00483815	0.0593268
	ENSG00000144824	90102	PHLDB2	0.219315	0.00488646	0.0598206
	ENSG00000177200	80205	CHD9	0.186389	0.00488916	0.0598206
	ENSG00000125534	79144	PPDPF	-0.23615	0.00489041	0.0598206
	ENSG00000167880	2125	EVPL	-0.217512	0.0049118	0.0600332
	ENSG00000173068	54796	BNC2	0.413791	0.00492117	0.0600985
	ENSG00000092969	7042	TGFB2	0.356406	0.00493763	0.0602504
	ENSG00000143256	5202	PFDN2	0.155229	0.0049807	0.0606739
	ENSG00000105851	5294	PIK3CG	1.41478	0.00498451	0.0606739
	ENSG00000122026	6144	RPL21	0.0942197	0.00498167	0.0606739
	ENSG00000152104	5784	PTPN14	-0.145802	0.00502465	0.0610969
	ENSG00000110719	10312	TCIRG1	0.146754	0.00502743	0.0610969
	ENSG00000170876	79188	TMEM43	-0.101051	0.00503254	0.0611094
	ENSG00000234498	387841	RPL13AP20	0.382109	0.00504188	0.0611731
	ENSG00000147155	10682	EBP	-0.120597	0.00505928	0.0613346
	ENSG00000143387	1513	CTSK	-0.355537	0.00508191	0.0615091
	ENSG00000245910	641638	SNHG6	0.120311	0.00508074	0.0615091
	ENSG00000124145	6385	SDC4	0.148652	0.00508796	0.0615326
	ENSG00000152611	133690	CAPSL	-0.88065	0.00509527	0.0615713
	ENSG00000122705	1211	CLTA	0.0687397	0.00510374	0.0616238
	ENSG00000069702	7049	TGFBR3	-0.516352	0.00511156	0.0616685
	ENSG00000088340	80307	FER1L4	0.305495	0.00513379	0.0618868
	ENSG00000164307	51752	ERAP1	0.172435	0.00514358	0.0619016
	ENSG00000205220	5699	PSMB10	0.259878	0.00514743	0.0619016
	ENSG00000154065	147463	ANKRD29	0.769325	0.00514157	0.0619016
	ENSG00000145592	6167	RPL37	0.112455	0.00515733	0.0619708
	ENSG00000137713	5519	PPP2R1B	0.118448	0.00517168	0.0620934
	ENSG00000197696	4828	NMB	0.453546	0.00518104	0.0621558
	ENSG00000230937	642587	MIR205HG	-0.291787	0.00519579	0.0622829
	ENSG00000156599	25921	ZDHHC5	0.0920733	0.00525997	0.0630017
	ENSG00000105223	23646	PLD3	-0.128607	0.00526852	0.0630537
	ENSG00000163682	6133	RPL9	0.110756	0.00528838	0.0632407
	ENSG00000059378	64761	PARP12	-0.101677	0.00529395	0.0632568
	ENSG00000251022	100499177	THAP9-AS1	0.171369	0.00531837	0.0634862
	ENSG00000172795	167227	DCP2	0.184197	0.00532163	0.0634862
	ENSG00000137726	53826	FXYD6	-1.02422	0.00534053	0.0636608
	ENSG00000095015	4214	MAP3K1	0.112073	0.00535382	0.0637685
	ENSG00000164828	23353	SUN1	-0.125614	0.00537118	0.0639243
	ENSG00000110660	54733	SLC35F2	-0.241264	0.00540009	0.0642173
	ENSG00000198816	140467	ZNF358	-0.187846	0.00542725	0.064489
	ENSG00000158201	171586	ABHD3	0.142206	0.00546624	0.0649007
	ENSG00000168675	753	LDLRAD4	-0.649242	0.00549089	0.0651418
	ENSG00000003137	56603	CYP26B1	1.18251	0.00550914	0.0652547
	ENSG00000140538	4916	NTRK3	-1.20193	0.00550896	0.0652547
	ENSG00000165495	63876	PKNOX2	-0.912045	0.00552683	0.0654125
	ENSG00000005001	64063	PRSS22	1.19275	0.00554801	0.0656113
	ENSG00000189120	80320	SP6	-0.323201	0.00557872	0.0659223
	ENSG00000096401	988	CDC5L	0.0948393	0.00559929	0.0661132
	ENSG00000127955	2770	GNAI1	-0.149263	0.00568282	0.0669729
	ENSG00000197483	89887	ZNF628	-0.414025	0.0056838	0.0669729
	ENSG00000219507			-0.431222	0.00568553	0.0669729
	ENSG00000159387	79190	IRX6	-0.687302	0.0056975	0.0670611
	ENSG00000071127	9948	WDR1	0.0877827	0.00572071	0.0672813
	ENSG00000196542	165679	SPTSSB	-0.865469	0.0057326	0.0673682
	ENSG00000173786	1267	CNP	0.356164	0.00575131	0.0675351
	ENSG00000137449	132864	CPEB2	-0.40405	0.00579039	0.0679205
	ENSG00000156463	153769	SH3RF2	-0.220702	0.00579322	0.0679205
	ENSG00000172766	79612	NAA16	0.152787	0.00580556	0.0679586
	ENSG00000161921	58191	CXCL16	0.237558	0.00580505	0.0679586
	ENSG00000158158	26504	CNNM4	0.172676	0.00582151	0.0680921
	ENSG00000185885	8519	IFITM1	-0.446698	0.00584451	0.0683077
	ENSG00000071967	79901	CYBRD1	-0.216432	0.00587096	0.0684154
	ENSG00000137274	670	BPHL	-0.167778	0.0058603	0.0684154
	ENSG00000183049	57118	CAMK1D	-0.208957	0.00586728	0.0684154
	ENSG00000185100	122622	ADSSL1	0.335167	0.00587202	0.0684154
	ENSG00000114942	1933	EEF1B2	0.10863	0.00588398	0.0684482
	ENSG00000104783	3783	KCNN4	-0.417697	0.00588378	0.0684482
	ENSG00000165300	26050	SLITRK5	-0.308317	0.00591215	0.0687224
	ENSG00000107020	55848	PLGRKT	-0.206924	0.00595342	0.0691346
	ENSG00000130714	10585	POMT1	-0.120859	0.00595685	0.0691346
	ENSG00000115020	200576	PIKFYVE	0.13094	0.00600793	0.0696087
	ENSG00000112697	55754	TMEM30A	0.15658	0.00601166	0.0696087
	ENSG00000100711	79038	ZFYVE21	-0.148037	0.00600369	0.0696087
	ENSG00000088280	55616	ASAP3	-0.231943	0.00603825	0.0698367
	ENSG00000141582	8535	CBX4	-0.202975	0.00604068	0.0698367
	ENSG00000215305	64601	VPS16	-0.160115	0.00604612	0.0698456
	ENSG00000047621	57102	C12orf4	0.146379	0.00605162	0.0698552
	ENSG00000061794	60488	MRPS35	0.0883791	0.00605858	0.0698816
	ENSG00000159674	10417	SPON2	-0.511944	0.00606654	0.0699194
	ENSG00000143727	52	ACP1	0.107152	0.00609002	0.0700821
	ENSG00000255750			1.13932	0.00608874	0.0700821
	ENSG00000071082	6160	RPL31	0.0952628	0.00611902	0.0703077
	ENSG00000169750	5881	RAC3	-0.173667	0.00611613	0.0703077
	ENSG00000166295	119504	ANAPC16	0.116796	0.00618249	0.0709824
	ENSG00000168398	624	BDKRB2	0.32475	0.00620559	0.071193
	ENSG00000106070	2887	GRB10	-0.332875	0.00622274	0.071335
	ENSG00000168028	3921	RPSA	0.0924882	0.00624572	0.0714888
	ENSG00000110700	6207	RPS13	0.106628	0.00624361	0.0714888
	ENSG00000159692	1487	CTBP1	-0.100752	0.00625465	0.0715363
	ENSG00000184867	9823	ARMCX2	-0.412746	0.00626147	0.0715596
	ENSG00000137054	64425	POLR1E	0.136613	0.00626987	0.07159
	ENSG00000148660	818	CAMK2G	0.178745	0.00627948	0.07159
	ENSG00000170955	112464	CAVIN3	-0.259162	0.00627479	0.07159
	ENSG00000149639	140710	SOGA1	-0.292262	0.00628327	0.07159
	ENSG00000133731	3612	IMPA1	0.169491	0.0063269	0.0720051
	ENSG00000170421	3856	KRT8	0.160764	0.00632933	0.0720051
	ENSG00000135617	84279	PRADC1	-0.155031	0.00634036	0.0720758
	ENSG00000081277	5317	PKP1	-0.62037	0.00635767	0.072163
	ENSG00000111907	7164	TPD52L1	0.670077	0.00635398	0.072163
	ENSG00000008710	5310	PKD1	-0.169179	0.00638087	0.0723713
	ENSG00000127914	10142	AKAP9	0.244549	0.00640139	0.072447
	ENSG00000085662	231	AKR1B1	0.162745	0.00640207	0.072447
	ENSG00000059804	6515	SLC2A3	-0.482411	0.00639304	0.072447
	ENSG00000136828	9649	RALGPS1	-0.268588	0.00642867	0.072693
	ENSG00000102312	64840	PORCN	-0.300359	0.0064412	0.0727797
	ENSG00000136104	79621	RNASEH2B	0.14027	0.00645571	0.0728886
	ENSG00000143797	129642	MBOAT2	0.185264	0.00648441	0.0731023
	ENSG00000185418	123283	TARSL2	-0.234467	0.00648337	0.0731023
	ENSG00000188229	10383	TUBB4B	-0.153325	0.00652354	0.0734328
	ENSG00000169738	51181	DCXR	-0.194939	0.00651945	0.0734328
	ENSG00000144895	83939	EIF2A	0.126996	0.00653622	0.0735201
	ENSG00000144730	54756	IL17RD	-0.284768	0.00656504	0.0737335
	ENSG00000104964	166	TLE5	-0.106721	0.0065613	0.0737335
	ENSG00000116117	117583	PARD3B	-0.197213	0.00657865	0.0738309
	ENSG00000131981	3958	LGALS3	-0.193098	0.00659899	0.0740036
	ENSG00000109084	27346	TMEM97	-0.116753	0.00661787	0.0741598
	ENSG00000156802	29028	ATAD2	0.104753	0.00664095	0.0742516
	ENSG00000176490	148252	DIRAS1	-0.596175	0.00663725	0.0742516
	ENSG00000128165	79924	ADM2	-0.3855	0.0066364	0.0742516
	ENSG00000154945	91369	ANKRD40	0.116706	0.00664671	0.0742605
	ENSG00000164466	94081	SFXN1	0.0866124	0.00665747	0.0742876
	ENSG00000069966	10681	GNB5	-0.13458	0.00665907	0.0742876
	ENSG00000079385	634	CEACAM1	1.36449	0.00667007	0.0743549
	ENSG00000116132	5396	PRRX1	-0.634608	0.00669341	0.0744281
	ENSG00000214135	220729	LOC220729	-0.166602	0.00668173	0.0744281
	ENSG00000140575	8826	IQGAP1	-0.0760779	0.00668892	0.0744281
	ENSG00000169896	3684	ITGAM	-0.778079	0.00669654	0.0744281
	ENSG00000165516	23588	KLHDC2	0.175677	0.00671394	0.0745661
	ENSG00000205268	5150	PDE7A	-0.137155	0.00674988	0.0749096
	ENSG00000121653	9479	MAPK8IP1	-0.347296	0.00676042	0.074971
	ENSG00000107957	9644	SH3PXD2A	-0.274644	0.00677683	0.0750973
	ENSG00000162241	283130	SLC25A45	0.378224	0.00679039	0.0751566
	ENSG00000101986	215	ABCD1	0.310687	0.00679222	0.0751566
	ENSG00000137727	57569	ARHGAP20	1.03948	0.00683772	0.0755482
	ENSG00000205420	3853	KRT6A	-0.629985	0.00683506	0.0755482
	ENSG00000121289	84902	CEP89	0.138828	0.00684438	0.075566
	ENSG00000187609	54932	EXD3	-0.325242	0.00687279	0.0758238
	ENSG00000153561	64795	RMND5A	0.0997199	0.00688265	0.0758766
	ENSG00000114107	80321	CEP70	0.194113	0.00691839	0.0760028
	ENSG00000118508	10981	RAB32	-0.224305	0.00690455	0.0760028
	ENSG00000100941	5411	PNN	0.199746	0.00690683	0.0760028
	ENSG00000070778	11099	PTPN21	-0.246018	0.00691951	0.0760028
	ENSG00000198242	6147	RPL23A	0.0992304	0.00691736	0.0760028
	ENSG00000013297	5010	CLDN11	1.39822	0.00694985	0.0762801
	ENSG00000112992	23530	NNT	-0.170651	0.00696256	0.0763636
	ENSG00000136205	64759	TNS3	0.264474	0.00697027	0.0763921
	ENSG00000197713	6120	RPE	0.135977	0.00698846	0.0764795
	ENSG00000101849	6907	TBL1X	-0.293208	0.00698474	0.0764795
	ENSG00000114541	23150	FRMD4B	0.275308	0.00700977	0.0764888
	ENSG00000205189	65986	ZBTB10	-0.200239	0.00700323	0.0764888
	ENSG00000111275	217	ALDH2	-0.249481	0.00700182	0.0764888
	ENSG00000167693	64359	NXN	-0.185517	0.00700532	0.0764888
	ENSG00000117676	6195	RPS6KA1	-0.125728	0.00701996	0.0765442
	ENSG00000141522	396	ARHGDIA	-0.131104	0.0070484	0.0767983
	ENSG00000149657	149986	LSM14B	-0.136644	0.00706188	0.0768892
	ENSG00000135842	116496	NIBAN1	0.190722	0.0070796	0.077026
	ENSG00000166546	146227	BEAN1	-1.19707	0.00708595	0.0770391
	ENSG00000176903	9240	PNMA1	-0.209792	0.00710356	0.0771744
	ENSG00000114686	11222	MRPL3	0.0827078	0.00712603	0.0771792
	ENSG00000090530	55214	P3H2	0.247752	0.00712979	0.0771792
	ENSG00000133606	23608	MKRN1	0.115433	0.00712067	0.0771792
	ENSG00000180155	66004	LYNX1	-0.371923	0.00712393	0.0771792
	ENSG00000139793	10150	MBNL2	0.175184	0.00712347	0.0771792
	ENSG00000156671	142891	SAMD8	0.149559	0.00714687	0.0771965
	ENSG00000175592	8061	FOSL1	0.285988	0.00714484	0.0771965
	ENSG00000069345	10294	DNAJA2	0.102108	0.00714655	0.0771965
	ENSG00000171823	144699	FBXL14	0.309925	0.00716035	0.0772863
	ENSG00000102854	10232	MSLN	-0.384815	0.00717784	0.0774193
	ENSG00000160072	83858	ATAD3B	0.0881848	0.00720063	0.0775823
	ENSG00000174804	8322	FZD4	-0.207454	0.00720333	0.0775823
	ENSG00000144063	7851	MALL	-0.762112	0.00721805	0.0776849
	ENSG00000169299	55276	PGM2	0.128747	0.00722656	0.0777206
	ENSG00000165215	1365	CLDN3	-0.526493	0.00727778	0.0782153
	ENSG00000164465	285761	DCBLD1	-0.169703	0.00729735	0.0782639
	ENSG00000164638	222962	SLC29A4	-0.396269	0.00730176	0.0782639
	ENSG00000119242	80212	CCDC92	-0.352023	0.00729381	0.0782639
	ENSG00000204131	340527	NHSL2	-0.40291	0.00730323	0.0782639
	ENSG00000157216	23648	SSBP3	-0.276101	0.0073268	0.0784312
	ENSG00000105849	221830	TWISTNB	0.165169	0.00732933	0.0784312
	ENSG00000120727	51247	PAIP2	0.130972	0.00736528	0.0787595
	ENSG00000182534	439921	MXRA7	-0.10764	0.00737793	0.0788384
	ENSG00000159176	1465	CSRP1	-0.174642	0.00740066	0.0790249
	ENSG00000120756	5357	PLS1	0.200417	0.00741414	0.0790564
	ENSG00000166828	6340	SCNN1G	1.58245	0.00741418	0.0790564
	ENSG00000184292	4070	TACSTD2	0.197154	0.00742067	0.0790692
	ENSG00000106714	79937	CNTNAP3	1.46637	0.00747101	0.0795489
	ENSG00000169035	5650	KLK7	0.32525	0.00751096	0.0798914
	ENSG00000189306	27341	RRP7A	0.0911005	0.00751385	0.0798914
	ENSG00000164402	23176	SEPTIN8	-0.118956	0.00753352	0.0800436
	ENSG00000111266	80824	DUSP16	0.22127	0.00754314	0.0800889
	ENSG00000119899	26503	SLC17A5	0.161925	0.00756074	0.0801053
	ENSG00000119138	687	KLF9	0.481922	0.00755879	0.0801053
	ENSG00000197102	1778	DYNC1H1	-0.148185	0.00755429	0.0801053
	ENSG00000058453	9696	CROCC	-0.245834	0.00756675	0.0801068
	ENSG00000152778	24138	IFIT5	-0.159855	0.00757159	0.0801068
	ENSG00000133106	94240	EPSTI1	-0.236417	0.00757957	0.0801346
	ENSG00000182154	64975	MRPL41	-0.123036	0.00762986	0.0806092
	ENSG00000144485	55502	HES6	-0.311449	0.00769397	0.0811313
	ENSG00000185187	59307	SIGIRR	0.220452	0.00768566	0.0811313
	ENSG00000182541	3985	LIMK2	-0.188276	0.00769554	0.0811313
	ENSG00000034677	25897	RNF19A	-0.200225	0.00770239	0.0811463
	ENSG00000160113	2063	NR2F6	-0.127783	0.00771168	0.081187
	ENSG00000107937	23560	GTPBP4	0.129286	0.00775011	0.0815342
	ENSG00000075624	60	ACTB	-0.151651	0.0077706	0.0816924
	ENSG00000156232	123720	WHAMM	0.179675	0.00779916	0.081935
	ENSG00000143499	56950	SMYD2	-0.105525	0.0078184	0.0820219
	ENSG00000275993	102724428	SIK1B	-0.308082	0.00781392	0.0820219
	ENSG00000165209	55342	STRBP	0.193325	0.00783401	0.0821281
	ENSG00000164056	10252	SPRY1	0.453229	0.00788126	0.0825292
	ENSG00000133794	406	ARNTL	0.176435	0.0078833	0.0825292
	ENSG00000171621	80176	SPSB1	-0.251126	0.00789662	0.0825571
	ENSG00000137216	55362	TMEM63B	-0.152734	0.007897	0.0825571
	ENSG00000241749	204010	RPSAP52	-0.847864	0.00791921	0.0826737
	ENSG00000103024	4832	NME3	-0.182164	0.00791523	0.0826737
	ENSG00000102225	5127	CDK16	-0.11375	0.00793226	0.0827522
	ENSG00000125817	1059	CENPB	-0.12927	0.00793789	0.0827532
	ENSG00000196517	6536	SLC6A9	-0.24195	0.00795965	0.0829222
	ENSG00000132773	114034	TOE1	0.144608	0.00796854	0.0829571
	ENSG00000150961	9871	SEC24D	0.19315	0.00798715	0.083093
	ENSG00000021776	9716	AQR	0.0990636	0.00799691	0.0831367
	ENSG00000134070	3656	IRAK2	0.197892	0.00800608	0.0831743
	ENSG00000110651	975	CD81	-0.13994	0.00802241	0.0832861
	ENSG00000172594	10924	SMPDL3A	-0.267255	0.00804397	0.0834521
	ENSG00000103742	57722	IGDCC4	-0.858231	0.00806089	0.0835695
	ENSG00000172071	9451	EIF2AK3	0.117464	0.00808255	0.0837361
	ENSG00000163637	166336	PRICKLE2	-0.262149	0.00809128	0.0837686
	ENSG00000037474	54888	NSUN2	0.0661309	0.00813944	0.0841507
	ENSG00000186716	613	BCR	-0.148517	0.00813807	0.0841507
	ENSG00000136840	27090	ST6GALNAC4	0.483404	0.00815359	0.0842387
	ENSG00000054148	29085	PHPT1	-0.125765	0.00817691	0.0844214
	ENSG00000108370	8787	RGS9	-0.29264	0.0081959	0.0845591
	ENSG00000107554	23268	DNMBP	0.216253	0.00821188	0.0846279
	ENSG00000108771	79132	DHX58	-0.2215	0.00821389	0.0846279
	ENSG00000196562	55959	SULF2	-0.241543	0.00822062	0.084639
	ENSG00000163344	10654	PMVK	-0.180988	0.00826725	0.0850021
	ENSG00000088205	8886	DDX18	0.0954448	0.00826556	0.0850021
	ENSG00000112763	11120	BTN2A1	0.138109	0.00827502	0.0850236
	ENSG00000065243	5586	PKN2	0.143368	0.00829003	0.0851193
	ENSG00000135899	3431	SP110	-0.175472	0.00830303	0.0851944
	ENSG00000198380	2673	GFPT1	0.104646	0.00831904	0.0852558
	ENSG00000174640	6578	SLCO2A1	0.648522	0.00832319	0.0852558
	ENSG00000107581	8661	EIF3A	0.0788772	0.00832612	0.0852558
	ENSG00000171105	3643	INSR	0.38631	0.00834416	0.0853821
	ENSG00000164327	253260	RICTOR	0.15618	0.00835518	0.0854364
	ENSG00000165097	221656	KDM1B	-0.157163	0.0083633	0.0854611
	ENSG00000165475	51084	CRYL1	-0.241137	0.00838371	0.0856111
	ENSG00000122877	1959	EGR2	-0.469914	0.00839203	0.0856376
	ENSG00000214357	54492	NEURL1B	-0.140721	0.00842681	0.0859339
	ENSG00000168438	51362	CDC40	0.123025	0.00845834	0.0860899
	ENSG00000173898	6712	SPTBN2	-0.125783	0.00846039	0.0860899
	ENSG00000137845	102	ADAM10	0.141318	0.00846512	0.0860899
	ENSG00000105640	6142	RPL18A	0.111107	0.00845879	0.0860899
	ENSG00000183963	6525	SMTN	-0.2344	0.00848953	0.0862794
	ENSG00000139182	9746	CLSTN3	-0.153264	0.00850214	0.086349
	ENSG00000107338	6461	SHB	0.242506	0.00855679	0.086845
	ENSG00000134900	7174	TPP2	0.0777976	0.00856639	0.0868836
	ENSG00000071051	8440	NCK2	-0.125169	0.00864044	0.0875091
	ENSG00000111816	2444	FRK	0.387986	0.00863889	0.0875091
	ENSG00000135723	29109	FHOD1	-0.212804	0.00864562	0.0875091
	ENSG00000198948	9848	MFAP3L	-0.282634	0.00865895	0.0875847
	ENSG00000170214	147	ADRA1B	0.568757	0.00868003	0.0877387
	ENSG00000170515	5036	PA2G4	0.0880463	0.00869949	0.087876
	ENSG00000064419	23534	TNPO3	0.0778879	0.00870971	0.0879199
	ENSG00000169432	6335	SCN9A	-0.80745	0.00879833	0.0885754
	ENSG00000111716	3945	LDHB	0.0805525	0.00879594	0.0885754
	ENSG00000140092	10516	FBLN5	-0.511983	0.0087957	0.0885754
	ENSG00000125898	83541	FAM110A	-0.221866	0.00878849	0.0885754
	ENSG00000242114	51537	MTFP1	0.639721	0.00882555	0.0887896
	ENSG00000164086	1849	DUSP7	-0.265834	0.00884231	0.0888985
	ENSG00000148200	2649	NR6A1	0.251578	0.00884863	0.0889023
	ENSG00000177954	6232	RPS27	0.102175	0.00888138	0.0891715
	ENSG00000124786	51000	SLC35B3	0.207965	0.00889174	0.0892156
	ENSG00000197070	92714	ARRDC1	-0.174843	0.00890849	0.0893237
	ENSG00000175224	9776	ATG13	0.195825	0.00892478	0.0894272
	ENSG00000123191	540	ATP7B	-0.308397	0.00894306	0.0895503
	ENSG00000198142	65124	SOWAHC	-0.23159	0.00896075	0.0896675
	ENSG00000173226	9657	IQCB1	0.134663	0.00897646	0.0897547
	ENSG00000147604	6129	RPL7	0.096935	0.00898147	0.0897547
	ENSG00000105894	5764	PTN	-0.246754	0.00899551	0.089835
	ENSG00000178814	26873	OPLAH	-0.250784	0.00900451	0.0898649
	ENSG00000121578	8702	B4GALT4	0.165162	0.0090206	0.0899654
	ENSG00000196531	4666	NACA	0.0974541	0.00904005	0.0900994
	ENSG00000180340	2535	FZD2	-0.220936	0.00907188	0.0903564
	ENSG00000023191	6050	RNH1	-0.141908	0.00912468	0.0908218
	ENSG00000139531	6821	SUOX	0.187728	0.00913404	0.0908545
	ENSG00000168936	92305	TMEM129	-0.157213	0.00915461	0.0909986
	ENSG00000116199	9917	FAM20B	0.118848	0.00919507	0.0913401
	ENSG00000153147	8467	SMARCA5	0.0811698	0.00920135	0.0913419
	ENSG00000004455	204	AK2	0.0869727	0.00921062	0.0913732
	ENSG00000033170	2530	FUT8	0.159381	0.00923927	0.0915967
	ENSG00000164934	25879	DCAF13	0.111212	0.00927172	0.0918576
	ENSG00000058799	54432	YIPF1	-0.160194	0.00931037	0.0921275
	ENSG00000006747	85477	SCIN	-0.503217	0.00931944	0.0921275
	ENSG00000134504	284252	KCTD1	-0.248512	0.0093179	0.0921275
	ENSG00000100065	29775	CARD10	0.171222	0.00932359	0.0921275
	ENSG00000050820	9564	BCAR1	-0.114186	0.00933954	0.0922241
	ENSG00000102316	10916	MAGED2	-0.0931727	0.00936467	0.0924113
	ENSG00000155438	84365	NIFK	0.143466	0.00937445	0.0924468
	ENSG00000109452	8821	INPP4B	0.592617	0.00939268	0.0925216
	ENSG00000107951	55149	MTPAP	0.111794	0.0093944	0.0925216
	ENSG00000183655	64410	KLHL25	0.16597	0.00942635	0.0927751
	ENSG00000144655	64651	CSRNP1	-0.163475	0.00945634	0.0930091
	ENSG00000205413	54809	SAMD9	0.224438	0.00947354	0.0930559
	ENSG00000166197	9221	NOLC1	0.106407	0.00947114	0.0930559
	ENSG00000142867	8915	BCL10	0.186836	0.00951405	0.0932399
	ENSG00000173230	2804	GOLGB1	0.154193	0.00950156	0.0932399
	ENSG00000157570	90139	TSPAN18	0.396905	0.0095078	0.0932399
	ENSG00000085721	54700	RRN3	0.132312	0.0095172	0.0932399
	ENSG00000066468	2263	FGFR2	0.679615	0.00955017	0.0935017
	ENSG00000139998	376267	RAB15	-0.17883	0.00956552	0.0935907
	ENSG00000184432	9276	COPB2	0.0892987	0.009576	0.093632
	ENSG00000184731	642273	FAM110C	0.3365	0.00961502	0.0939384
	ENSG00000139835	79774	GRTP1	-0.198894	0.0096199	0.0939384
	ENSG00000184347	6586	SLIT3	-0.664999	0.0096371	0.094045
	ENSG00000134444	57614	RELCH	0.140739	0.00968143	0.094416
	ENSG00000117118	6390	SDHB	0.0777585	0.00970928	0.0945224
	ENSG00000075151	8672	EIF4G3	0.113762	0.00970496	0.0945224
	ENSG00000109920	23360	FNBP4	0.0909292	0.00971129	0.0945224
	ENSG00000204217	659	BMPR2	-0.161899	0.00972497	0.0945743
	ENSG00000168395	84289	ING5	-0.130635	0.00972927	0.0945743
	ENSG00000088854	25943	C20orf194	-0.120363	0.00974207	0.0946372
	ENSG00000112306	6206	RPS12	0.0983675	0.00979681	0.0949915
	ENSG00000138166	1847	DUSP5	-0.197752	0.00978832	0.0949915
	ENSG00000067369	7158	TP53BP1	0.09074	0.00979759	0.0949915
	ENSG00000124006	23363	OBSL1	-0.173574	0.0098196	0.0951432
	ENSG00000131018	23345	SYNE1	-0.208581	0.00982678	0.0951512
	ENSG00000078699	9139	CBFA2T2	-0.256341	0.0098461	0.0952766
	ENSG00000185532	5592	PRKG1	-0.403037	0.0098527	0.0952788
	ENSG00000206527	201562	HACD2	-0.120859	0.00988575	0.0953519
	ENSG00000164855	202915	TMEM184A	0.204233	0.00988416	0.0953519
	ENSG00000261253	100287036	LOC100287036	0.82284	0.00987351	0.0953519
	ENSG00000083454	5026	P2RX5	0.503666	0.00987413	0.0953519
	ENSG00000135862	3915	LAMC1	-0.138777	0.00992859	0.0956418
	ENSG00000100441	23351	KHNYN	-0.140291	0.00992446	0.0956418
	ENSG00000154370	81559	TRIM11	0.16929	0.00994566	0.0957446
	ENSG00000163166	55677	IWS1	0.112443	0.00995349	0.0957584
	ENSG00000113141	3550	IK	0.151886	0.0099833	0.0959834
	ENSG00000152457	64421	DCLRE1C	0.172048	0.0100275	0.0962747
	ENSG00000129250	10749	KIF1C	-0.0904203	0.0100329	0.0962747
	ENSG00000125691	9349	RPL23	0.116301	0.0100283	0.0962747
	ENSG00000130590	140700	SAMD10	-0.32259	0.0100596	0.0964167
	ENSG00000174028			0.408204	0.0100606	0.0964167
	ENSG00000111344	8437	RASAL1	-0.473375	0.0100678	0.0964241
	ENSG00000163661	5806	PTX3	-0.495141	0.0100814	0.0964926
	ENSG00000069248	55746	NUP133	0.0744518	0.0100947	0.0965579
	ENSG00000166821	8800	PEX11A	0.548574	0.0101388	0.096918
	ENSG00000100968	4776	NFATC4	-0.330187	0.0101902	0.097347
	ENSG00000160209	8566	PDXK	-0.163776	0.010204	0.0974167
	ENSG00000151651	101	ADAM8	-0.334372	0.010228	0.0975837
	ENSG00000080947	114819	CROCCP3	-0.332062	0.0102622	0.0978469
	ENSG00000225470	554203	JPX	0.150087	0.0102812	0.0979656
	ENSG00000172977	10524	KAT5	-0.142784	0.0103064	0.0981439
	ENSG00000180611	151963	MB21D2	0.267662	0.0103211	0.0982215
	ENSG00000179922	147808	ZNF784	-0.356055	0.0103537	0.0984684
	ENSG00000187123	130574	LYPD6	-0.430112	0.0103854	0.0987073
	ENSG00000130748	54958	TMEM160	-0.372414	0.0103967	0.0987521
	ENSG00000177707	25945	NECTIN3	-0.160476	0.0104122	0.0988362
	ENSG00000113594	3977	LIFR	0.227987	0.0104328	0.0989689
	ENSG00000113758	1627	DBN1	-0.144827	0.0104443	0.0989874
	ENSG00000069399	602	BCL3	0.3887	0.0104479	0.0989874
	ENSG00000183496	84206	MEX3B	-0.456219	0.0105405	0.0998009
	ENSG00000181467	5912	RAP2B	-0.15625	0.0105486	0.0998147
	ENSG00000168143	222584	FAM83B	-0.243595	0.0105767	0.0999881
	ENSG00000146281	135293	PM20D2	0.161527	0.010587	0.0999881
	ENSG00000176658	4642	MYO1D	-0.352712	0.0105806	0.0999881
	ENSG00000091317	54918	CMTM6	0.209352	0.0105964	0.100014
	ENSG00000123080	1031	CDKN2C	-0.239807	0.0106593	0.100524
	ENSG00000147394	7739	ZNF185	-0.511524	0.0106638	0.100524
	ENSG00000153823	55022	PID1	-0.45325	0.0106799	0.100612
	ENSG00000087269	8602	NOP14	0.118387	0.0107158	0.100811
	ENSG00000073578	6389	SDHA	-0.0719777	0.0107119	0.100811
	ENSG00000120265	5110	PCMT1	-0.0864499	0.0107213	0.100811
	ENSG00000111530	55832	CAND1	0.0829661	0.010738	0.100905
	ENSG00000177301	3737	KCNA2	-0.846903	0.0107497	0.100951
	ENSG00000261786			-0.319892	0.0108024	0.101256
	ENSG00000146834	56257	MEPCE	-0.174643	0.010798	0.101256
	ENSG00000149573	10205	MPZL2	-0.361703	0.0107978	0.101256
	ENSG00000113119	55374	TMCO6	0.415437	0.0108463	0.101413
	ENSG00000119139	9414	TJP2	-0.106568	0.010845	0.101413
	ENSG00000206075	5268	SERPINB5	-0.247613	0.0108352	0.101413
	ENSG00000068366	2182	ACSL4	0.155311	0.0108444	0.101413
	ENSG00000135148	10906	TRAFD1	0.162157	0.0108558	0.101439
	ENSG00000110171	10612	TRIM3	-0.189605	0.0109226	0.101944
	ENSG00000067715	6857	SYT1	-0.316324	0.0109236	0.101944
	ENSG00000204991	84501	SPIRE2	-0.160725	0.0109712	0.102324
	ENSG00000198626	6262	RYR2	0.904428	0.0109995	0.102461
	ENSG00000152689	25780	RASGRP3	0.513234	0.0109926	0.102461
	ENSG00000020633	864	RUNX3	-0.631357	0.011039	0.10274
	ENSG00000174306	23051	ZHX3	-0.141618	0.0110432	0.10274
	ENSG00000130821	6535	SLC6A8	-0.213857	0.0111062	0.103262
	ENSG00000106772	158471	PRUNE2	-0.524872	0.0111282	0.103402
	ENSG00000164609	10569	SLU7	0.157574	0.0111613	0.103581
	ENSG00000178980	6415	SELENOW	-0.139099	0.0111605	0.103581
	ENSG00000237172	84752	B3GNT9	-0.203071	0.0111931	0.103812
	ENSG00000101846	412	STS	0.356726	0.011206	0.103867
	ENSG00000163430	11167	FSTL1	-0.257053	0.0112347	0.104004
	ENSG00000105404	10567	RABAC1	-0.146767	0.011232	0.104004
	ENSG00000095380	54187	NANS	0.130135	0.0112488	0.104071
	ENSG00000144040	94097	SFXN5	-0.151219	0.011276	0.104258
	ENSG00000101596	23347	SMCHD1	0.158802	0.0113031	0.104443
	ENSG00000105245	9253	NUMBL	-0.193505	0.0113359	0.104682
	ENSG00000147408	55790	CSGALNACT1	-0.32765	0.011356	0.104803
	ENSG00000123444	55709	KBTBD4	-0.159616	0.0113705	0.104872
	ENSG00000100364	23313	KIAA0930	-0.110533	0.0113884	0.104972
	ENSG00000068323	7030	TFE3	-0.115351	0.0113988	0.105004
	ENSG00000119285	55127	HEATR1	0.102979	0.011473	0.105623
	ENSG00000242419	56098	PCDHGC4	-0.53169	0.0114879	0.10563
	ENSG00000167799	254552	NUDT8	-0.291158	0.0114841	0.10563
	ENSG00000119041	9330	GTF3C3	0.11478	0.011533	0.105979
	ENSG00000152464	10557	RPP38	0.195633	0.0115766	0.106315
	ENSG00000007062	8842	PROM1	-0.21789	0.0116453	0.106832
	ENSG00000104915	8677	STX10	0.111852	0.0116472	0.106832
	ENSG00000108582	1362	CPD	0.111796	0.0116635	0.106915
	ENSG00000172403	171024	SYNPO2	0.887396	0.0116852	0.107049
	ENSG00000280987	9782	MATR3	0.428934	0.0117095	0.10714
	ENSG00000122779	8805	TRIM24	-0.114818	0.0117093	0.10714
	ENSG00000183087	2621	GAS6	-0.217897	0.0117307	0.107269
	ENSG00000000419	8813	DPM1	0.12546	0.0117503	0.107382
	ENSG00000138442	55759	WDR12	0.111677	0.011831	0.108054
	ENSG00000172531	5499	PPP1CA	-0.0973804	0.0118645	0.108293
	ENSG00000226479	79134	TMEM185B	-0.176633	0.0119133	0.108646
	ENSG00000114439	56987	BBX	0.115482	0.0119206	0.108646
	ENSG00000188811	387921	NHLRC3	0.135849	0.0119249	0.108646
	ENSG00000276386			0.93309	0.0119377	0.108696
	ENSG00000243147	9553	MRPL33	0.174117	0.0119843	0.10899
	ENSG00000186298	5501	PPP1CC	0.112041	0.0119845	0.10899
	ENSG00000116741	5997	RGS2	0.246888	0.0120565	0.109578
	ENSG00000231290	149773	APCDD1L-DT	-0.383964	0.0120754	0.109683
	ENSG00000110328	374378	GALNT18	-0.188823	0.0120847	0.1097
	ENSG00000116604	4209	MEF2D	-0.207069	0.0121078	0.109844
	ENSG00000174748	6138	RPL15	0.0863643	0.0121459	0.109989
	ENSG00000177335	286122	C8orf31	1.09071	0.0121424	0.109989
	ENSG00000102910	83752	LONP2	0.068657	0.0121318	0.109989
	ENSG00000064692	9627	SNCAIP	-0.439286	0.0121675	0.110052
	ENSG00000101347	25939	SAMHD1	-0.107812	0.0121658	0.110052
	ENSG00000172809	6169	RPL38	0.0938481	0.0121904	0.110192
	ENSG00000132561	4147	MATN2	0.789691	0.0121999	0.110212
	ENSG00000254122	56099	PCDHGB7	-0.46887	0.0122263	0.110384
	ENSG00000167536	147015	DHRS13	-0.258151	0.0122407	0.110447
	ENSG00000131669	4814	NINJ1	-0.242482	0.0122617	0.11057
	ENSG00000054118	9967	THRAP3	0.0671722	0.0122794	0.110598
	ENSG00000240498	100048912	CDKN2B-AS1	0.341498	0.012287	0.110598
	ENSG00000089009	6128	RPL6	0.079456	0.0122837	0.110598
	ENSG00000163001	112942	CFAP36	0.128828	0.0123006	0.110612
	ENSG00000205903	100131017	ZNF316	-0.131679	0.0123165	0.110612
	ENSG00000120658	55068	ENOX1	-0.505246	0.0123196	0.110612
	ENSG00000141002	22980	TCF25	-0.116152	0.0123256	0.110612
	ENSG00000100077	157	GRK3	0.245127	0.0123216	0.110612
	ENSG00000146066	192286	HIGD2A	-0.131004	0.0123522	0.110785
	ENSG00000110075	55291	PPP6R3	0.0761863	0.0123731	0.110906
	ENSG00000272734			-0.412216	0.0124207	0.111265
	ENSG00000100129	51386	EIF3L	0.083586	0.0124328	0.111308
	ENSG00000127220	79575	ABHD8	0.186083	0.0124746	0.111615
	ENSG00000144867	58477	SRPRB	0.0962905	0.0125884	0.112439
	ENSG00000196428	9819	TSC22D2	0.264389	0.0125892	0.112439
	ENSG00000008988	6224	RPS20	0.0957584	0.0125789	0.112439
	ENSG00000173218	81839	VANGL1	-0.216578	0.0126159	0.11261
	ENSG00000185504	80233	FAAP100	-0.120538	0.0126442	0.11275
	ENSG00000167074	7008	TEF	-0.244173	0.0126467	0.11275
	ENSG00000187266	2057	EPOR	-0.430925	0.0126582	0.112785
	ENSG00000124171	84612	PARD6B	0.224404	0.0126729	0.112849
	ENSG00000079739	5236	PGM1	0.0919557	0.0126976	0.112946
	ENSG00000184602	8303	SNN	-0.258576	0.0126988	0.112946
	ENSG00000134759	55250	ELP2	0.0865933	0.0127186	0.113054
	ENSG00000023909	2730	GCLM	0.139739	0.012733	0.113115
	ENSG00000108639	9144	SYNGR2	-0.136537	0.0128027	0.113667
	ENSG00000137312	10211	FLOT1	0.54593	0.0128283	0.113827
	ENSG00000184564	84189	SLITRK6	-0.560312	0.0129063	0.114451
	ENSG00000162522	57648	KIAA1522	-0.174845	0.0129574	0.114835
	ENSG00000144021	9391	CIAO1	0.0841369	0.0129744	0.11485
	ENSG00000022840	9921	RNF10	0.0939598	0.012974	0.11485
	ENSG00000169032	5604	MAP2K1	0.167727	0.0130065	0.114931
	ENSG00000006210	6376	CX3CL1	-0.346441	0.0130056	0.114931
	ENSG00000197381	104	ADARB1	-0.207035	0.0130053	0.114931
	ENSG00000161267	622	BDH1	-0.36293	0.0130486	0.115199
	ENSG00000137486	408	ARRB1	0.26784	0.0130523	0.115199
	ENSG00000079785	1653	DDX1	0.105194	0.0130725	0.115304
	ENSG00000163918	5984	RFC4	0.099358	0.0130796	0.115304
	ENSG00000198743	6526	SLC5A3	-0.193227	0.0131502	0.115858
	ENSG00000186470	11118	BTN3A2	0.171753	0.0131744	0.115888
	ENSG00000129562	1603	DAD1	0.0755753	0.0131621	0.115888
	ENSG00000123815	79934	COQ8B	-0.194634	0.0131768	0.115888
	ENSG00000183876	340075	ARSI	0.688201	0.0132038	0.116057
	ENSG00000181704	286451	YIPF6	0.0935282	0.0132228	0.116156
	ENSG00000104960	53635	PTOV1	-0.137678	0.0132682	0.116486
	ENSG00000179542	139065	SLITRK4	0.343619	0.013356	0.117188
	ENSG00000074964	55160	ARHGEF10L	0.257971	0.0133765	0.117273
	ENSG00000114573	523	ATP6V1A	0.0784764	0.0133887	0.117273
	ENSG00000232759	100506178	LOC100506178	-0.483616	0.0133892	0.117273
	ENSG00000107186	8777	MPDZ	-0.115828	0.0134047	0.11734
	ENSG00000150938	51232	CRIM1	-0.174538	0.0134387	0.117363
	ENSG00000115009	6364	CCL20	0.839733	0.0134179	0.117363
	ENSG00000023287	9821	RB1CC1	0.154539	0.013432	0.117363
	ENSG00000103266	10273	STUB1	-0.110033	0.013432	0.117363
	ENSG00000138029	3032	HADHB	0.0676274	0.0134549	0.117371
	ENSG00000144589	114790	STK11IP	-0.170311	0.0134553	0.117371
	ENSG00000078081	27074	LAMP3	-0.392891	0.0134957	0.117591
	ENSG00000102780	160851	DGKH	0.210916	0.0134962	0.117591
	ENSG00000165934	53981	CPSF2	0.0723812	0.0135242	0.117766
	ENSG00000105402	8775	NAPA	-0.143142	0.0135385	0.117822
	ENSG00000113312	7265	TTC1	0.114869	0.0135733	0.117968
	ENSG00000196781	7088	TLE1	-0.140566	0.0135764	0.117968
	ENSG00000149231	79780	CCDC82	0.247272	0.0135789	0.117968
	ENSG00000151576	79691	QTRT2	0.107184	0.0135909	0.118003
	ENSG00000109436	23158	TBC1D9	0.135213	0.0136249	0.11823
	ENSG00000261716	337873	HIST2H2BC	-0.250852	0.0136339	0.118239
	ENSG00000130703	9885	OSBPL2	0.0974673	0.01365	0.11831
	ENSG00000056586	54542	RC3H2	0.101136	0.0136822	0.118521
	ENSG00000102547	81617	CAB39L	0.21279	0.0136985	0.118525
	ENSG00000141446	114799	ESCO1	0.189724	0.0136913	0.118525
	ENSG00000167549	84940	CORO6	0.439547	0.0137174	0.11862
	ENSG00000161533	51	ACOX1	0.103506	0.0137581	0.118903
	ENSG00000100815	9321	TRIP11	0.2023	0.01377	0.118938
	ENSG00000105552	587	BCAT2	-0.131458	0.0138302	0.119388
	ENSG00000135622	10505	SEMA4F	-0.170491	0.0138549	0.119533
	ENSG00000246090	100507053	LOC100507053	0.322376	0.0139207	0.120031
	ENSG00000214176			-0.170259	0.0139554	0.120261
	ENSG00000122863	9469	CHST3	-0.180144	0.0139663	0.120285
	ENSG00000160818	54865	GPATCH4	0.198235	0.0139865	0.12039
	ENSG00000243477	24142	NAA80	-0.333115	0.0140021	0.12042
	ENSG00000064651	6558	SLC12A2	0.285845	0.0140061	0.12042
	ENSG00000112308	81688	C6orf62	-0.102512	0.0140233	0.12043
	ENSG00000107863	57584	ARHGAP21	-0.114389	0.0140195	0.12043
	ENSG00000181090	79813	EHMT1	-0.0957853	0.0140897	0.120922
	ENSG00000242028	25764	HYPK	-0.44694	0.0140967	0.120922
	ENSG00000091513	7018	TF	0.719814	0.014113	0.120922
	ENSG00000169116	25849	PARM1	0.289404	0.014112	0.120922
	ENSG00000065615	51167	CYB5R4	0.121848	0.0141522	0.120981
	ENSG00000128789	56984	PSMG2	0.0849517	0.0141389	0.120981
	ENSG00000129451	5655	KLK10	1.01652	0.014137	0.120981
	ENSG00000184470	10587	TXNRD2	-0.161388	0.014145	0.120981
	ENSG00000169242	1942	EFNA1	-0.234129	0.0141854	0.121057
	ENSG00000153993	223117	SEMA3D	-0.326857	0.0141798	0.121057
	ENSG00000072110	87	ACTN1	-0.195773	0.0141787	0.121057
	ENSG00000092148	25831	HECTD1	0.0864672	0.0142474	0.121517
	ENSG00000204138	65979	PHACTR4	-0.117068	0.0142863	0.121571
	ENSG00000065361	2065	ERBB3	-0.175626	0.0142806	0.121571
	ENSG00000063241	79763	ISOC2	-0.158423	0.0142777	0.121571
	ENSG00000198034	6191	RPS4X	0.0826063	0.0142699	0.121571
	ENSG00000133401	23037	PDZD2	-0.314328	0.0143086	0.121692
	ENSG00000196352	1604	CD55	0.320568	0.014337	0.121815
	ENSG00000182149	9798	IST1	0.0765274	0.0143393	0.121815
	ENSG00000168765	2948	GSTM4	-0.193479	0.0144245	0.12233
	ENSG00000143977	6637	SNRPG	0.103502	0.0144107	0.12233
	ENSG00000004975	1856	DVL2	-0.121698	0.0144188	0.12233
	ENSG00000137103	51754	TMEM8B	-0.4351	0.0144343	0.122344
	ENSG00000186184	51082	POLR1D	0.113086	0.0144632	0.122519
	ENSG00000234432	100129484	LOC100129484	-0.56041	0.0145077	0.122827
	ENSG00000177239	11253	MAN1B1	-0.121769	0.0145372	0.122938
	ENSG00000006016	9244	CRLF1	0.747174	0.0145341	0.122938
	ENSG00000083223	79670	TUT7	0.12952	0.0145654	0.122942
	ENSG00000149100	10480	EIF3M	0.100865	0.0145632	0.122942
	ENSG00000257337	283335	LOC283335	-0.315577	0.0145503	0.122942
	ENSG00000182774	6218	RPS17	0.0970988	0.0145705	0.122942
	ENSG00000168404	197259	MLKL	0.175638	0.0146738	0.123673
	ENSG00000183196	4166	CHST6	-0.890104	0.0146716	0.123673
	ENSG00000108588	57003	CCDC47	0.0965671	0.0146984	0.12381
	ENSG00000075142	6717	SRI	0.321203	0.0147656	0.124291
	ENSG00000148356	90678	LRSAM1	-0.140478	0.0147969	0.124291
	ENSG00000067221	9399	STOML1	-0.23226	0.014789	0.124291
	ENSG00000065717	7089	TLE2	-0.397255	0.014781	0.124291
	ENSG00000241878	23761	PISD	0.146064	0.0147908	0.124291
	ENSG00000171566	5356	PLRG1	0.259682	0.0148331	0.124315
	ENSG00000104365	3551	IKBKB	0.108236	0.014823	0.124315
	ENSG00000140406	59274	TLNRD1	-0.176284	0.0148222	0.124315
	ENSG00000198951	4668	NAGA	-0.186106	0.0148313	0.124315
	ENSG00000159593	8883	NAE1	0.128764	0.0148824	0.124659
	ENSG00000168495	661	POLR3D	0.123001	0.0149123	0.124839
	ENSG00000117597	27042	UTP25	0.116177	0.0149502	0.125087
	ENSG00000163818	54585	LZTFL1	0.806909	0.0150143	0.125553
	ENSG00000189143	1364	CLDN4	-0.256026	0.015058	0.125848
	ENSG00000180694	169200	TMEM64	-0.214585	0.0151112	0.126208
	ENSG00000134030	9811	CTIF	-0.242652	0.0151179	0.126208
	ENSG00000117174	54680	ZNHIT6	0.171924	0.0151522	0.126282
	ENSG00000100603	22938	SNW1	0.100712	0.0151354	0.126282
	ENSG00000141429	2589	GALNT1	0.138116	0.0151518	0.126282
	ENSG00000145220	55646	LYAR	0.19616	0.0151772	0.126308
	ENSG00000109445	27309	ZNF330	0.147937	0.015196	0.126308
	ENSG00000177570	401474	SAMD12	0.435258	0.0152059	0.126308
	ENSG00000140323	85455	DISP2	-0.440563	0.0151742	0.126308
	ENSG00000072958	8907	AP1M1	-0.117156	0.0152046	0.126308
	ENSG00000124243	55653	BCAS4	0.216484	0.0151923	0.126308
	ENSG00000151208	9231	DLG5	-0.243875	0.0152383	0.126507
	ENSG00000142937	6202	RPS8	0.0718037	0.0152544	0.12657
	ENSG00000160360	26086	GPSM1	-0.179417	0.0153193	0.127038
	ENSG00000163811	23160	WDR43	0.103515	0.0153506	0.127228
	ENSG00000075188	79023	NUP37	0.126895	0.0153732	0.127344
	ENSG00000142676	6135	RPL11	0.102162	0.0154519	0.127798
	ENSG00000161217	5130	PCYT1A	-0.0980525	0.0154568	0.127798
	ENSG00000178996	112574	SNX18	0.283741	0.0154759	0.127798
	ENSG00000165105	158158	RASEF	0.161964	0.0154598	0.127798
	ENSG00000175029	1488	CTBP2	0.101944	0.0154721	0.127798
	ENSG00000175115	55690	PACS1	-0.185003	0.0154964	0.127798
	ENSG00000100664	1983	EIF5	0.0862154	0.0154836	0.127798
	ENSG00000077264	5063	PAK3	-0.809093	0.0154963	0.127798
	ENSG00000118200	23271	CAMSAP2	-0.138025	0.0155181	0.127907
	ENSG00000150760	1793	DOCK1	0.0883838	0.0155581	0.128166
	ENSG00000165891	144455	E2F7	-0.197135	0.0155845	0.128313
	ENSG00000266401			0.940666	0.015595	0.128328
	ENSG00000143106	5686	PSMA5	0.0807978	0.0156208	0.128395
	ENSG00000213064	375035	SFT2D2	-0.116479	0.015634	0.128395
	ENSG00000144674	2803	GOLGA4	0.192788	0.0156284	0.128395
	ENSG00000130522	3727	JUND	-0.227718	0.0156374	0.128395
	ENSG00000065357	1606	DGKA	-0.183867	0.0156917	0.12877
	ENSG00000106266	29886	SNX8	0.151435	0.0157133	0.128876
	ENSG00000087460	2778	GNAS	-0.123471	0.0157839	0.129385
	ENSG00000171863	6201	RPS7	0.0741056	0.0157933	0.129391
	ENSG00000089327	53827	FXYD5	0.203616	0.015812	0.129473
	ENSG00000033178	55236	UBA6	0.119922	0.0158746	0.129733
	ENSG00000111912	135112	NCOA7	0.259093	0.0158936	0.129733
	ENSG00000168255	548644	POLR2J3	-0.229023	0.0158783	0.129733
	ENSG00000150457	26524	LATS2	-0.196416	0.0158688	0.129733
	ENSG00000135736	92922	CCDC102A	-0.206402	0.015889	0.129733
	ENSG00000100031	2678	GGT1	-0.25901	0.0158958	0.129733
	ENSG00000165494	51585	PCF11	0.098448	0.0159144	0.129755
	ENSG00000100897	80344	DCAF11	-0.115882	0.0159158	0.129755
	ENSG00000272405			0.592531	0.0159762	0.130016
	ENSG00000136630	3142	HLX	-0.611315	0.0159748	0.130016
	ENSG00000133112	7178	TPT1	0.0802753	0.0159826	0.130016
	ENSG00000013306	51629	SLC25A39	-0.0879821	0.0159667	0.130016
	ENSG00000112079	11329	STK38	0.0941822	0.0160885	0.130806
	ENSG00000114315	3280	HES1	0.184549	0.0161094	0.130834
	ENSG00000109083	90410	IFT20	0.175719	0.0161031	0.130834
	ENSG00000163382	128240	NAXE	-0.0847206	0.0161573	0.131152
	ENSG00000181381	91351	DDX60L	-0.161019	0.0162012	0.131437
	ENSG00000035687	159	ADSS	0.119398	0.0162706	0.131857
	ENSG00000204628	10399	RACK1	0.0672165	0.016269	0.131857
	ENSG00000154447	57630	SH3RF1	0.225769	0.0163064	0.132053
	ENSG00000198517	7975	MAFK	0.173145	0.0163388	0.132053
	ENSG00000171320	157570	ESCO2	0.162376	0.0163362	0.132053
	ENSG00000062524	4058	LTK	-0.638384	0.0163229	0.132053
	ENSG00000125740	2354	FOSB	0.689408	0.0163326	0.132053
	ENSG00000163516	55139	ANKZF1	0.146638	0.0163841	0.132347
	ENSG00000180228	8575	PRKRA	-0.108802	0.0164137	0.132443
	ENSG00000135083	79616	CCNJL	-0.464133	0.0164101	0.132443
	ENSG00000138162	10579	TACC2	-0.251799	0.0164663	0.132724
	ENSG00000174791	9610	RIN1	-0.223764	0.0164624	0.132724
	ENSG00000234311			-1.05591	0.016481	0.132771
	ENSG00000184588	5142	PDE4B	-0.37038	0.0165203	0.133016
	ENSG00000116670	10459	MAD2L2	-0.186483	0.0165421	0.133094
	ENSG00000184900	6612	SUMO3	-0.0977993	0.0165477	0.133094
	ENSG00000188846	9045	RPL14	0.0943306	0.0165738	0.133183
	ENSG00000187024	138428	PTRH1	-0.220092	0.0165767	0.133183
	ENSG00000163703	78987	CRELD1	-0.149889	0.0165957	0.133264
	ENSG00000143434	10500	SEMA6C	-0.368874	0.0166277	0.133307
	ENSG00000168288	27249	MMADHC	0.0895905	0.0166203	0.133307
	ENSG00000197444	55753	OGDHL	-0.372447	0.016622	0.133307
	ENSG00000038427	1462	VCAN	-0.505219	0.0166616	0.133313
	ENSG00000166224	8879	SGPL1	0.107079	0.0166641	0.133313
	ENSG00000168010	89849	ATG16L2	-0.282003	0.0166439	0.133313
	ENSG00000182993	144608	C12orf60	0.439749	0.0166528	0.133313
	ENSG00000262877			-0.488317	0.0166788	0.133359
	ENSG00000164346	10412	NSA2	0.126329	0.0167058	0.133503
	ENSG00000148346	3934	LCN2	1.57874	0.0167496	0.133734
	ENSG00000075702	284403	WDR62	-0.22189	0.0167525	0.133734
	ENSG00000121390	55269	PSPC1	0.0830312	0.0167876	0.133943
	ENSG00000075426	2355	FOSL2	-0.139511	0.0168049	0.134008
	ENSG00000163006	165055	CCDC138	0.177465	0.0168137	0.134008
	ENSG00000089177	55614	KIF16B	0.155752	0.0169336	0.13482
	ENSG00000168734	11142	PKIG	-0.190683	0.016925	0.13482
	ENSG00000164400	1437	CSF2	0.665514	0.0169638	0.134915
	ENSG00000123106	55297	CCDC91	0.156297	0.0169726	0.134915
	ENSG00000153066	51061	TXNDC11	0.159264	0.0169593	0.134915
	ENSG00000185009	26985	AP3M1	0.0895221	0.01699	0.134982
	ENSG00000150768	1737	DLAT	0.0929928	0.0170368	0.13521
	ENSG00000178773	27132	CPNE7	0.436377	0.0170335	0.13521
	ENSG00000166598	7184	HSP90B1	0.0863435	0.0170581	0.135307
	ENSG00000143179	7371	UCK2	0.15173	0.0171123	0.135521
	ENSG00000279117			0.310237	0.017104	0.135521
	ENSG00000103995	22995	CEP152	0.166033	0.0171123	0.135521
	ENSG00000089154	10985	GCN1	0.10563	0.0171315	0.13553
	ENSG00000072778	37	ACADVL	0.142216	0.0171247	0.13553
	ENSG00000127946	3092	HIP1	-0.166259	0.0171689	0.135754
	ENSG00000105270	25999	CLIP3	-0.701216	0.0171985	0.135917
	ENSG00000139278	11010	GLIPR1	0.194705	0.0172376	0.136083
	ENSG00000262074	780852	SNORD3B-2	0.308846	0.0172378	0.136083
	ENSG00000124549	54718	BTN2A3P	0.209787	0.0172772	0.136322
	ENSG00000064205	8839	CCN5	0.566074	0.0173016	0.136443
	ENSG00000101138	1477	CSTF1	0.114041	0.0173169	0.136491
	ENSG00000142677	58985	IL22RA1	-0.545402	0.0173488	0.136599
	ENSG00000088179	5775	PTPN4	0.135302	0.0173398	0.136599
	ENSG00000175061	125144	SNHG29	0.0778009	0.01736	0.136615
	ENSG00000132953	64328	XPO4	0.0939102	0.0173718	0.136637
	ENSG00000165124	79987	SVEP1	-0.454351	0.0174001	0.136653
	ENSG00000185670	79842	ZBTB3	-0.192965	0.0174013	0.136653
	ENSG00000105656	8178	ELL	0.168904	0.017399	0.136653
	ENSG00000179933	55017	C14orf119	0.0945988	0.0174668	0.137095
	ENSG00000107099	81704	DOCK8	0.455617	0.0175432	0.137551
	ENSG00000181915	84890	ADO	-0.156929	0.0175368	0.137551
	ENSG00000137936	8412	BCAR3	-0.206106	0.0175586	0.137599
	ENSG00000151748	60485	SAV1	0.137426	0.0175826	0.137715
	ENSG00000071246	22846	VASH1	-0.406172	0.0175949	0.137726
	ENSG00000132530	54739	XAF1	-0.312856	0.0176024	0.137726
	ENSG00000245694	643911	CRNDE	-0.218396	0.0176595	0.138028
	ENSG00000108651	55813	UTP6	0.0851993	0.0176586	0.138028
	ENSG00000256234			0.952362	0.0177705	0.138823
	ENSG00000113389	4883	NPR3	0.626474	0.0177996	0.138905
	ENSG00000135324	112609	MRAP2	-0.570395	0.0177981	0.138905
	ENSG00000106686	55064	SPATA6L	0.516137	0.0178467	0.139128
	ENSG00000160446	84885	ZDHHC12	-0.126176	0.0178462	0.139128
	ENSG00000177045	147912	SIX5	-0.212616	0.0178684	0.139225
	ENSG00000169884	7480	WNT10B	-0.523822	0.017908	0.139461
	ENSG00000155755	65062	TMEM237	-0.127848	0.0179426	0.139657
	ENSG00000107798	3988	LIPA	0.170231	0.0179527	0.139664
	ENSG00000145147	9353	SLIT2	-0.352072	0.0179775	0.139783
	ENSG00000173559	64859	NABP1	-0.203331	0.0180013	0.13989
	ENSG00000101868	5422	POLA1	0.0912486	0.0180099	0.13989
	ENSG00000163485	134	ADORA1	-0.463903	0.0180217	0.139909
	ENSG00000182606	22906	TRAK1	0.105348	0.0180873	0.140345
	ENSG00000114115	5947	RBP1	0.896064	0.0181895	0.141065
	ENSG00000153885	79047	KCTD15	-0.362323	0.0182266	0.14128
	ENSG00000178741	9377	COX5A	0.0971644	0.0182502	0.141389
	ENSG00000116675	9829	DNAJC6	-0.207652	0.0183751	0.142021
	ENSG00000144713	6161	RPL32	0.0936797	0.0183724	0.142021
	ENSG00000164294	493869	GPX8	0.0928294	0.0183702	0.142021
	ENSG00000249042			-0.312623	0.0183791	0.142021
	ENSG00000175505	23529	CLCF1	0.265704	0.0183692	0.142021
	ENSG00000138646	51191	HERC5	-0.178719	0.0185191	0.142586
	ENSG00000146540	84310	C7orf50	-0.097207	0.0184664	0.142586
	ENSG00000109917	8882	ZPR1	0.0932872	0.0184957	0.142586
	ENSG00000140044	122953	JDP2	-0.192103	0.0185048	0.142586
	ENSG00000198668	801	CALM1	0.151761	0.0184922	0.142586
	ENSG00000126581	8678	BECN1	0.104981	0.0185128	0.142586
	ENSG00000109089	30850	CDR2L	-0.159059	0.0184757	0.142586
	ENSG00000144583	57574	MARCH4	-0.554777	0.0185547	0.142787
	ENSG00000111142	10988	METAP2	0.128456	0.018583	0.142858
	ENSG00000214425			-0.363096	0.0185804	0.142858
	ENSG00000183044	18	ABAT	-0.317988	0.018637	0.1432
	ENSG00000163121	93082	NEURL3	1.14222	0.0186503	0.143228
	ENSG00000146067	54540	FAM193B	-0.131151	0.0186726	0.143326
	ENSG00000142694	55194	EVA1B	-0.330368	0.0187468	0.143821
	ENSG00000103512	23420	NOMO1	0.178545	0.0187584	0.143837
	ENSG00000104881	10848	PPP1R13L	-0.215976	0.0187862	0.143976
	ENSG00000138095	10128	LRPPRC	0.106575	0.01885	0.144391
	ENSG00000138311	22891	ZNF365	-0.44881	0.018909	0.144769
	ENSG00000076641	55824	PAG1	-0.414978	0.018923	0.144802
	ENSG00000175602	11007	CCDC85B	-0.28224	0.0189477	0.144917
	ENSG00000170653	11016	ATF7	-0.297934	0.0189789	0.145007
	ENSG00000108821	1277	COL1A1	-0.565023	0.0189748	0.145007
	ENSG00000086232	27102	EIF2AK1	0.0748025	0.0190112	0.14518
	ENSG00000123643	206358	SLC36A1	-0.172075	0.019055	0.14544
	ENSG00000130449	57688	ZSWIM6	-0.177664	0.0191466	0.145849
	ENSG00000131711	4131	MAP1B	-0.202886	0.0191519	0.145849
	ENSG00000164684	619279	ZNF704	-0.256427	0.0191796	0.145849
	ENSG00000156467	7381	UQCRB	0.109114	0.0191246	0.145849
	ENSG00000107719	27143	PALD1	0.449829	0.0191392	0.145849
	ENSG00000102879	11151	CORO1A	-0.296146	0.0191863	0.145849
	ENSG00000141127	5636	PRPSAP2	0.109143	0.0191776	0.145849
	ENSG00000124226	55905	RNF114	0.111438	0.0191866	0.145849
	ENSG00000103047	79613	TANGO6	-0.139266	0.0192473	0.146205
	ENSG00000006042	26022	TMEM98	-0.225457	0.019253	0.146205
	ENSG00000153404	153478	PLEKHG4B	-0.382872	0.0192644	0.146218
	ENSG00000067596	1659	DHX8	0.0943179	0.0192788	0.146246
	ENSG00000184702	5413	SEPTIN5	-0.353871	0.0192877	0.146246
	ENSG00000004961	3052	HCCS	0.1547	0.019298	0.14625
	ENSG00000122218	1314	COPA	0.0939473	0.0193234	0.146368
	ENSG00000130270	148229	ATP8B3	-0.348369	0.0193385	0.146409
	ENSG00000134440	4677	NARS	0.0740754	0.0194391	0.147096
	ENSG00000117984	1509	CTSD	0.382669	0.0194657	0.147223
	ENSG00000143162	8804	CREG1	0.235776	0.0195736	0.147844
	ENSG00000114923	6508	SLC4A3	-0.284125	0.0195805	0.147844
	ENSG00000163840	151636	DTX3L	-0.115907	0.019597	0.147844
	ENSG00000092421	57556	SEMA6A	-0.378757	0.0196071	0.147844
	ENSG00000170542	5272	SERPINB9	0.41084	0.0196061	0.147844
	ENSG00000049449	5954	RCN1	0.0967488	0.0195782	0.147844
	ENSG00000166261	7753	ZNF202	0.13647	0.0197025	0.148488
	ENSG00000143772	3707	ITPKB	-0.277535	0.0197769	0.148926
	ENSG00000126261	10054	UBA2	0.0825588	0.0197805	0.148926
	ENSG00000183072	1482	NKX2-5	-0.273981	0.0198122	0.14909
	ENSG00000073464	1183	CLCN4	-0.175502	0.019829	0.149142
	ENSG00000101773	5932	RBBP8	0.126868	0.0199424	0.149919
	ENSG00000176438	161176	SYNE3	-0.419908	0.0199547	0.149936
	ENSG00000108599	11216	AKAP10	0.106374	0.0200046	0.150235
	ENSG00000091436	51776	MAP3K20	-0.129525	0.020022	0.150291
	ENSG00000162734	8682	PEA15	0.106809	0.0200582	0.150487
	ENSG00000133104	23111	SPART	0.105601	0.0201039	0.150679
	ENSG00000129968	81926	ABHD17A	-0.139039	0.0200961	0.150679
	ENSG00000125630	84172	POLR1B	0.0874841	0.0201152	0.150688
	ENSG00000164308	64167	ERAP2	0.220122	0.0201469	0.150742
[truncated: 56,245 more rows]

## Sheet: intermediate_ATRA-sens.
									UP-regulated genes								DOWN-regulated genes
	ID	ENTREZ	SYMBOL	log2FoldChange	pvalue	padj			ID	ENTREZ	SYMBOL	log2FoldChange	pvalue	padj			ID	ENTREZ	SYMBOL	log2FoldChange	pvalue	padj
	ENSG00000137868	64220	STRA6	3.53735	3.60367e-55	8.0488e-51			ENSG00000095596	1592	CYP26A1	8.34895	2.32643e-41	8.66013e-38			ENSG00000147140	4841	NONO	-0.0585134	0.0125156	0.0464347
	ENSG00000125347	3659	IRF1	1.78307	4.31448e-51	4.81819e-47			ENSG00000272482			6.10413	1.26846e-47	5.66622e-44			ENSG00000155561	23165	NUP205	-0.0603441	0.00698453	0.0286185
	ENSG00000068078	2261	FGFR3	-1.0035	2.2122e-49	1.64698e-45			ENSG00000179776	1003	CDH5	5.83233	2.64572e-25	1.47731e-22			ENSG00000096384	3326	HSP90AB1	-0.0652001	0.00438846	0.0194786
	ENSG00000166886	4665	NAB2	-0.841459	2.37882e-48	1.32827e-44			ENSG00000162496	9249	DHRS3	4.99905	1.23506e-35	1.97036e-32			ENSG00000057935	57504	MTA3	-0.0667116	0.0104928	0.0402742
	ENSG00000272482			6.10413	1.26846e-47	5.66622e-44			ENSG00000279607			4.94666	0.00199697	0.0101997			ENSG00000011275	54476	RNF216	-0.0669577	0.0134548	0.0491514
	ENSG00000095596	1592	CYP26A1	8.34895	2.32643e-41	8.66013e-38			ENSG00000221340			3.66468	4.5773e-12	2.52429e-10			ENSG00000189091	23450	SF3B3	-0.0681622	0.0114549	0.04321
	ENSG00000125520	56731	SLC2A4RG	-0.492544	1.96732e-39	6.27716e-36			ENSG00000137868	64220	STRA6	3.53735	3.60367e-55	8.0488e-51			ENSG00000103035	5713	PSMD7	-0.0686547	0.0124979	0.0463766
	ENSG00000142910	64129	TINAGL1	2.52263	9.39396e-39	2.54667e-35			ENSG00000185002	222546	RFX6	3.50321	2.862e-05	0.000279261			ENSG00000067704	55699	IARS2	-0.0697228	0.00157736	0.0083882
	ENSG00000185340	10634	GAS2L1	-0.679457	1.02619e-38	2.54667e-35			ENSG00000119535	1441	CSF3R	3.41459	7.12907e-16	8.42475e-14			ENSG00000136888	9550	ATP6V1G1	-0.0698037	0.0113405	0.0428578
	ENSG00000197536	441108	C5orf56	1.9036	4.18765e-38	9.35311e-35			ENSG00000128052	3791	KDR	3.3762	3.04099e-09	8.76392e-08			ENSG00000178761	57184	FAM219B	-0.0711883	0.00941285	0.0367481
	ENSG00000102007	5355	PLP2	-0.531655	7.14378e-38	1.45051e-34			ENSG00000198959	7052	TGM2	3.28757	2.98853e-14	2.58717e-12			ENSG00000158669	137964	GPAT4	-0.0714835	0.0131996	0.0484411
	ENSG00000173193	54625	PARP14	0.972745	1.12775e-36	2.09903e-33			ENSG00000148346	3934	LCN2	3.20817	6.20331e-14	5.05661e-12			ENSG00000103353	56061	UBFD1	-0.0715832	0.00270619	0.0131169
	ENSG00000065054	9351	SLC9A3R2	-0.690883	1.06567e-35	1.83091e-32			ENSG00000118849	5918	RARRES1	2.9285	4.12566e-17	6.14311e-15			ENSG00000163655	8833	GMPS	-0.0717629	0.00531629	0.0228572
	ENSG00000162496	9249	DHRS3	4.99905	1.23506e-35	1.97036e-32			ENSG00000196136	12	SERPINA3	2.88734	2.69597e-21	7.82007e-19			ENSG00000112685	55770	EXOC2	-0.0719379	0.00421978	0.0188875
	ENSG00000164308	64167	ERAP2	1.18861	7.04962e-34	1.04969e-30			ENSG00000133321	5920	PLAAT4	2.81517	2.80134e-17	4.22756e-15			ENSG00000132155	5894	RAF1	-0.0721928	0.00078573	0.00467981
	ENSG00000173621	78999	LRFN4	-0.695691	1.51696e-33	2.11757e-30			ENSG00000003137	56603	CYP26B1	2.75803	9.62667e-08	1.89605e-06			ENSG00000007168	5048	PAFAH1B1	-0.0722759	0.0133941	0.048978
	ENSG00000106003	3955	LFNG	-1.28861	7.59295e-33	9.97579e-30			ENSG00000205403	3426	CFI	2.72202	4.03486e-07	6.79883e-06			ENSG00000118705	6185	RPN2	-0.0722968	0.00121505	0.00673453
	ENSG00000148180	2934	GSN	-0.429742	3.54641e-32	4.4005e-29			ENSG00000137648	56649	TMPRSS4	2.70529	2.23684e-05	0.00022583			ENSG00000130703	9885	OSBPL2	-0.0728271	0.0125794	0.0466169
	ENSG00000162434	3716	JAK1	0.236393	1.67937e-31	1.97414e-28			ENSG00000188037	1180	CLCN1	2.60342	6.47606e-07	1.03761e-05			ENSG00000196704	51321	AMZ2	-0.073322	0.00393953	0.0178768
	ENSG00000196411	2050	EPHB4	-0.576233	2.18205e-31	2.4368e-28			ENSG00000248144	126	ADH1C	2.59436	0.000184216	0.00136602			ENSG00000198218	54870	QRICH1	-0.0736295	0.0104191	0.0400535
	ENSG00000163701	132014	IL17RE	-0.942418	3.71856e-31	3.95495e-28			ENSG00000233725			2.53597	5.75653e-08	1.20952e-06			ENSG00000183431	10946	SF3A3	-0.0738304	0.00186699	0.00964814
	ENSG00000142208	207	AKT1	-0.320385	9.38289e-31	9.52577e-28			ENSG00000142910	64129	TINAGL1	2.52263	9.39396e-39	2.54667e-35			ENSG00000100028	6634	SNRPD3	-0.0744368	0.00677606	0.0279489
	ENSG00000071564	6929	TCF3	-0.477992	2.63365e-30	2.5575e-27			ENSG00000047457	1356	CP	2.50786	7.38147e-11	3.08736e-09			ENSG00000185651	7332	UBE2L3	-0.0746594	0.000279641	0.00196903
	ENSG00000103266	10273	STUB1	-0.392095	2.87857e-30	2.67887e-27			ENSG00000170458	929	CD14	2.48769	1.391e-13	1.04255e-11			ENSG00000188846	9045	RPL14	-0.0746691	0.00772539	0.0311625
	ENSG00000180530	8204	NRIP1	1.4418	1.1457e-28	1.02357e-25			ENSG00000196167	399948	COLCA1	2.48466	8.90737e-10	2.96051e-08			ENSG00000181610	51649	MRPS23	-0.0753105	0.00397026	0.01797
	ENSG00000240849	387521	TMEM189	-0.35232	1.89638e-28	1.62907e-25			ENSG00000132965	241	ALOX5AP	2.46294	1.30406e-06	1.93529e-05			ENSG00000100991	26133	TRPC4AP	-0.0759604	0.0137251	0.0499435
	ENSG00000205220	5699	PSMB10	1.49213	2.32808e-27	1.92584e-24			ENSG00000162654	115361	GBP4	2.45418	6.30805e-15	6.20662e-13			ENSG00000144043	113419	TEX261	-0.0761118	0.00749898	0.0304029
	ENSG00000010278	928	CD9	-0.536345	3.11316e-27	2.4833e-24			ENSG00000007216	9058	SLC13A2	2.41958	9.18705e-08	1.82563e-06			ENSG00000213246	6827	SUPT4H1	-0.0762273	0.0134384	0.0490996
	ENSG00000067066	6672	SP100	0.56998	3.63733e-27	2.80137e-24			ENSG00000228918	400799	LINC01344	2.40996	2.78499e-09	8.14172e-08			ENSG00000175390	8665	EIF3F	-0.0764312	0.0128049	0.0472332
	ENSG00000164342	7098	TLR3	1.776	4.86005e-27	3.61831e-24			ENSG00000261253	100287036	LOC100287036	2.34069	2.40984e-05	0.000240607			ENSG00000132432	23480	SEC61G	-0.0774282	0.0122343	0.0455648
	ENSG00000188488	5104	SERPINA5	1.72685	5.27615e-27	3.80138e-24			ENSG00000229167			2.31987	1.18042e-05	0.000130325			ENSG00000100897	80344	DCAF11	-0.0775516	0.0130008	0.0478259
	ENSG00000129250	10749	KIF1C	-0.371447	9.72832e-27	6.79006e-24			ENSG00000074966	7294	TXK	2.28208	1.30449e-05	0.000142119			ENSG00000185619	10336	PCGF3	-0.0779941	0.0109597	0.0417437
	ENSG00000132613	92154	MTSS2	-0.487548	1.30079e-26	8.80397e-24			ENSG00000122035	387496	RASL11A	2.27244	4.07319e-21	1.13718e-18			ENSG00000160714	55585	UBE2Q1	-0.0780559	0.00143077	0.00773756
	ENSG00000019144	23187	PHLDB1	-0.580084	1.61931e-26	1.06374e-23			ENSG00000140481	80125	CCDC33	2.24116	3.48604e-13	2.43315e-11			ENSG00000033050	10061	ABCF2	-0.0781394	0.011168	0.0423998
	ENSG00000197747	6281	S100A10	-0.768262	1.92173e-26	1.22634e-23			ENSG00000198771	92241	RCSD1	2.21716	5.076e-08	1.0849e-06			ENSG00000113068	5201	PFDN1	-0.0784176	0.00936013	0.0365999
	ENSG00000076662	3385	ICAM3	-0.585411	2.64111e-26	1.63859e-23			ENSG00000115232	3676	ITGA4	2.18623	2.59497e-24	1.25997e-21			ENSG00000101146	8480	RAE1	-0.0785795	0.013671	0.0498029
	ENSG00000159335	5763	PTMS	-0.453693	5.72768e-26	3.4575e-23			ENSG00000080031	5794	PTPRH	2.17594	5.6923e-12	3.1085e-10			ENSG00000131828	5160	PDHA1	-0.0789293	0.00692249	0.0284321
	ENSG00000047346	56204	FAM214A	0.605109	8.52704e-26	5.01188e-23			ENSG00000118432	1268	CNR1	2.13884	5.45339e-05	0.000484108			ENSG00000075856	9733	SART3	-0.0793932	0.00235152	0.0116818
	ENSG00000116977	3964	LGALS8	0.736161	8.82581e-26	5.05447e-23			ENSG00000188404	6402	SELL	2.13836	1.02877e-09	3.36915e-08			ENSG00000078668	7419	VDAC3	-0.0801834	0.0113486	0.0428666
	ENSG00000179776	1003	CDH5	5.83233	2.64572e-25	1.47731e-22			ENSG00000127377	155051	CRYGN	2.13733	6.9367e-05	0.000591567			ENSG00000007202	9703	KIAA0100	-0.0802223	0.0100337	0.0388327
	ENSG00000148362	286257	PAXX	-0.39008	4.02603e-25	2.1932e-22			ENSG00000167755	5653	KLK6	2.1302	2.21411e-14	1.94693e-12			ENSG00000119335	6418	SET	-0.0804437	0.00271627	0.0131592
	ENSG00000197355	91373	UAP1L1	-0.672802	4.94956e-25	2.63211e-22			ENSG00000075884	55843	ARHGAP15	2.12181	0.00209127	0.0106078			ENSG00000087263	55239	OGFOD1	-0.081004	0.00492398	0.0214255
	ENSG00000174775	3265	HRAS	-0.495695	5.81438e-25	3.0201e-22			ENSG00000253552			2.11336	9.3055e-12	4.85604e-10			ENSG00000132305	10989	IMMT	-0.082006	0.000197445	0.00144778
	ENSG00000169116	25849	PARM1	1.81721	1.83307e-24	9.30489e-22			ENSG00000167178	57611	ISLR2	2.11182	3.13042e-06	4.15852e-05			ENSG00000160075	29101	SSU72	-0.08213	0.0137263	0.0499435
	ENSG00000050405	51474	LIMA1	0.68769	2.0829e-24	1.03381e-21			ENSG00000181634	9966	TNFSF15	2.0938	7.33064e-14	5.91082e-12			ENSG00000088832	2280	FKBP1A	-0.0822547	0.00695097	0.0285071
	ENSG00000115232	3676	ITGA4	2.18623	2.59497e-24	1.25997e-21			ENSG00000107738	64115	VSIR	2.08343	2.02939e-23	8.09402e-21			ENSG00000175029	1488	CTBP2	-0.0822933	0.0078737	0.0316692
	ENSG00000142733	9064	MAP3K6	-0.603907	2.67391e-24	1.27067e-21			ENSG00000196876	6334	SCN8A	2.07608	3.7935e-09	1.06576e-07			ENSG00000159377	5692	PSMB4	-0.0823651	0.00779517	0.0313929
	ENSG00000165507	11067	DEPP1	1.02236	3.53087e-24	1.64296e-21			ENSG00000164403	134549	SHROOM1	2.06059	1.49281e-06	2.18635e-05			ENSG00000136827	1861	TOR1A	-0.0825985	0.00310832	0.0146992
	ENSG00000109572	1182	CLCN3	0.372015	3.64598e-24	1.6619e-21			ENSG00000013297	5010	CLDN11	2.04835	1.42509e-17	2.32331e-15			ENSG00000101474	57136	APMAP	-0.0826713	0.0014954	0.00803406
	ENSG00000131788	10401	PIAS3	-0.411193	5.0495e-24	2.25561e-21			ENSG00000163435	1999	ELF3	2.0341	1.1966e-10	4.8593e-09			ENSG00000006194	10127	ZNF263	-0.0828138	0.00967965	0.0376581
	ENSG00000117226	2635	GBP3	1.76589	5.68246e-24	2.48858e-21			ENSG00000273478			2.03297	1.84713e-07	3.38604e-06			ENSG00000116478	3065	HDAC1	-0.0829373	0.0115917	0.0436078
	ENSG00000177570	401474	SAMD12	1.32519	1.00435e-23	4.31386e-21			ENSG00000131050	140683	BPIFA2	2.02175	2.0748e-06	2.92002e-05			ENSG00000197771	79892	MCMBP	-0.0829831	0.00283459	0.0136181
	ENSG00000062716	81671	VMP1	0.546328	1.31825e-23	5.55529e-21			ENSG00000129009	3671	ISLR	2.00134	6.26201e-05	0.000542732			ENSG00000178952	7284	TUFM	-0.0835555	0.0115182	0.0434264
	ENSG00000160789	4000	LMNA	-0.697984	1.38721e-23	5.73766e-21			ENSG00000263429	100289255	TMEM238L	1.99146	4.42855e-09	1.22113e-07			ENSG00000072609	55743	CHFR	-0.0837535	0.0112568	0.0426346
	ENSG00000160293	7410	VAV2	-0.501536	1.70385e-23	6.91918e-21			ENSG00000203734	345930	ECT2L	1.97494	5.80568e-12	3.16268e-10			ENSG00000160194	4731	NDUFV3	-0.0838481	0.0108256	0.041379
	ENSG00000107738	64115	VSIR	2.08343	2.02939e-23	8.09402e-21			ENSG00000168398	624	BDKRB2	1.97239	2.36541e-19	5.17956e-17			ENSG00000101191	11083	DIDO1	-0.0838529	0.00864039	0.0342004
	ENSG00000182179	7318	UBA7	0.989459	2.56156e-23	1.00373e-20			ENSG00000267193			1.96558	2.45701e-06	3.37499e-05			ENSG00000156709	9131	AIFM1	-0.0847383	0.00309678	0.014657
	ENSG00000129422	57509	MTUS1	0.756537	2.74095e-23	1.0555e-20			ENSG00000121552	1475	CSTA	1.95634	0.000188384	0.00139093			ENSG00000154582	6921	ELOC	-0.085301	0.00741708	0.0301311
	ENSG00000092964	1808	DPYSL2	-0.595472	3.07714e-23	1.16488e-20			ENSG00000149633	85449	KIAA1755	1.95173	0.00880331	0.0347388			ENSG00000213593	51075	TMX2	-0.0853359	0.0127072	0.0469504
	ENSG00000196154	6275	S100A4	-0.792691	5.20021e-23	1.87333e-20			ENSG00000135363	4005	LMO2	1.94267	4.86899e-09	1.32621e-07			ENSG00000136045	11137	PWP1	-0.0854214	0.00656353	0.0272488
	ENSG00000119699	7043	TGFB3	-0.908205	5.18373e-23	1.87333e-20			ENSG00000012124	933	CD22	1.93063	0.000338618	0.00232066			ENSG00000140992	5170	PDPK1	-0.0861523	0.0123963	0.0460915
	ENSG00000176014	84617	TUBB6	-0.50871	5.11825e-23	1.87333e-20			ENSG00000095303	5742	PTGS1	1.92771	0.000170491	0.00127955			ENSG00000113013	3313	HSPA9	-0.0865466	6.83936e-05	0.00058438
	ENSG00000198431	7296	TXNRD1	0.273785	6.09446e-23	2.16063e-20			ENSG00000187908	1755	DMBT1	1.92565	0.00740287	0.0300843			ENSG00000145912	55651	NHP2	-0.0866603	0.00852811	0.0338388
	ENSG00000114796	54800	KLHL24	0.783615	7.7056e-23	2.68913e-20			ENSG00000100024	51733	UPB1	1.91338	8.71214e-14	6.91023e-12			ENSG00000159322	83440	ADPGK	-0.0869738	0.00440737	0.0195431
	ENSG00000021762	114879	OSBPL5	-0.542716	1.2138e-22	4.1708e-20			ENSG00000281641	552860	SAMD12-AS1	1.91324	1.79345e-09	5.50986e-08			ENSG00000133193	84923	FAM104A	-0.0869827	0.00582527	0.0246575
	ENSG00000156587	9246	UBE2L6	0.533284	1.39376e-22	4.7166e-20			ENSG00000197536	441108	C5orf56	1.9036	4.18765e-38	9.35311e-35			ENSG00000170445	3035	HARS	-0.0873114	0.00271887	0.013167
	ENSG00000139641	23344	ESYT1	-0.494536	1.41639e-22	4.72166e-20			ENSG00000108691	6347	CCL2	1.88073	6.54707e-05	0.000562852			ENSG00000170275	10491	CRTAP	-0.0881312	0.00787164	0.0316692
	ENSG00000134905	79587	CARS2	-0.294755	1.65936e-22	5.45027e-20			ENSG00000120708	7045	TGFBI	1.87572	8.64551e-06	0.000100782			ENSG00000141580	56270	WDR45B	-0.0882031	0.00277014	0.013366
	ENSG00000164307	51752	ERAP1	0.693569	2.49323e-22	8.07048e-20			ENSG00000171236	116844	LRG1	1.86426	3.49128e-10	1.30616e-08			ENSG00000062485	1431	CS	-0.0883858	0.000472173	0.00305503
	ENSG00000012660	60481	ELOVL5	0.563396	3.40543e-22	1.08658e-19			ENSG00000118257	8828	NRP2	1.86155	5.85526e-09	1.5662e-07			ENSG00000183155	5877	RABIF	-0.0886898	0.00601573	0.0253464
	ENSG00000221963	80830	APOL6	1.30291	5.52584e-22	1.7383e-19			ENSG00000260337			1.84674	3.7281e-08	8.21984e-07			ENSG00000182307	65265	C8orf33	-0.0886927	0.0013974	0.00759573
	ENSG00000167123	51148	CERCAM	-0.427822	7.28994e-22	2.2614e-19			ENSG00000131203	3620	IDO1	1.84479	2.16116e-06	3.0282e-05			ENSG00000134779	25941	TPGS2	-0.0887992	0.00441885	0.0195716
	ENSG00000198830	3151	HMGN2	-0.312452	9.34861e-22	2.86029e-19			ENSG00000130513	9518	GDF15	1.83167	6.32668e-13	4.2181e-11			ENSG00000089737	57062	DDX24	-0.0888384	0.00110645	0.00622951
	ENSG00000169435	166824	RASSF6	1.43058	1.08533e-21	3.2758e-19			ENSG00000077092	5915	RARB	1.8298	7.18271e-09	1.86542e-07			ENSG00000125651	2962	GTF2F1	-0.0891616	0.0027311	0.0132119
	ENSG00000143457	55204	GOLPH3L	0.375788	1.67713e-21	4.9945e-19			ENSG00000214290	120376	COLCA2	1.8279	1.30755e-06	1.9379e-05			ENSG00000263001	2969	GTF2I	-0.089188	0.00239553	0.0118635
	ENSG00000079462	5050	PAFAH1B3	-0.425798	1.84794e-21	5.43076e-19			ENSG00000245648	101928100	LOC101928100	1.82715	2.18324e-07	3.92613e-06			ENSG00000130177	8881	CDC16	-0.0895275	0.00654966	0.0272058
	ENSG00000196136	12	SERPINA3	2.88734	2.69597e-21	7.82007e-19			ENSG00000234678			1.82291	1.82742e-08	4.3467e-07			ENSG00000124702	116138	KLHDC3	-0.0896132	0.00112283	0.00629639
	ENSG00000167702	90990	KIFC2	-0.48524	3.02465e-21	8.66096e-19			ENSG00000214049	652995	UCA1	1.81993	3.78811e-10	1.40778e-08			ENSG00000107959	10531	PITRM1	-0.0898129	0.00332228	0.0155204
	ENSG00000186470	11118	BTN3A2	0.64527	3.59907e-21	1.01754e-18			ENSG00000203985	388633	LDLRAD1	1.81991	0.000105143	0.000846262			ENSG00000128463	51234	EMC4	-0.0898443	0.000106581	0.000856911
	ENSG00000122035	387496	RASL11A	2.27244	4.07319e-21	1.13718e-18			ENSG00000111319	6337	SCNN1A	1.8176	1.12406e-08	2.79263e-07			ENSG00000009954	9031	BAZ1B	-0.0899249	0.000257533	0.00183378
	ENSG00000150403	55002	TMCO3	-0.270401	4.42993e-21	1.22151e-18			ENSG00000169116	25849	PARM1	1.81721	1.83307e-24	9.30489e-22			ENSG00000128563	79706	PRKRIP1	-0.0904177	0.0118688	0.0444333
	ENSG00000128422	3872	KRT17	-1.24915	4.53386e-21	1.23492e-18			ENSG00000103056	55512	SMPD3	1.81071	3.17052e-06	4.20258e-05			ENSG00000108100	219771	CCNY	-0.0904888	0.00217471	0.0109701
	ENSG00000173511	7423	VEGFB	-0.449485	6.57543e-21	1.76942e-18			ENSG00000187260	349136	WDR86	1.78737	0.00861521	0.0341232			ENSG00000089902	23186	RCOR1	-0.0906824	0.00256529	0.0125319
	ENSG00000115461	3488	IGFBP5	-1.14231	9.25078e-21	2.45972e-18			ENSG00000125347	3659	IRF1	1.78307	4.31448e-51	4.81819e-47			ENSG00000128829	440275	EIF2AK4	-0.0908295	0.00973692	0.0378347
	ENSG00000099194	6319	SCD	0.725715	1.08114e-20	2.84085e-18			ENSG00000237685			1.77915	0.000129941	0.00101548			ENSG00000108010	10539	GLRX3	-0.0910216	0.00371779	0.0170227
	ENSG00000184371	1435	CSF1	0.980023	1.70802e-20	4.43589e-18			ENSG00000013588	9052	GPRC5A	1.77693	7.65319e-14	6.14871e-12			ENSG00000134086	7428	VHL	-0.0910327	0.00318053	0.0149931
	ENSG00000146859	55281	TMEM140	0.975485	2.66422e-20	6.76197e-18			ENSG00000164342	7098	TLR3	1.776	4.86005e-27	3.61831e-24			ENSG00000126698	22826	DNAJC8	-0.0912668	0.00808847	0.032393
	ENSG00000185347	283643	TEDC1	-0.480062	2.64899e-20	6.76197e-18			ENSG00000233791	730227	LINC01136	1.77519	7.30846e-09	1.8871e-07			ENSG00000141568	3607	FOXK2	-0.0914435	0.00347528	0.0161239
	ENSG00000189334	57402	S100A14	-0.841426	3.03305e-20	7.6116e-18			ENSG00000253671			1.7705	5.65864e-10	1.99033e-08			ENSG00000107164	8939	FUBP3	-0.0914851	0.0113425	0.0428582
	ENSG00000205413	54809	SAMD9	1.11039	3.40245e-20	8.44374e-18			ENSG00000117226	2635	GBP3	1.76589	5.68246e-24	2.48858e-21			ENSG00000185627	5719	PSMD13	-0.0917733	0.000119403	0.000945366
	ENSG00000107099	81704	DOCK8	0.911744	3.80284e-20	9.33368e-18			ENSG00000005844	3683	ITGAL	1.76402	1.3128e-09	4.19475e-08			ENSG00000129559	4738	NEDD8	-0.092034	0.0101313	0.0391221
	ENSG00000185052	57419	SLC24A3	-0.870851	3.85327e-20	9.35464e-18			ENSG00000167772	51129	ANGPTL4	1.76303	3.4495e-06	4.50428e-05			ENSG00000232112	51372	TMA7	-0.0925453	0.000880389	0.00515831
	ENSG00000188157	375790	AGRN	-0.62073	4.21575e-20	1.00169e-17			ENSG00000230107			1.7595	0.00044395	0.002901			ENSG00000100568	10490	VTI1B	-0.0929736	0.000960074	0.00554519
	ENSG00000166295	119504	ANAPC16	0.225995	4.19641e-20	1.00169e-17			ENSG00000225768	101927523	LINC02620	1.75561	0.00561082	0.0238928			ENSG00000141965	55527	FEM1A	-0.0929928	0.0102495	0.0395101
	ENSG00000160867	2264	FGFR4	-1.08919	4.38169e-20	1.03016e-17			ENSG00000249007			1.75277	5.03227e-07	8.27047e-06			ENSG00000221867	4102	MAGEA3	-0.0931267	0.0133096	0.0487486
	ENSG00000111684	10162	LPCAT3	0.774265	6.28727e-20	1.46277e-17			ENSG00000100739	623	BDKRB1	1.74577	9.61221e-08	1.89518e-06			ENSG00000253719	552889	ATXN7L3B	-0.0933787	0.00563473	0.0239763
	ENSG00000172531	5499	PPP1CA	-0.32112	6.67989e-20	1.5381e-17			ENSG00000159784	9715	FAM131B	1.73198	0.000102267	0.000826986			ENSG00000105968	94239	H2AFV	-0.0938882	0.00807313	0.0323432
	ENSG00000132481	91107	TRIM47	-0.863188	6.77086e-20	1.54313e-17			ENSG00000188488	5104	SERPINA5	1.72685	5.27615e-27	3.80138e-24			ENSG00000089248	10961	ERP29	-0.0939309	0.0118319	0.0443174
	ENSG00000176171	664	BNIP3	-0.389946	8.94811e-20	2.01875e-17			ENSG00000188039	284434	NWD1	1.72012	4.72838e-13	3.23952e-11			ENSG00000148303	6130	RPL7A	-0.0939414	0.00728662	0.0296712
	ENSG00000181381	91351	DDX60L	0.868434	1.74985e-19	3.90829e-17			ENSG00000159239			1.70787	0.00169572	0.00889892			ENSG00000089022	8550	MAPKAPK5	-0.0941813	0.00359021	0.0165408
	ENSG00000106714	79937	CNTNAP3	1.35216	2.061e-19	4.55766e-17			ENSG00000092200	57096	RPGRIP1	1.70395	1.86363e-08	4.40935e-07			ENSG00000159352	5710	PSMD4	-0.0944557	0.0015298	0.00817616
	ENSG00000168398	624	BDKRB2	1.97239	2.36541e-19	5.17956e-17			ENSG00000283378	100289279	CNTNAP3C	1.69667	5.86443e-07	9.49833e-06			ENSG00000176953	84901	NFATC2IP	-0.0950731	0.00143772	0.00776763
	ENSG00000106628	5425	POLD2	-0.291618	2.44621e-19	5.30447e-17			ENSG00000127954	79689	STEAP4	1.68752	2.19238e-06	3.06233e-05			ENSG00000075415	5250	SLC25A3	-0.0951187	0.000791679	0.00470771
	ENSG00000171806	92342	METTL18	0.812869	3.09116e-19	6.63855e-17			ENSG00000079257	56925	LXN	1.68526	8.92948e-07	1.38404e-05			ENSG00000175348	56674	TMEM9B	-0.0951551	0.0097791	0.0379788
	ENSG00000169750	5881	RAC3	-0.404114	3.29953e-19	7.01858e-17			ENSG00000229453	646424	SPINK8	1.67923	7.26592e-06	8.64594e-05			ENSG00000135763	9816	URB2	-0.0952526	0.00570957	0.0242347
	ENSG00000225697	65010	SLC26A6	-0.3257	3.66254e-19	7.71724e-17			ENSG00000214797			1.6792	0.00069923	0.0042554			ENSG00000168883	10713	USP39	-0.0957241	0.000764597	0.00457345
	ENSG00000140320	22893	BAHD1	-0.39324	3.81972e-19	7.97323e-17			ENSG00000212743			1.6791	3.33183e-07	5.71116e-06			ENSG00000197912	6687	SPG7	-0.0957519	0.00398305	0.0180193
	ENSG00000103202	4833	NME4	-0.328665	4.25964e-19	8.80917e-17			ENSG00000231419	154822	LINC00689	1.6771	1.08367e-05	0.000121994			ENSG00000167986	1642	DDB1	-0.0959878	2.25788e-05	0.000227363
	ENSG00000166949	4088	SMAD3	1.01563	4.70931e-19	9.64976e-17			ENSG00000133328	54979	PLAAT2	1.65498	7.80079e-07	1.22439e-05			ENSG00000128487	92521	SPECC1	-0.0960125	0.00135714	0.00741121
	ENSG00000101782	8780	RIOK3	0.345168	6.2147e-19	1.26187e-16			ENSG00000239552			1.64905	0.00713803	0.0291619			ENSG00000164366	133957	CCDC127	-0.0962263	0.0036055	0.0166039
	ENSG00000213463	55333	SYNJ2BP	0.486418	7.24423e-19	1.45766e-16			ENSG00000258647	100144604	LINC00930	1.63697	0.00350981	0.0162386			ENSG00000160953	84939	PWWP3A	-0.0963161	0.00167541	0.00880682
	ENSG00000168539	1128	CHRM1	-2.118	7.87155e-19	1.56974e-16			ENSG00000128284	80833	APOL3	1.6165	9.42982e-12	4.90944e-10			ENSG00000037637	54455	FBXO42	-0.0963955	0.00547374	0.0234297
	ENSG00000172932	338692	ANKRD13D	-0.24424	8.73061e-19	1.72565e-16			ENSG00000162896	5284	PIGR	1.60985	6.28029e-05	0.000544105			ENSG00000115207	2976	GTF3C2	-0.0966185	0.000259167	0.00184256
	ENSG00000079337	10411	RAPGEF3	1.41385	8.87863e-19	1.73951e-16			ENSG00000137573	23213	SULF1	1.60795	0.000106766	0.000857775			ENSG00000196943	161424	NOP9	-0.0966593	0.00624167	0.0261504
	ENSG00000101161	24148	PRPF6	-0.187471	1.02333e-18	1.98748e-16			ENSG00000250061			1.60353	0.00610778	0.025681			ENSG00000117682	79947	DHDDS	-0.0966987	0.00788174	0.0316931
	ENSG00000100842	10278	EFS	-0.805374	1.20511e-18	2.32036e-16			ENSG00000019186	1591	CYP24A1	1.5927	0.000772924	0.00461461			ENSG00000198715	112770	GLMP	-0.0968329	0.00747566	0.0303249
	ENSG00000141569	201292	TRIM65	-0.244815	1.8978e-18	3.62284e-16			ENSG00000226051	253264	ZNF503-AS1	1.585	1.68255e-06	2.43392e-05			ENSG00000111361	1967	EIF2B1	-0.0968377	0.000606218	0.00376526
	ENSG00000165029	19	ABCA1	1.08717	2.4222e-18	4.58473e-16			ENSG00000082074	2533	FYB1	1.57611	4.10426e-06	5.25925e-05			ENSG00000044446	5256	PHKA2	-0.0968985	0.00967217	0.0376355
	ENSG00000184702	5413	SEPTIN5	-0.591727	2.51262e-18	4.71591e-16			ENSG00000120498	56159	TEX11	1.55919	0.000228471	0.0016445			ENSG00000111364	57696	DDX55	-0.096957	0.0125645	0.0465927
	ENSG00000100033	5625	PRODH	-1.2471	2.86769e-18	5.33748e-16			ENSG00000170509	345275	HSD17B13	1.55672	0.00638727	0.0266256			ENSG00000119487	79109	MAPKAP1	-0.0970209	0.000128752	0.00100795
	ENSG00000185803	79581	SLC52A2	-0.367305	2.90379e-18	5.36001e-16			ENSG00000173175	111	ADCY5	1.54737	0.00379224	0.0173069			ENSG00000181991	64963	MRPS11	-0.0972303	0.0104548	0.0401494
	ENSG00000123636	29994	BAZ2B	0.607366	3.5325e-18	6.46708e-16			ENSG00000196139	8644	AKR1C3	1.53169	2.65512e-11	1.24323e-09			ENSG00000152234	498	ATP5F1A	-0.0972316	1.11105e-05	0.000124325
	ENSG00000064042	22998	LIMCH1	0.971437	4.79343e-18	8.70416e-16			ENSG00000224810			1.5132	0.00028275	0.00198654			ENSG00000109171	57606	SLAIN2	-0.0975134	0.0132326	0.0485224
	ENSG00000123983	2181	ACSL3	0.951824	4.8991e-18	8.82431e-16			ENSG00000173376	79625	NDNF	1.51309	6.11363e-05	0.000532143			ENSG00000214078	8904	CPNE1	-0.0975846	0.00190056	0.00979442
	ENSG00000140990	4716	NDUFB10	-0.250842	4.99798e-18	8.93039e-16			ENSG00000163131	1520	CTSS	1.51116	9.01502e-14	7.06493e-12			ENSG00000160695	55823	VPS11	-0.0976275	0.00603314	0.0254102
	ENSG00000124201	57169	ZNFX1	0.367244	5.85239e-18	1.03741e-15			ENSG00000236643			1.50752	0.000133084	0.00103533			ENSG00000136270	9238	TBRG4	-0.0977248	0.00582261	0.0246536
	ENSG00000131584	116983	ACAP3	-0.421496	6.09172e-18	1.07133e-15			ENSG00000175147	200197	TMEM51-AS1	1.50515	4.36439e-12	2.42484e-10			ENSG00000037474	54888	NSUN2	-0.0978711	0.000389148	0.0026054
	ENSG00000004399	23129	PLXND1	-0.578317	6.45461e-18	1.12628e-15			ENSG00000205220	5699	PSMB10	1.49213	2.32808e-27	1.92584e-24			ENSG00000108592	117246	FTSJ3	-0.0979187	0.0100577	0.0388983
	ENSG00000221968	3995	FADS3	-0.905107	7.46193e-18	1.29196e-15			ENSG00000242795			1.49175	0.00265496	0.012905			ENSG00000125991	51614	ERGIC3	-0.0981003	0.00141287	0.00766548
	ENSG00000168268	64943	NT5DC2	-0.391182	7.5844e-18	1.30306e-15			ENSG00000264175	100422943	MIR3189	1.47572	0.0021773	0.0109701			ENSG00000113621	79770	TXNDC15	-0.0981306	0.00596119	0.0251546
	ENSG00000100075	6576	SLC25A1	-0.329691	7.8148e-18	1.33239e-15			ENSG00000151365	7069	THRSP	1.4712	6.70461e-06	8.02936e-05			ENSG00000114902	28972	SPCS1	-0.0982851	0.000443691	0.00290016
	ENSG00000054148	29085	PHPT1	-0.379313	7.96441e-18	1.34761e-15			ENSG00000197142	51703	ACSL5	1.45293	3.13505e-09	8.97709e-08			ENSG00000146066	192286	HIGD2A	-0.0982921	0.00241902	0.0119639
	ENSG00000137628	55601	DDX60	0.952362	8.25228e-18	1.38582e-15			ENSG00000169991	126917	IFFO2	1.45289	1.77175e-10	7.00389e-09			ENSG00000171720	8841	HDAC3	-0.0983186	0.000171936	0.00128909
	ENSG00000130204	10452	TOMM40	-0.249079	9.36414e-18	1.56081e-15			ENSG00000262188	101928738	LINC01978	1.4528	0.0101402	0.0391497			ENSG00000188612	6613	SUMO2	-0.0984649	0.00436936	0.01941
	ENSG00000101361	10528	NOP56	-0.202633	1.28006e-17	2.11779e-15			ENSG00000180530	8204	NRIP1	1.4418	1.1457e-28	1.02357e-25			ENSG00000125037	55831	EMC3	-0.0984942	0.00420751	0.018844
	ENSG00000158246	115572	TENT5B	-1.09789	1.36619e-17	2.24367e-15			ENSG00000091513	7018	TF	1.44069	0.00174755	0.00912589			ENSG00000131779	8799	PEX11B	-0.0985204	0.00884889	0.0349002
	ENSG00000013297	5010	CLDN11	2.04835	1.42509e-17	2.32331e-15			ENSG00000179930	127665	ZNF648	1.43197	5.91727e-05	0.000517777			ENSG00000134910	3703	STT3A	-0.0988712	0.000118556	0.000940658
	ENSG00000136720	9394	HS6ST1	-0.506225	1.43575e-17	2.32373e-15			ENSG00000105825	7980	TFPI2	1.43183	9.28128e-16	1.06306e-13			ENSG00000197622	56882	CDC42SE1	-0.0988859	0.000544195	0.00344225
	ENSG00000182809	1397	CRIP2	-0.923149	1.4489e-17	2.32814e-15			ENSG00000169435	166824	RASSF6	1.43058	1.08533e-21	3.2758e-19			ENSG00000169490	83877	TM2D2	-0.098931	0.00252628	0.0123765
	ENSG00000162924	5966	REL	0.477907	1.55804e-17	2.48563e-15			ENSG00000170477	3851	KRT4	1.42956	2.60342e-05	0.000257403			ENSG00000100138	4809	SNU13	-0.0990357	0.00264795	0.0128765
	ENSG00000108256	57532	NUFIP2	0.260001	1.69254e-17	2.68105e-15			ENSG00000259702			1.42774	0.0125634	0.0465927			ENSG00000139131	51067	YARS2	-0.0990538	0.0048225	0.0210711
	ENSG00000107130	23413	NCS1	-0.379656	1.73214e-17	2.72447e-15			ENSG00000139055	121506	ERP27	1.42755	9.77101e-15	9.36165e-13			ENSG00000163541	8802	SUCLG1	-0.0992523	0.00267041	0.0129717
	ENSG00000110171	10612	TRIM3	-0.56463	2.04207e-17	3.18948e-15			ENSG00000162511	7805	LAPTM5	1.42645	1.51709e-05	0.00016143			ENSG00000126088	7389	UROD	-0.0992587	0.0109167	0.0416081
	ENSG00000130508	7837	PXDN	-0.559908	2.07024e-17	3.21103e-15			ENSG00000281903			1.42223	2.78241e-12	1.59756e-10			ENSG00000132405	57533	TBC1D14	-0.0992977	0.000962349	0.00555115
	ENSG00000149782	5331	PLCB3	-0.367676	2.09315e-17	3.22418e-15			ENSG00000273445			1.41855	0.00803001	0.0322051			ENSG00000167721	55720	TSR1	-0.0994896	0.000786863	0.00468406
	ENSG00000026950	11119	BTN3A1	0.494896	2.37635e-17	3.63533e-15			ENSG00000168961	3965	LGALS9	1.4184	3.52077e-06	4.58789e-05			ENSG00000106803	10952	SEC61B	-0.0995233	0.00327736	0.0153587
	ENSG00000054179	954	ENTPD2	-1.13804	2.48905e-17	3.78183e-15			ENSG00000086548	4680	CEACAM6	1.4175	7.7311e-08	1.56834e-06			ENSG00000122783	78996	CYREN	-0.099949	0.0103171	0.0397208
	ENSG00000133321	5920	PLAAT4	2.81517	2.80134e-17	4.22756e-15			ENSG00000198734	2153	F5	1.41418	0.000920584	0.00535493			ENSG00000114735	51409	HEMK1	-0.0999577	0.013203	0.0484457
	ENSG00000183734	430	ASCL2	-0.916846	3.84893e-17	5.76951e-15			ENSG00000079337	10411	RAPGEF3	1.41385	8.87863e-19	1.73951e-16			ENSG00000169813	3185	HNRNPF	-0.0999768	0.00354326	0.0163651
	ENSG00000118849	5918	RARRES1	2.9285	4.12566e-17	6.14311e-15			ENSG00000111348	397	ARHGDIB	1.41145	1.11274e-11	5.71335e-10			ENSG00000136279	28988	DBNL	-0.100068	0.00327506	0.0153512
	ENSG00000111846	2651	GCNT2	0.476024	4.82632e-17	7.1388e-15			ENSG00000007306	1087	CEACAM7	1.40625	0.000347823	0.0023721			ENSG00000185825	10134	BCAP31	-0.100317	0.000638166	0.0039309
	ENSG00000117335	4179	CD46	0.316178	5.79694e-17	8.51807e-15			ENSG00000237523	439990	LINC00857	1.40328	3.0307e-15	3.12656e-13			ENSG00000183576	84193	SETD3	-0.100357	3.6044e-05	0.00033968
	ENSG00000162073	124222	PAQR4	-0.520708	6.79347e-17	9.91714e-15			ENSG00000230873	401236	STMND1	1.40295	8.44891e-06	9.88509e-05			ENSG00000001497	81887	LAS1L	-0.100413	0.00386299	0.0175781
	ENSG00000168439	10963	STIP1	-0.175075	6.89634e-17	1.00019e-14			ENSG00000265107	2702	GJA5	1.40047	6.46018e-05	0.000557312			ENSG00000155393	55027	HEATR3	-0.10044	0.0113052	0.042775
	ENSG00000135828	6041	RNASEL	0.644191	7.72759e-17	1.11352e-14			ENSG00000023445	330	BIRC3	1.39893	4.20943e-16	5.40332e-14			ENSG00000006744	60528	ELAC2	-0.100464	0.000400593	0.00267002
	ENSG00000163083	3625	INHBB	-0.750482	8.71675e-17	1.248e-14			ENSG00000044524	2042	EPHA3	1.3972	9.97903e-06	0.000113368			ENSG00000133884	5977	DPF2	-0.100905	0.00103665	0.00592014
	ENSG00000143512	79802	HHIPL2	-1.11617	1.15209e-16	1.63898e-14			ENSG00000141977	117286	CIB3	1.38955	7.12845e-06	8.50047e-05			ENSG00000148335	28989	NTMT1	-0.100928	0.00351019	0.0162386
	ENSG00000074800	2023	ENO1	-0.327991	1.34307e-16	1.88664e-14			ENSG00000240207			1.3849	3.91177e-16	5.07962e-14			ENSG00000108344	5709	PSMD3	-0.100933	0.00204933	0.0104216
	ENSG00000148200	2649	NR6A1	1.01242	1.33786e-16	1.88664e-14			ENSG00000236846			1.38477	0.00889561	0.0350473			ENSG00000149532	79869	CPSF7	-0.101148	0.0022723	0.0113659
	ENSG00000173890	26996	GPR160	0.876138	1.56099e-16	2.17905e-14			ENSG00000074803	6557	SLC12A1	1.38274	2.54248e-05	0.000252608			ENSG00000144524	64708	COPS7B	-0.101243	0.00507018	0.0219803
	ENSG00000154447	57630	SH3RF1	0.604338	1.68283e-16	2.33454e-14			ENSG00000111913	9750	RIPOR2	1.37722	1.95396e-05	0.000201207			ENSG00000173914	83759	RBM4B	-0.101257	0.00422079	0.0188883
	ENSG00000181722	26137	ZBTB20	1.1091	1.71242e-16	2.36092e-14			ENSG00000259420	105370906	LOC105370906	1.37196	3.4522e-05	0.000328106			ENSG00000223496	118460	EXOSC6	-0.101432	0.00164525	0.00867487
	ENSG00000136811	4957	ODF2	-0.273777	1.89708e-16	2.59947e-14			ENSG00000235609			1.37159	3.99758e-14	3.35662e-12			ENSG00000127463	23065	EMC1	-0.101462	0.00130132	0.00713951
	ENSG00000149115	85456	TNKS1BP1	-0.536868	2.08455e-16	2.83893e-14			ENSG00000115221	3694	ITGB6	1.36718	2.76753e-05	0.000271484			ENSG00000101365	3420	IDH3B	-0.10156	0.000319285	0.00220918
	ENSG00000188229	10383	TUBB4B	-0.358259	2.52712e-16	3.4208e-14			ENSG00000184454	400746	NCMAP	1.36694	2.24281e-06	3.12023e-05			ENSG00000136450	6426	SRSF1	-0.10173	0.000211379	0.00153584
	ENSG00000183963	6525	SMTN	-0.486794	2.57095e-16	3.45917e-14			ENSG00000100342	8542	APOL1	1.3663	2.87444e-15	2.98608e-13			ENSG00000087157	9489	PGS1	-0.101745	0.00278957	0.0134379
	ENSG00000177409	219285	SAMD9L	1.32512	2.93371e-16	3.92361e-14			ENSG00000265666	101929693	RARA-AS1	1.36543	0.000168674	0.00126761			ENSG00000135900	65080	MRPL44	-0.10177	0.00569658	0.0241934
	ENSG00000182580	2049	EPHB3	-0.804474	2.99682e-16	3.98416e-14			ENSG00000271917			1.3595	6.46482e-08	1.34589e-06			ENSG00000083845	6193	RPS5	-0.102201	0.012868	0.0474346
	ENSG00000124181	5335	PLCG1	-0.293763	3.066e-16	4.05202e-14			ENSG00000279041			1.35695	4.00653e-10	1.4791e-08			ENSG00000144231	5433	POLR2D	-0.102274	0.0083119	0.0331275
	ENSG00000147155	10682	EBP	-0.30546	3.24844e-16	4.26788e-14			ENSG00000106714	79937	CNTNAP3	1.35216	2.061e-19	4.55766e-17			ENSG00000113552	10007	GNPDA1	-0.102301	0.0039578	0.0179269
	ENSG00000127418	53834	FGFRL1	-0.63099	3.59666e-16	4.69774e-14			ENSG00000184012	7113	TMPRSS2	1.35212	9.65583e-10	3.19501e-08			ENSG00000154222	200014	CC2D1B	-0.102316	0.00371388	0.0170118
	ENSG00000240207			1.3849	3.91177e-16	5.07962e-14			ENSG00000169306	11141	IL1RAPL1	1.33665	0.00482004	0.0210676			ENSG00000074696	51495	HACD3	-0.102361	0.000656488	0.00403042
	ENSG00000160209	8566	PDXK	-0.345596	4.02651e-16	5.19838e-14			ENSG00000202566	693122	MIR421	1.3348	0.00152389	0.00815236			ENSG00000138107	10121	ACTR1A	-0.102598	0.00114227	0.00638612
	ENSG00000023445	330	BIRC3	1.39893	4.20943e-16	5.40332e-14			ENSG00000131378	23180	RFTN1	1.33451	8.65458e-09	2.19909e-07			ENSG00000082516	25929	GEMIN5	-0.102772	0.00262928	0.0127997
	ENSG00000101871	4281	MID1	0.467275	4.30024e-16	5.48833e-14			ENSG00000258837			1.33259	0.000197164	0.00144619			ENSG00000104904	4946	OAZ1	-0.102894	0.00992315	0.038478
	ENSG00000187961	339451	KLHL17	-0.396343	4.43486e-16	5.62799e-14			ENSG00000079385	634	CEACAM1	1.33143	1.71856e-06	2.48119e-05			ENSG00000067560	387	RHOA	-0.10298	0.000355942	0.00241787
	ENSG00000107404	1855	DVL1	-0.323301	4.56763e-16	5.74801e-14			ENSG00000196482	2104	ESRRG	1.33137	2.5992e-05	0.0002571			ENSG00000154473	9184	BUB3	-0.103177	0.0121905	0.0454547
	ENSG00000011332	8193	DPF1	-0.617018	4.58091e-16	5.74801e-14			ENSG00000177570	401474	SAMD12	1.32519	1.00435e-23	4.31386e-21			ENSG00000124608	57505	AARS2	-0.103383	0.00614615	0.0258034
	ENSG00000076706	4162	MCAM	-0.658034	4.89758e-16	6.11103e-14			ENSG00000177409	219285	SAMD9L	1.32512	2.93371e-16	3.92361e-14			ENSG00000085998	55624	POMGNT1	-0.103411	0.00631865	0.026369
	ENSG00000119922	3433	IFIT2	1.28934	5.25019e-16	6.51461e-14			ENSG00000159388	7832	BTG2	1.32453	2.96357e-06	3.96593e-05			ENSG00000031823	8498	RANBP3	-0.103677	0.00261324	0.0127299
	ENSG00000163220	6280	S100A9	0.925707	5.64404e-16	6.96462e-14			ENSG00000239627			1.32182	0.00874246	0.0345231			ENSG00000108883	9343	EFTUD2	-0.103863	0.000513619	0.00327687
	ENSG00000163993	6286	S100P	1.31753	5.76646e-16	7.00242e-14			ENSG00000172602	27289	RND1	1.32172	0.000868414	0.00509349			ENSG00000124422	23326	USP22	-0.104108	0.00483139	0.0210974
	ENSG00000186350	6256	RXRA	-0.405999	5.76872e-16	7.00242e-14			ENSG00000163993	6286	S100P	1.31753	5.76646e-16	7.00242e-14			ENSG00000241468	9551	ATP5MF	-0.104155	0.00243302	0.0120118
	ENSG00000120093	3213	HOXB3	1.14492	5.7435e-16	7.00242e-14			ENSG00000166592	6236	RRAD	1.31232	0.000745252	0.00447563			ENSG00000160208	23076	RRP1B	-0.104457	0.00108872	0.00615145
	ENSG00000111801	10384	BTN3A3	0.732948	6.01948e-16	7.2673e-14			ENSG00000250742	400043	LINC02381	1.31022	8.50941e-06	9.93505e-05			ENSG00000125818	9491	PSMF1	-0.104604	0.000927085	0.00538389
	ENSG00000101220	54976	C20orf27	-0.430412	6.35811e-16	7.63486e-14			ENSG00000136869	7099	TLR4	1.30819	4.66424e-07	7.73966e-06			ENSG00000101294	81502	HM13	-0.104643	0.00209419	0.0106183
	ENSG00000162729	93185	IGSF8	-0.389079	6.69578e-16	7.99734e-14			ENSG00000049249	3604	TNFRSF9	1.30595	0.000140969	0.00108458			ENSG00000120709	51307	FAM53C	-0.104787	0.00389243	0.0176882
	ENSG00000178026	388886	LRRC75B	-0.521713	6.81923e-16	8.10146e-14			ENSG00000221963	80830	APOL6	1.30291	5.52584e-22	1.7383e-19			ENSG00000213523	10011	SRA1	-0.105481	0.00569299	0.0241919
	ENSG00000119535	1441	CSF3R	3.41459	7.12907e-16	8.42475e-14			ENSG00000238062	348761	SPATA3-AS1	1.29936	7.7946e-05	0.000654862			ENSG00000004864	10165	SLC25A13	-0.105585	0.00669028	0.0276718
	ENSG00000161547	6427	SRSF2	-0.206954	7.26195e-16	8.53661e-14			ENSG00000179869	154664	ABCA13	1.298	0.000238031	0.00170781			ENSG00000143553	23557	SNAPIN	-0.105678	0.0122731	0.0456942
	ENSG00000164877	79778	MICALL2	-0.474529	8.005e-16	9.36083e-14			ENSG00000118322	23120	ATP10B	1.29299	0.000536639	0.0034012			ENSG00000240342			-0.105861	0.0120009	0.0448604
	ENSG00000124466	27076	LYPD3	-0.698846	8.27873e-16	9.63049e-14			ENSG00000064886	1117	CHI3L2	1.29057	4.65073e-05	0.00042519			ENSG00000071462	114049	BUD23	-0.105962	0.00566899	0.0241083
	ENSG00000183684	10189	ALYREF	-0.331017	8.60531e-16	9.95853e-14			ENSG00000119922	3433	IFIT2	1.28934	5.25019e-16	6.51461e-14			ENSG00000111642	1108	CHD4	-0.106041	0.000318587	0.00220572
	ENSG00000181885	1366	CLDN7	0.376014	8.89111e-16	1.02362e-13			ENSG00000197046	284266	SIGLEC15	1.28859	3.3009e-08	7.36521e-07			ENSG00000160877	112939	NACC1	-0.106135	0.011388	0.043001
	ENSG00000105825	7980	TFPI2	1.43183	9.28128e-16	1.06306e-13			ENSG00000253414			1.28508	0.00170342	0.00892887			ENSG00000163719	64419	MTMR14	-0.106194	0.00226123	0.0113161
	ENSG00000165516	23588	KLHDC2	0.84676	9.54379e-16	1.08755e-13			ENSG00000235568	150372	NFAM1	1.27866	9.38529e-05	0.00076756			ENSG00000173486	2286	FKBP2	-0.106239	0.0133452	0.0488391
	ENSG00000103316	1428	CRYM	-1.42286	1.05804e-15	1.19956e-13			ENSG00000240065	5698	PSMB9	1.27813	1.62749e-12	1.01254e-10			ENSG00000143368	10262	SF3B4	-0.106312	0.00316273	0.0149199
	ENSG00000119138	687	KLF9	0.881913	1.1458e-15	1.29249e-13			ENSG00000116833	2494	NR5A2	1.27728	1.10161e-06	1.66924e-05			ENSG00000144580	9125	CNOT9	-0.106335	3.30584e-05	0.000315808
	ENSG00000188895	339287	MSL1	-0.196647	1.23295e-15	1.38382e-13			ENSG00000250041			1.27499	0.0129844	0.0478021			ENSG00000106608	55665	URGCP	-0.106389	0.00183318	0.00950418
	ENSG00000165322	94134	ARHGAP12	0.351094	1.28921e-15	1.43972e-13			ENSG00000174059	947	CD34	1.2741	0.000142277	0.00109389			ENSG00000259956	29890	RBM15B	-0.106922	0.0103931	0.0399809
	ENSG00000082153	9689	BZW1	0.47023	1.30714e-15	1.45248e-13			ENSG00000244541	101927992	LINC01213	1.26718	3.12306e-11	1.42645e-09			ENSG00000166579	81565	NDEL1	-0.106974	0.00282963	0.0136001
	ENSG00000162302	8986	RPS6KA4	-0.360822	1.36113e-15	1.50499e-13			ENSG00000164188	202151	RANBP3L	1.26462	0.00042117	0.00278144			ENSG00000143314	79590	MRPL24	-0.107083	0.000946827	0.00547434
	ENSG00000188313	5359	PLSCR1	0.921614	1.56533e-15	1.72225e-13			ENSG00000260710			1.26318	0.01153	0.0434489			ENSG00000166685	9382	COG1	-0.107282	0.00653294	0.0271569
	ENSG00000134333	3939	LDHA	-0.359505	1.66857e-15	1.82684e-13			ENSG00000156222	9154	SLC28A1	1.26265	0.00304538	0.0144382			ENSG00000177885	2885	GRB2	-0.107308	1.17043e-05	0.00012967
	ENSG00000166821	8800	PEX11A	0.600956	1.79993e-15	1.96105e-13			ENSG00000142606	79258	MMEL1	1.25756	0.00223666	0.011222			ENSG00000130311	79016	DDA1	-0.107385	0.0114437	0.043182
	ENSG00000178585	56998	CTNNBIP1	-0.280788	1.82654e-15	1.97028e-13			ENSG00000175899	2	A2M	1.25748	0.00463977	0.0204075			ENSG00000143420	2029	ENSA	-0.107654	0.000978576	0.00563579
	ENSG00000114982	55683	KANSL3	0.591425	1.83763e-15	1.97028e-13			ENSG00000179008	317761	C14orf39	1.2566	0.00163089	0.00860931			ENSG00000171163	55657	ZNF692	-0.107795	0.00474734	0.0207987
	ENSG00000185189	340371	NRBP2	-0.379528	1.83748e-15	1.97028e-13			ENSG00000145703	10788	IQGAP2	1.25345	0.000534748	0.00339018			ENSG00000171960	10465	PPIH	-0.107846	0.0117766	0.0441822
	ENSG00000126767	2002	ELK1	-0.298763	1.84369e-15	1.97028e-13			ENSG00000197580	83875	BCO2	1.25141	0.000193316	0.00142217			ENSG00000074842	56005	MYDGF	-0.107897	0.000955494	0.00552159
	ENSG00000103495	4150	MAZ	-0.314851	1.8632e-15	1.98164e-13			ENSG00000148344	9536	PTGES	1.25139	0.00325077	0.0152694			ENSG00000146109	29777	ABT1	-0.108136	0.000203724	0.0014904
	ENSG00000134323	4613	MYCN	-0.867525	1.95193e-15	2.06618e-13			ENSG00000094755	2568	GABRP	1.25118	0.00419822	0.0188137			ENSG00000138073	10113	PREB	-0.10815	0.000916556	0.00533662
	ENSG00000176903	9240	PNMA1	-0.436528	2.1295e-15	2.2435e-13			ENSG00000166920	84419	C15orf48	1.2508	2.27647e-07	4.05786e-06			ENSG00000125503	54776	PPP1R12C	-0.108291	0.00286258	0.0137172
	ENSG00000187514	5757	PTMA	-0.363783	2.25012e-15	2.35945e-13			ENSG00000102802	84935	MEDAG	1.23761	3.22991e-06	4.26612e-05			ENSG00000169375	25942	SIN3A	-0.108297	0.00493738	0.0214671
	ENSG00000130962	5638	PRRG1	0.484874	2.26799e-15	2.36708e-13			ENSG00000248713	285556	C4orf54	1.23755	0.000274606	0.00193602			ENSG00000101181	26164	MTG2	-0.10831	0.00104807	0.00596623
	ENSG00000100342	8542	APOL1	1.3663	2.87444e-15	2.98608e-13			ENSG00000132274	10346	TRIM22	1.23483	6.50894e-11	2.75336e-09			ENSG00000156411	9556	ATP5MPL	-0.108422	0.000143547	0.00110214
	ENSG00000237523	439990	LINC00857	1.40328	3.0307e-15	3.12656e-13			ENSG00000254485			1.23432	0.000186392	0.00137896			ENSG00000116161	27101	CACYBP	-0.108458	0.00185859	0.0096203
	ENSG00000139112	23710	GABARAPL1	0.598834	3.03767e-15	3.12656e-13			ENSG00000174640	6578	SLCO2A1	1.22531	1.49696e-07	2.83344e-06			ENSG00000175137	80851	SH3BP5L	-0.108628	0.00349435	0.0161821
	ENSG00000114026	4968	OGG1	-0.331155	3.45086e-15	3.53555e-13			ENSG00000004799	5166	PDK4	1.22462	2.83444e-14	2.46332e-12			ENSG00000106682	7458	EIF4H	-0.10893	0.000173601	0.00129982
	ENSG00000149657	149986	LSM14B	-0.226199	3.78656e-15	3.86178e-13			ENSG00000132357	84674	CARD6	1.22445	4.24088e-08	9.25904e-07			ENSG00000149547	9538	EI24	-0.109049	8.66613e-05	0.000717147
	ENSG00000160753	23623	RUSC1	-0.307416	4.3804e-15	4.4471e-13			ENSG00000224186	100996485	C5orf66	1.21839	3.1025e-07	5.34678e-06			ENSG00000230124	84320	ACBD6	-0.109056	0.00016198	0.00122389
	ENSG00000197043	309	ANXA6	-0.46282	4.7333e-15	4.78363e-13			ENSG00000215267			1.21753	0.0137175	0.0499435			ENSG00000161202	1857	DVL3	-0.109095	0.00256251	0.0125238
	ENSG00000179627	100128927	ZBTB42	-0.38123	4.93823e-15	4.96826e-13			ENSG00000246898			1.21197	1.06689e-07	2.08843e-06			ENSG00000198954	26128	KIF1BP	-0.109315	0.000188347	0.00139093
	ENSG00000008853	23221	RHOBTB2	-0.489396	4.98699e-15	4.99482e-13			ENSG00000272941			1.21143	1.59348e-06	2.32143e-05			ENSG00000126756	8409	UXT	-0.10932	0.00629367	0.0262959
	ENSG00000175793	2810	SFN	-0.528332	5.48977e-15	5.47384e-13			ENSG00000257242	256021	LINC01619	1.20514	0.000942417	0.00545732			ENSG00000065029	7629	ZNF76	-0.10948	0.012124	0.0452523
	ENSG00000078747	83737	ITCH	0.187053	5.6104e-15	5.56925e-13			ENSG00000018625	477	ATP1A2	1.20114	0.00405895	0.0182887			ENSG00000186501	84065	TMEM222	-0.110186	0.000616691	0.00381969
	ENSG00000099994	56241	SUSD2	-0.976228	6.20072e-15	6.12801e-13			ENSG00000283200	100302170	MIR1206	1.20095	0.0127556	0.0470747			ENSG00000130713	23404	EXOSC2	-0.110216	0.00325864	0.0152871
	ENSG00000162654	115361	GBP4	2.45418	6.30805e-15	6.20662e-13			ENSG00000242147	105376382	LINC02657	1.1954	0.00024606	0.0017609			ENSG00000061936	6433	SFSWAP	-0.110386	0.000555565	0.00350425
	ENSG00000129003	54832	VPS13C	0.535344	6.47068e-15	6.33871e-13			ENSG00000137878	145781	GCOM1	1.19388	0.00405246	0.0182778			ENSG00000135392	85406	DNAJC14	-0.110442	0.00787317	0.0316692
	ENSG00000145390	54532	USP53	0.737594	6.77816e-15	6.61092e-13			ENSG00000243709	10637	LEFTY1	1.19292	0.000586103	0.00366479			ENSG00000174021	2787	GNG5	-0.110693	0.00470218	0.0206373
	ENSG00000117228	2633	GBP1	0.923887	8.3638e-15	8.12197e-13			ENSG00000132681	480	ATP1A4	1.19118	9.6815e-06	0.000110582			ENSG00000115073	10120	ACTR1B	-0.110732	0.0112111	0.0425198
	ENSG00000105290	333	APLP1	-0.534143	8.45822e-15	8.17811e-13			ENSG00000164308	64167	ERAP2	1.18861	7.04962e-34	1.04969e-30			ENSG00000185963	23299	BICD2	-0.111248	0.00164105	0.00865472
	ENSG00000197562	57799	RAB40C	-0.369116	8.71567e-15	8.39071e-13			ENSG00000117477	57821	CCDC181	1.18388	0.0015745	0.00837693			ENSG00000198752	9578	CDC42BPB	-0.111429	0.00920827	0.0360819
	ENSG00000139055	121506	ERP27	1.42755	9.77101e-15	9.36165e-13			ENSG00000215244	399715	LINC02649	1.18189	6.0804e-07	9.78428e-06			ENSG00000255302	23741	EID1	-0.111527	0.00628148	0.0262581
	ENSG00000130827	55558	PLXNA3	-0.545568	9.80804e-15	9.36165e-13			ENSG00000257150	100132594	PGAM1P5	1.18156	0.0129944	0.0478217			ENSG00000162231	10482	NXF1	-0.111587	0.00732631	0.0298057
	ENSG00000102882	5595	MAPK3	-0.357208	9.90318e-15	9.41224e-13			ENSG00000207082			1.181	0.000364059	0.00246477			ENSG00000058262	29927	SEC61A1	-0.111614	0.000826377	0.00488542
	ENSG00000110723	23086	EXPH5	0.553819	1.08427e-14	1.02615e-12			ENSG00000254109	100128750	RBPMS-AS1	1.17381	5.95363e-09	1.5887e-07			ENSG00000138801	9061	PAPSS1	-0.111643	0.0017948	0.00933369
	ENSG00000180900	23513	SCRIB	-0.327987	1.13881e-14	1.07322e-12			ENSG00000254286			1.16954	1.0412e-06	1.58848e-05			ENSG00000135940	1329	COX5B	-0.111692	0.0116519	0.0437901
	ENSG00000235162	387882	C12orf75	-0.684822	1.3665e-14	1.28238e-12			ENSG00000103534	79838	TMC5	1.16663	8.3921e-10	2.82633e-08			ENSG00000148843	22984	PDCD11	-0.111742	0.000628653	0.00388301
	ENSG00000138496	83666	PARP9	0.823962	1.37776e-14	1.28754e-12			ENSG00000168209	54541	DDIT4	1.16643	4.17152e-10	1.53494e-08			ENSG00000127837	14	AAMP	-0.11204	2.698e-05	0.000265813
	ENSG00000184887	90135	BTBD6	-0.282296	1.38788e-14	1.2916e-12			ENSG00000167779	3489	IGFBP6	1.16504	3.18829e-06	4.22364e-05			ENSG00000204237	339229	OXLD1	-0.112048	0.00790413	0.0317687
	ENSG00000075618	6624	FSCN1	-0.669778	1.41076e-14	1.30744e-12			ENSG00000170962	80310	PDGFD	1.16199	6.98827e-09	1.82358e-07			ENSG00000164054	51246	SHISA5	-0.112203	0.00611274	0.025697
	ENSG00000158859	9507	ADAMTS4	-1.23777	1.55687e-14	1.43689e-12			ENSG00000176485	11145	PLAAT3	1.14712	9.32935e-09	2.35714e-07			ENSG00000197951	58491	ZNF71	-0.112209	0.0117829	0.0441932
	ENSG00000101945	6839	SUV39H1	-0.385653	1.59823e-14	1.46899e-12			ENSG00000120093	3213	HOXB3	1.14492	5.7435e-16	7.00242e-14			ENSG00000167977	54442	KCTD5	-0.112306	0.00329374	0.0154194
	ENSG00000141258	9905	SGSM2	-0.25925	1.6509e-14	1.51119e-12			ENSG00000064989	10203	CALCRL	1.14332	0.000206768	0.00150871			ENSG00000100360	11020	IFT27	-0.112383	0.0135189	0.0493453
	ENSG00000105676	93436	ARMC6	-0.298131	1.66716e-14	1.51983e-12			ENSG00000211689	445347	TARP	1.14208	0.0136386	0.0497091			ENSG00000121073	10237	SLC35B1	-0.112411	7.68409e-05	0.000647638
	ENSG00000104960	53635	PTOV1	-0.266893	1.75142e-14	1.58372e-12			ENSG00000171124	2525	FUT3	1.13896	2.8041e-05	0.00027421			ENSG00000168653	4725	NDUFS5	-0.112807	0.000217083	0.00157013
	ENSG00000063241	79763	ISOC2	-0.380041	1.7462e-14	1.58372e-12			ENSG00000204792	102724515	LINC01291	1.13642	0.000715734	0.00433417			ENSG00000159479	112950	MED8	-0.112812	0.00623334	0.0261253
	ENSG00000224051	80772	CPTP	-0.351259	1.96697e-14	1.77146e-12			ENSG00000138735	8654	PDE5A	1.13595	1.29523e-12	8.24188e-11			ENSG00000107745	10367	MICU1	-0.112846	0.00100823	0.005777
	ENSG00000136603	6498	SKIL	0.68923	1.97692e-14	1.77327e-12			ENSG00000204264	5696	PSMB8	1.13226	1.26731e-11	6.4624e-10			ENSG00000124541	88745	RRP36	-0.112859	2.0115e-05	0.000206181
	ENSG00000111816	2444	FRK	0.715893	2.01963e-14	1.80433e-12			ENSG00000163273	4880	NPPC	1.13011	0.0105117	0.040326			ENSG00000088682	57017	COQ9	-0.112953	0.00348626	0.0161614
	ENSG00000085552	57549	IGSF9	-0.636162	2.1033e-14	1.8716e-12			ENSG00000227379			1.12923	0.00287559	0.0137559			ENSG00000114956	1716	DGUOK	-0.113114	0.00183229	0.0095018
	ENSG00000125753	7408	VASP	-0.255551	2.17424e-14	1.92656e-12			ENSG00000197943	5336	PLCG2	1.12839	0.000424883	0.00280265			ENSG00000124155	51604	PIGT	-0.113303	0.0056908	0.0241872
	ENSG00000101966	331	XIAP	0.293973	2.18231e-14	1.92656e-12			ENSG00000214533			1.12685	0.000316473	0.00219312			ENSG00000167325	6240	RRM1	-0.113361	0.0104684	0.0401945
	ENSG00000167755	5653	KLK6	2.1302	2.21411e-14	1.94693e-12			ENSG00000279659			1.12473	0.0106036	0.0406369			ENSG00000011376	23395	LARS2	-0.113427	0.00809987	0.0324329
	ENSG00000157110	11030	RBPMS	1.12017	2.27615e-14	1.99364e-12			ENSG00000135074	8728	ADAM19	1.12471	1.13249e-12	7.28938e-11			ENSG00000176390	51379	CRLF3	-0.113433	0.0103037	0.0397056
	ENSG00000166750	162394	SLFN5	0.684458	2.45952e-14	2.14584e-12			ENSG00000148735	79949	PLEKHS1	1.12261	1.3292e-05	0.000144185			ENSG00000163956	4043	LRPAP1	-0.113592	0.00894524	0.035218
	ENSG00000004799	5166	PDK4	1.22462	2.83444e-14	2.46332e-12			ENSG00000074527	59277	NTN4	1.12216	2.75583e-05	0.000270674			ENSG00000103502	10423	CDIPT	-0.113823	0.0112083	0.0425167
	ENSG00000198959	7052	TGM2	3.28757	2.98853e-14	2.58717e-12			ENSG00000136514	64108	RTP4	1.12068	1.23751e-06	1.84389e-05			ENSG00000143799	142	PARP1	-0.113848	0.00149808	0.00804126
	ENSG00000119917	3437	IFIT3	1.0335	3.11928e-14	2.68993e-12			ENSG00000157110	11030	RBPMS	1.12017	2.27615e-14	1.99364e-12			ENSG00000204386	4758	NEU1	-0.113916	0.00843867	0.0335429
	ENSG00000124357	55577	NAGK	-0.343371	3.38447e-14	2.90739e-12			ENSG00000247011			1.1157	1.88104e-08	4.44111e-07			ENSG00000169021	7386	UQCRFS1	-0.114031	1.12245e-05	0.000125382
	ENSG00000082497	56256	SERTAD4	-0.580123	3.43288e-14	2.93767e-12			ENSG00000273691			1.11362	0.00204024	0.0103825			ENSG00000134452	84893	FBH1	-0.114074	4.81797e-08	1.0377e-06
	ENSG00000123609	9111	NMI	0.77712	3.53145e-14	2.99905e-12			ENSG00000205413	54809	SAMD9	1.11039	3.40245e-20	8.44374e-18			ENSG00000105447	83743	GRWD1	-0.114094	0.00707796	0.0289535
	ENSG00000108352	51195	RAPGEFL1	-0.610758	3.52805e-14	2.99905e-12			ENSG00000181722	26137	ZBTB20	1.1091	1.71242e-16	2.36092e-14			ENSG00000064607	10147	SUGP2	-0.114097	6.21609e-05	0.00053917
	ENSG00000099956	6598	SMARCB1	-0.274485	3.61899e-14	3.06174e-12			ENSG00000280060			1.1071	0.0123217	0.0458448			ENSG00000156928	115416	MALSU1	-0.114224	0.0013296	0.00727324
	ENSG00000162976	130814	PQLC3	-0.418984	3.84511e-14	3.24077e-12			ENSG00000086696	3294	HSD17B2	1.10343	6.69059e-06	8.01687e-05			ENSG00000144567	79137	RETREG2	-0.114386	0.00172663	0.00903105
	ENSG00000235609			1.37159	3.99758e-14	3.35662e-12			ENSG00000104432	3574	IL7	1.1026	7.50575e-05	0.000633803			ENSG00000124193	6431	SRSF6	-0.114559	0.00015576	0.00118289
	ENSG00000083097	23033	DOP1A	0.38318	4.06507e-14	3.4005e-12			ENSG00000279791			1.10211	0.00158443	0.00841978			ENSG00000169976	83443	SF3B5	-0.114579	0.00482271	0.0210711
	ENSG00000196954	837	CASP4	1.01317	4.2684e-14	3.55727e-12			ENSG00000141655	8792	TNFRSF11A	1.09746	3.67786e-07	6.23728e-06			ENSG00000102100	7355	SLC35A2	-0.114642	0.000657392	0.00403264
	ENSG00000172354	2783	GNB2	-0.311187	4.58074e-14	3.80338e-12			ENSG00000106560	26157	GIMAP2	1.09658	3.5117e-09	9.91578e-08			ENSG00000114650	22937	SCAP	-0.114754	0.00792099	0.0318193
	ENSG00000159433	57519	STARD9	-0.701299	4.65727e-14	3.8526e-12			ENSG00000177374	3090	HIC1	1.09088	2.70329e-06	3.67486e-05			ENSG00000011143	54903	MKS1	-0.114831	0.00928691	0.0363454
	ENSG00000196233	84458	LCOR	0.362541	5.6344e-14	4.6437e-12			ENSG00000106018	7434	VIPR2	1.08843	0.0135719	0.0495081			ENSG00000176783	80230	RUFY1	-0.115054	0.000378021	0.00254464
	ENSG00000152953	55351	STK32B	-0.994798	5.79034e-14	4.73726e-12			ENSG00000165029	19	ABCA1	1.08717	2.4222e-18	4.58473e-16			ENSG00000135390	517	ATP5MC2	-0.11508	6.57407e-05	0.000564955
	ENSG00000103811	1512	CTSH	1.02363	5.77551e-14	4.73726e-12			ENSG00000167191	51704	GPRC5B	1.0849	0.00016154	0.0012218			ENSG00000087269	8602	NOP14	-0.115102	0.0129462	0.0476914
	ENSG00000148346	3934	LCN2	3.20817	6.20331e-14	5.05661e-12			ENSG00000198691	24	ABCA4	1.08175	0.00326006	0.0152905			ENSG00000111678	113246	C12orf57	-0.115197	0.00508491	0.022027
	ENSG00000100097	3956	LGALS1	-0.422908	6.5508e-14	5.32044e-12			ENSG00000253123			1.07692	0.00719471	0.029372			ENSG00000165898	122961	ISCA2	-0.115227	0.00202582	0.0103209
	ENSG00000183048	1468	SLC25A10	-0.389916	6.71206e-14	5.43166e-12			ENSG00000154258	10350	ABCA9	1.07471	0.00567229	0.0241177			ENSG00000155876	10670	RRAGA	-0.115229	0.00824027	0.0329301
	ENSG00000181634	9966	TNFSF15	2.0938	7.33064e-14	5.91082e-12			ENSG00000169282	7881	KCNAB1	1.07408	0.0027803	0.0134063			ENSG00000100124	129138	ANKRD54	-0.115313	0.00685939	0.0282121
	ENSG00000013588	9052	GPRC5A	1.77693	7.65319e-14	6.14871e-12			ENSG00000243508			1.07391	0.006491	0.0270126			ENSG00000099817	5434	POLR2E	-0.115356	0.00434621	0.0193372
	ENSG00000172663	80194	TMEM134	-0.391628	8.12188e-14	6.50187e-12			ENSG00000253944			1.07165	0.00470844	0.0206567			ENSG00000111641	4839	NOP2	-0.11537	0.00233468	0.0116188
	ENSG00000164828	23353	SUN1	-0.277506	8.60653e-14	6.86524e-12			ENSG00000007933	2328	FMO3	1.07031	0.000682766	0.00416883			ENSG00000116213	49856	WRAP73	-0.115424	0.004453	0.0196751
	ENSG00000181458	55076	TMEM45A	-0.506419	8.75574e-14	6.91023e-12			ENSG00000005020	8935	SKAP2	1.06765	1.26304e-08	3.10683e-07			ENSG00000163882	5437	POLR2H	-0.115511	0.00408857	0.0183887
	ENSG00000165806	840	CASP7	0.298641	8.7301e-14	6.91023e-12			ENSG00000105641	6528	SLC5A5	1.05808	5.28284e-05	0.000472649			ENSG00000179364	23241	PACS2	-0.115733	0.00381689	0.0174087
	ENSG00000100024	51733	UPB1	1.91338	8.71214e-14	6.91023e-12			ENSG00000184156	3786	KCNQ3	1.05448	0.000101244	0.000819306			ENSG00000062598	63916	ELMO2	-0.115762	0.00285062	0.0136734
	ENSG00000106049	11112	HIBADH	0.227241	8.94648e-14	7.0359e-12			ENSG00000259158	317760	ADAM20P1	1.05147	0.00346685	0.0160948			ENSG00000162517	553115	PEF1	-0.115898	0.000733288	0.00441455
	ENSG00000163131	1520	CTSS	1.51116	9.01502e-14	7.06493e-12			ENSG00000021355	1992	SERPINB1	1.0505	1.23561e-13	9.32343e-12			ENSG00000177600	6181	RPLP2	-0.115957	0.00078378	0.00467193
	ENSG00000179091	1537	CYC1	-0.286827	9.37978e-14	7.32508e-12			ENSG00000235947	100126791	EGOT	1.04965	0.00529686	0.0227905			ENSG00000143294	5546	PRCC	-0.116008	0.00371576	0.0170169
	ENSG00000133985	23508	TTC9	0.526903	9.54742e-14	7.43002e-12			ENSG00000168497	8436	CAVIN2	1.0494	8.39247e-05	0.000697862			ENSG00000158526	90121	TSR2	-0.11603	0.00749256	0.0303824
	ENSG00000170522	79071	ELOVL6	0.683091	1.06942e-13	8.29359e-12			ENSG00000230438			1.04885	0.000673966	0.00412186			ENSG00000141385	10939	AFG3L2	-0.116126	7.70015e-05	0.000648502
	ENSG00000165959	79789	CLMN	0.992836	1.08322e-13	8.37156e-12			ENSG00000134955	219855	SLC37A2	1.04845	0.000442712	0.00289545			ENSG00000125877	3704	ITPA	-0.116173	0.00962406	0.0374875
	ENSG00000100664	1983	EIF5	0.265355	1.08751e-13	8.37569e-12			ENSG00000174844	201625	DNAH12	1.04734	0.00190483	0.00981188			ENSG00000144791	8994	LIMD1	-0.116338	0.0125864	0.0466276
	ENSG00000140983	89941	RHOT2	-0.300592	1.10756e-13	8.50083e-12			ENSG00000250644			1.04001	0.00175698	0.00916875			ENSG00000105705	57794	SUGP1	-0.116405	0.00602867	0.0253961
	ENSG00000175634	6199	RPS6KB2	-0.262771	1.14033e-13	8.72233e-12			ENSG00000272068			1.03972	6.6932e-10	2.31055e-08			ENSG00000104859	11129	CLASRP	-0.116426	0.0133518	0.0488552
	ENSG00000264215			0.92809	1.14668e-13	8.74098e-12			ENSG00000102174	5251	PHEX	1.03932	3.49221e-05	0.000330981			ENSG00000132591	26284	ERAL1	-0.116465	0.00611761	0.025703
	ENSG00000112297	202	CRYBG1	-0.452371	1.16972e-13	8.88629e-12			ENSG00000137752	834	CASP1	1.03922	0.000589286	0.00367851			ENSG00000126267	1340	COX6B1	-0.116572	0.00149018	0.00800847
	ENSG00000139192	55080	TAPBPL	0.649955	1.18601e-13	8.97953e-12			ENSG00000237588			1.0375	0.00233644	0.0116249			ENSG00000197172	4105	MAGEA6	-0.11661	0.00638614	0.0266256
	ENSG00000021355	1992	SERPINB1	1.0505	1.23561e-13	9.32343e-12			ENSG00000064787	8537	BCAS1	1.03729	1.74823e-09	5.38576e-08			ENSG00000177030	10522	DEAF1	-0.116675	0.00899195	0.0353645
	ENSG00000226549			0.867684	1.35276e-13	1.0173e-11			ENSG00000165887	26287	ANKRD2	1.03576	0.0116933	0.0439386			ENSG00000247077	192111	PGAM5	-0.116732	0.00101546	0.00581249
	ENSG00000170458	929	CD14	2.48769	1.391e-13	1.04255e-11			ENSG00000119917	3437	IFIT3	1.0335	3.11928e-14	2.68993e-12			ENSG00000124299	5184	PEPD	-0.116851	0.00500691	0.0217482
	ENSG00000131037	54869	EPS8L1	-0.379648	1.40554e-13	1.04993e-11			ENSG00000269887			1.03303	2.96231e-06	3.96593e-05			ENSG00000144029	64969	MRPS5	-0.116856	0.000624866	0.00386283
	ENSG00000105048	7138	TNNT1	-0.399982	1.43711e-13	1.06993e-11			ENSG00000275322			1.03219	0.000549577	0.00346844			ENSG00000163156	79005	SCNM1	-0.116944	0.0028641	0.0137215
	ENSG00000196405	51466	EVL	-0.458602	1.63431e-13	1.2127e-11			ENSG00000163932	5580	PRKCD	1.03153	7.69116e-05	0.00064799			ENSG00000140995	54849	DEF8	-0.11715	0.0109394	0.0416735
	ENSG00000130770	93974	ATP5IF1	-0.233981	1.6408e-13	1.21349e-11			ENSG00000189377	284340	CXCL17	1.02783	0.00706581	0.0289144			ENSG00000126012	8242	KDM5C	-0.117229	0.000221867	0.00160058
	ENSG00000117360	9129	PRPF3	-0.159595	1.89696e-13	1.3983e-11			ENSG00000213100			1.02752	0.00179486	0.00933369			ENSG00000004487	23028	KDM1A	-0.117328	1.33296e-09	4.24703e-08
	ENSG00000123416	10376	TUBA1B	-0.308253	1.97456e-13	1.45072e-11			ENSG00000275106			1.02733	0.00849077	0.033726			ENSG00000055483	57602	USP36	-0.117911	0.00983042	0.0381449
	ENSG00000039560	26064	RAI14	0.650812	2.06439e-13	1.51174e-11			ENSG00000089127	4938	OAS1	1.02673	0.000136096	0.00105399			ENSG00000100865	51550	CINP	-0.117977	0.000164022	0.00123723
	ENSG00000165724	116225	ZMYND19	-0.2808	2.10011e-13	1.53287e-11			ENSG00000103811	1512	CTSH	1.02363	5.77551e-14	4.73726e-12			ENSG00000145050	7873	MANF	-0.118006	0.00559924	0.0238526
	ENSG00000075426	2355	FOSL2	-0.686284	2.16876e-13	1.57783e-11			ENSG00000041515	23026	MYO16	1.0229	0.00021273	0.0015427			ENSG00000138780	79807	GSTCD	-0.118138	0.00894502	0.035218
	ENSG00000214106	100132707	PAXIP1-AS2	0.618732	2.29696e-13	1.66567e-11			ENSG00000165507	11067	DEPP1	1.02236	3.53087e-24	1.64296e-21			ENSG00000117362	51107	APH1A	-0.118287	0.000339699	0.00232657
	ENSG00000116670	10459	MAD2L2	-0.365903	2.38363e-13	1.72293e-11			ENSG00000153071	1601	DAB2	1.02092	0.0028101	0.0135121			ENSG00000155660	9601	PDIA4	-0.118303	0.0005564	0.00350686
	ENSG00000144645	114884	OSBPL10	-0.496824	2.47163e-13	1.77901e-11			ENSG00000258469			1.01952	0.000321792	0.00222377			ENSG00000114316	7375	USP4	-0.118441	0.00747084	0.0303109
	ENSG00000177700	5441	POLR2L	-0.347813	2.47716e-13	1.77901e-11			ENSG00000166949	4088	SMAD3	1.01563	4.70931e-19	9.64976e-17			ENSG00000125743	6633	SNRPD2	-0.11864	0.000401743	0.00267529
	ENSG00000153029	3140	MR1	0.461705	2.54486e-13	1.82177e-11			ENSG00000130234	59272	ACE2	1.01463	0.000111755	0.000893678			ENSG00000004866	7982	ST7	-0.118696	0.00504313	0.0218797
	ENSG00000102144	5230	PGK1	-0.240318	2.58822e-13	1.8469e-11			ENSG00000196954	837	CASP4	1.01317	4.2684e-14	3.55727e-12			ENSG00000274523	81554	RCC1L	-0.118978	0.00409769	0.0184223
	ENSG00000169583	9022	CLIC3	-1.17389	2.6656e-13	1.89606e-11			ENSG00000148200	2649	NR6A1	1.01242	1.33786e-16	1.88664e-14			ENSG00000136942	11224	RPL35	-0.119007	0.00403501	0.0182138
	ENSG00000175756	54998	AURKAIP1	-0.322879	2.79834e-13	1.97231e-11			ENSG00000151632	1646	AKR1C2	1.01021	2.47667e-07	4.37976e-06			ENSG00000119689	1743	DLST	-0.119168	0.000339793	0.00232657
	ENSG00000173457	26472	PPP1R14B	-0.340801	2.78484e-13	1.97231e-11			ENSG00000278811	100289211	LINC00624	1.00862	0.00251147	0.0123256			ENSG00000108953	7531	YWHAE	-0.119232	0.00418845	0.0187849
	ENSG00000166123	84706	GPT2	-0.331134	2.79929e-13	1.97231e-11			ENSG00000254231	105375624	LOC105375624	1.0076	0.000147244	0.00112665			ENSG00000156860	64319	FBRS	-0.119323	0.00795864	0.0319476
	ENSG00000157020	6396	SEC13	-0.219656	2.95869e-13	2.07806e-11			ENSG00000273451			1.00651	1.37442e-05	0.000148226			ENSG00000082805	23085	ERC1	-0.119454	0.0111818	0.0424378
	ENSG00000000457	57147	SCYL3	0.336209	3.45111e-13	2.41632e-11			ENSG00000121858	8743	TNFSF10	1.00591	5.13191e-10	1.83394e-08			ENSG00000145022	6988	TCTA	-0.119501	0.00923403	0.0361638
	ENSG00000140481	80125	CCDC33	2.24116	3.48604e-13	2.43315e-11			ENSG00000183876	340075	ARSI	1.00529	0.00714588	0.0291886			ENSG00000196465	140465	MYL6B	-0.119504	0.0113081	0.0427787
	ENSG00000090339	3383	ICAM1	0.896204	3.5287e-13	2.45525e-11			ENSG00000256973			1.00249	0.0111199	0.0422603			ENSG00000150779	26521	TIMM8B	-0.119528	0.00824836	0.0329444
	ENSG00000186193	89958	SAPCD2	-0.471326	3.77438e-13	2.61803e-11			ENSG00000257335	8972	MGAM	1.00197	3.43857e-05	0.000327089			ENSG00000115268	6209	RPS15	-0.119565	0.0024129	0.0119389
	ENSG00000105722	2077	ERF	-0.377946	3.95985e-13	2.73818e-11			ENSG00000150722	151242	PPP1R1C	0.99997	0.00211489	0.0107039			ENSG00000204394	7407	VARS	-0.119718	0.00581749	0.0246366
	ENSG00000196419	2547	XRCC6	-0.134258	4.45281e-13	3.06955e-11			ENSG00000263155	100820829	MYZAP	0.998919	0.00646629	0.0269198			ENSG00000136875	9128	PRPF4	-0.119728	0.000207014	0.00151001
	ENSG00000168061	29901	SAC3D1	-0.359151	4.5461e-13	3.12422e-11			ENSG00000129654	2302	FOXJ1	0.99854	0.00100222	0.00574662			ENSG00000161526	29115	SAP30BP	-0.119777	0.00013449	0.00104445
	ENSG00000188039	284434	NWD1	1.72012	4.72838e-13	3.23952e-11			ENSG00000204380	100129029	PKP4-AS1	0.995661	2.93279e-05	0.000284676			ENSG00000142687	79932	KIAA0319L	-0.119977	0.0039803	0.0180105
	ENSG00000139835	79774	GRTP1	-0.307396	5.01869e-13	3.4279e-11			ENSG00000165959	79789	CLMN	0.992836	1.08322e-13	8.37156e-12			ENSG00000143252	6391	SDHC	-0.120422	0.00347679	0.0161275
	ENSG00000023191	6050	RNH1	-0.293342	5.22004e-13	3.55456e-11			ENSG00000182179	7318	UBA7	0.989459	2.56156e-23	1.00373e-20			ENSG00000131653	84231	TRAF7	-0.120487	0.000242184	0.00173483
	ENSG00000185386	5600	MAPK11	-0.631045	5.509e-13	3.73993e-11			ENSG00000172197	154141	MBOAT1	0.988077	5.97882e-05	0.00052224			ENSG00000123213	57486	NLN	-0.120592	0.0130593	0.0479895
	ENSG00000180354	222166	MTURN	-0.470588	5.54767e-13	3.75476e-11			ENSG00000257178			0.985296	0.00160224	0.00848612			ENSG00000147535	84513	PLPP5	-0.120819	8.81862e-05	0.000728417
	ENSG00000165288	254065	BRWD3	0.482401	5.67645e-13	3.83032e-11			ENSG00000259087			0.984378	2.94159e-05	0.000285406			ENSG00000081026	260425	MAGI3	-0.120988	0.000846735	0.00498993
	ENSG00000102900	9688	NUP93	-0.213332	5.70263e-13	3.8364e-11			ENSG00000226891	101927084	LINC01359	0.982245	0.00244979	0.0120706			ENSG00000137054	64425	POLR1E	-0.121017	0.00251513	0.0123327
	ENSG00000143622	6016	RIT1	0.373776	5.92773e-13	3.9707e-11			ENSG00000184371	1435	CSF1	0.980023	1.70802e-20	4.43589e-18			ENSG00000099991	23523	CABIN1	-0.121031	0.0033209	0.0155172
	ENSG00000113758	1627	DBN1	-0.35214	5.93782e-13	3.9707e-11			ENSG00000204778			0.979317	9.64852e-06	0.000110343			ENSG00000141698	115024	NT5C3B	-0.121036	0.00159745	0.0084708
	ENSG00000130513	9518	GDF15	1.83167	6.32668e-13	4.2181e-11			ENSG00000146859	55281	TMEM140	0.975485	2.66422e-20	6.76197e-18			ENSG00000125741	80207	OPA3	-0.121086	0.00928129	0.0363298
	ENSG00000115468	80303	EFHD1	-0.739027	6.70333e-13	4.45592e-11			ENSG00000173917	3212	HOXB2	0.974968	8.32501e-11	3.45612e-09			ENSG00000196150	58500	ZNF250	-0.12113	0.000258826	0.00184105
	ENSG00000179299	79730	NSUN7	0.600025	6.95643e-13	4.61044e-11			ENSG00000173193	54625	PARP14	0.972745	1.12775e-36	2.09903e-33			ENSG00000160688	80308	FLAD1	-0.121141	0.00346067	0.0160733
	ENSG00000131899	3996	LLGL1	-0.284742	7.09652e-13	4.68937e-11			ENSG00000168016	9881	TRANK1	0.971759	2.41724e-11	1.14627e-09			ENSG00000167863	10476	ATP5PD	-0.121212	5.37293e-05	0.000478868
	ENSG00000106052	8887	TAX1BP1	0.295303	7.75224e-13	5.10756e-11			ENSG00000064042	22998	LIMCH1	0.971437	4.79343e-18	8.70416e-16			ENSG00000150401	55208	DCUN1D2	-0.121216	0.00869739	0.0343731
	ENSG00000166024	27291	R3HCC1L	0.324738	8.67256e-13	5.69711e-11			ENSG00000145777	85480	TSLP	0.965839	0.00414753	0.0186164			ENSG00000063854	3029	HAGH	-0.121286	0.00131117	0.00718296
	ENSG00000156671	142891	SAMD8	0.353729	8.85396e-13	5.79922e-11			ENSG00000102359	27286	SRPX2	0.965585	0.00155043	0.00827651			ENSG00000090372	29888	STRN4	-0.121382	0.00166778	0.00877704
	ENSG00000104522	7264	TSTA3	-0.289056	9.57481e-13	6.25302e-11			ENSG00000268220			0.960636	4.56462e-10	1.65236e-08			ENSG00000142784	23038	WDTC1	-0.12144	0.0126184	0.0467382
	ENSG00000123358	3164	NR4A1	-0.638198	1.02707e-12	6.68796e-11			ENSG00000230836			0.957939	0.0117729	0.0441822			ENSG00000135801	27097	TAF5L	-0.121472	0.000412315	0.00273428
	ENSG00000122642	11328	FKBP9	-0.286417	1.04099e-12	6.75884e-11			ENSG00000144229	80731	THSD7B	0.956154	0.000713326	0.00432468			ENSG00000131143	1327	COX4I1	-0.121478	4.85397e-06	6.10435e-05
	ENSG00000172725	57175	CORO1B	-0.282418	1.04744e-12	6.78103e-11			ENSG00000152766	118932	ANKRD22	0.954514	7.86366e-10	2.67328e-08			ENSG00000119392	2733	GLE1	-0.12151	4.75101e-05	0.000432059
	ENSG00000072364	27125	AFF4	0.264809	1.07621e-12	6.94717e-11			ENSG00000137628	55601	DDX60	0.952362	8.25228e-18	1.38582e-15			ENSG00000137693	10413	YAP1	-0.121527	0.00283784	0.013628
	ENSG00000135074	8728	ADAM19	1.12471	1.13249e-12	7.28938e-11			ENSG00000123983	2181	ACSL3	0.951824	4.8991e-18	8.82431e-16			ENSG00000102921	9683	N4BP1	-0.121589	0.00461016	0.0202905
	ENSG00000153982	284161	GDPD1	0.503461	1.15162e-12	7.39123e-11			ENSG00000116016	2034	EPAS1	0.946215	9.04258e-06	0.000104591			ENSG00000158079	138639	PTPDC1	-0.121746	0.00902863	0.0354838
	ENSG00000117016	9783	RIMS3	-0.514068	1.21309e-12	7.7634e-11			ENSG00000196684	84941	HSH2D	0.9448	1.39992e-07	2.66609e-06			ENSG00000169188	27301	APEX2	-0.121814	0.00210896	0.0106811
	ENSG00000162928	5194	PEX13	0.233622	1.24034e-12	7.91516e-11			ENSG00000264546			0.937853	0.00400682	0.0181012			ENSG00000100577	2954	GSTZ1	-0.121861	0.00828187	0.0330313
	ENSG00000138735	8654	PDE5A	1.13595	1.29523e-12	8.24188e-11			ENSG00000153930	162282	ANKFN1	0.936771	0.00055645	0.00350686			ENSG00000173218	81839	VANGL1	-0.121897	0.00886176	0.0349448
	ENSG00000104866	284352	PPP1R37	-0.315099	1.3026e-12	8.26519e-11			ENSG00000134007	8748	ADAM20	0.935026	0.00938296	0.0366506			ENSG00000139428	326625	MMAB	-0.121909	0.00265823	0.0129181
	ENSG00000196642	55684	RABL6	-0.22282	1.33421e-12	8.4418e-11			ENSG00000224707			0.932705	0.00531749	0.0228572			ENSG00000119977	26123	TCTN3	-0.121959	0.000322602	0.0022273
	ENSG00000185033	10509	SEMA4B	0.51109	1.35105e-12	8.52422e-11			ENSG00000164749	3174	HNF4G	0.93151	1.82976e-08	4.34763e-07			ENSG00000148308	9328	GTF3C5	-0.122036	0.000585142	0.0036598
	ENSG00000135446	1019	CDK4	-0.289983	1.37592e-12	8.65669e-11			ENSG00000238005	101927851	LOC101927851	0.928197	5.50954e-07	8.96907e-06			ENSG00000136930	5695	PSMB7	-0.122039	6.81661e-06	8.15474e-05
	ENSG00000165233	84270	CARD19	-0.453882	1.4266e-12	8.95034e-11			ENSG00000264215			0.92809	1.14668e-13	8.74098e-12			ENSG00000123144	79002	TRIR	-0.122079	0.00267112	0.0129723
	ENSG00000064961	10362	HMG20B	-0.313381	1.46069e-12	9.13849e-11			ENSG00000244242	402778	IFITM10	0.927435	0.000190646	0.00140392			ENSG00000198951	4668	NAGA	-0.122085	0.00686007	0.0282121
	ENSG00000182606	22906	TRAK1	0.830077	1.58936e-12	9.91573e-11			ENSG00000247317			0.926875	3.01805e-06	4.03158e-05			ENSG00000076242	4292	MLH1	-0.12221	3.55312e-05	0.000335556
	ENSG00000240065	5698	PSMB9	1.27813	1.62749e-12	1.01254e-10			ENSG00000163220	6280	S100A9	0.925707	5.64404e-16	6.96462e-14			ENSG00000130724	27243	CHMP2A	-0.122246	0.00244154	0.0120406
	ENSG00000142867	8915	BCL10	0.302964	1.64452e-12	1.02029e-10			ENSG00000117228	2633	GBP1	0.923887	8.3638e-15	8.12197e-13			ENSG00000108349	22794	CASC3	-0.122417	0.000804276	0.00477372
	ENSG00000115677	3069	HDLBP	-0.16679	1.69922e-12	1.0513e-10			ENSG00000168672	157638	LRATD2	0.922849	5.62847e-08	1.18596e-06			ENSG00000125835	6628	SNRPB	-0.122559	0.00117789	0.00655739
	ENSG00000110400	5818	NECTIN1	-0.54409	1.76985e-12	1.09198e-10			ENSG00000188313	5359	PLSCR1	0.921614	1.56533e-15	1.72225e-13			ENSG00000184708	56478	EIF4ENIF1	-0.1226	0.00230393	0.0114915
	ENSG00000114107	80321	CEP70	0.690009	1.7763e-12	1.09294e-10			ENSG00000064300	4804	NGFR	0.918229	0.00589327	0.0249009			ENSG00000103051	25839	COG4	-0.12291	0.00057073	0.00358371
	ENSG00000137100	11258	DCTN3	-0.227546	1.92957e-12	1.18398e-10			ENSG00000137727	57569	ARHGAP20	0.917764	0.00487021	0.0212326			ENSG00000071626	26528	DAZAP1	-0.122913	0.000920659	0.00535493
	ENSG00000101224	994	CDC25B	-0.506384	2.00649e-12	1.22781e-10			ENSG00000226318			0.917634	0.000816515	0.00483352			ENSG00000103126	8312	AXIN1	-0.123125	0.00259992	0.0126678
	ENSG00000147394	7739	ZNF185	-0.547714	2.02943e-12	1.23845e-10			ENSG00000105996	3199	HOXA2	0.91596	0.00368005	0.016895			ENSG00000126432	25824	PRDX5	-0.123218	0.00125029	0.00690536
	ENSG00000144802	64332	NFKBIZ	0.615921	2.07328e-12	1.26176e-10			ENSG00000280099			0.915762	6.45711e-07	1.03532e-05			ENSG00000157212	22976	PAXIP1	-0.123246	0.00237844	0.0117919
	ENSG00000097096	84144	SYDE2	0.837003	2.16564e-12	1.31083e-10			ENSG00000172403	171024	SYNPO2	0.915318	0.000244884	0.0017536			ENSG00000163159	6944	VPS72	-0.123265	0.000658945	0.00404106
	ENSG00000126778	6495	SIX1	0.912705	2.16049e-12	1.31083e-10			ENSG00000163840	151636	DTX3L	0.914425	2.43054e-11	1.15013e-09			ENSG00000116212	115353	LRRC42	-0.123334	0.00214998	0.0108593
	ENSG00000100034	9647	PPM1F	-0.295139	2.25837e-12	1.36326e-10			ENSG00000171346	3866	KRT15	0.914269	1.9633e-05	0.000201982			ENSG00000132825	5509	PPP1R3D	-0.123586	0.000520752	0.00331367
	ENSG00000186088	54103	GSAP	0.487998	2.34853e-12	1.41387e-10			ENSG00000078269	8871	SYNJ2	0.913874	6.90296e-10	2.36832e-08			ENSG00000131165	5119	CHMP1A	-0.123586	5.54529e-05	0.000490705
	ENSG00000101255	57761	TRIB3	-0.422035	2.38201e-12	1.43017e-10			ENSG00000156966	93010	B3GNT7	0.912872	4.70137e-05	0.000428767			ENSG00000106638	26608	TBL2	-0.123602	0.000686848	0.00419146
	ENSG00000110955	506	ATP5F1B	-0.195698	2.40225e-12	1.43845e-10			ENSG00000126778	6495	SIX1	0.912705	2.16049e-12	1.31083e-10			ENSG00000101216	26205	GMEB2	-0.123612	0.00532251	0.02287
	ENSG00000184305	401145	CCSER1	0.60419	2.41857e-12	1.44415e-10			ENSG00000107099	81704	DOCK8	0.911744	3.80284e-20	9.33368e-18			ENSG00000104907	55621	TRMT1	-0.123645	0.0124238	0.0461783
	ENSG00000176058	286262	TPRN	-0.387266	2.42469e-12	1.44415e-10			ENSG00000197165	6799	SULT1A2	0.90866	0.00254058	0.0124357			ENSG00000103356	124454	EARS2	-0.123666	0.00126283	0.00695568
	ENSG00000071655	53615	MBD3	-0.281745	2.44052e-12	1.44971e-10			ENSG00000253837	100507156	LOC100507156	0.908626	0.00198936	0.0101668			ENSG00000170364	6419	SETMAR	-0.12368	0.0122019	0.0454823
	ENSG00000010256	7384	UQCRC1	-0.210086	2.46696e-12	1.46153e-10			ENSG00000197375	6584	SLC22A5	0.905093	1.10393e-07	2.15339e-06			ENSG00000090316	10296	MAEA	-0.123896	0.000123059	0.0009703
	ENSG00000272734			-0.656243	2.51804e-12	1.4856e-10			ENSG00000171105	3643	INSR	0.9042	1.98277e-05	0.000203704			ENSG00000129625	7905	REEP5	-0.123953	0.00376314	0.0172022
	ENSG00000099901	5902	RANBP1	-0.281089	2.5209e-12	1.4856e-10			ENSG00000203867	282996	RBM20	0.90398	0.000358895	0.00243497			ENSG00000151532	143187	VTI1A	-0.124054	0.000327642	0.00225721
	ENSG00000141959	5211	PFKL	-0.297467	2.54182e-12	1.49399e-10			ENSG00000095739	25805	BAMBI	0.903908	7.45186e-05	0.000630444			ENSG00000004478	2288	FKBP4	-0.124273	1.33052e-05	0.000144258
	ENSG00000100196	11015	KDELR3	-0.451123	2.6115e-12	1.53092e-10			ENSG00000106366	5054	SERPINE1	0.903387	0.00295245	0.0140783			ENSG00000106400	10467	ZNHIT1	-0.124282	0.000409285	0.00271822
	ENSG00000135338	167691	LCA5	0.67175	2.64657e-12	1.54741e-10			ENSG00000255398	8843	HCAR3	0.899398	4.19735e-06	5.35557e-05			ENSG00000137409	23787	MTCH1	-0.124404	3.88451e-05	0.000363015
	ENSG00000082212	4200	ME2	0.258751	2.66441e-12	1.55378e-10			ENSG00000164404	2661	GDF9	0.898995	0.00244087	0.0120406			ENSG00000168807	6645	SNTB2	-0.124504	0.00272154	0.0131741
	ENSG00000013306	51629	SLC25A39	-0.248336	2.68037e-12	1.55496e-10			ENSG00000174125	7096	TLR1	0.898041	1.50366e-05	0.000160224			ENSG00000007923	55735	DNAJC11	-0.124528	5.46387e-05	0.000484845
	ENSG00000101210	1917	EEF1A2	-0.486547	2.67927e-12	1.55496e-10			ENSG00000153093	55289	ACOXL	0.896447	0.000841129	0.00496082			ENSG00000165280	7415	VCP	-0.12464	1.38966e-05	0.000149653
	ENSG00000174903	81876	RAB1B	-0.209721	2.71291e-12	1.56571e-10			ENSG00000113805	5067	CNTN3	0.896396	6.83616e-05	0.00058438			ENSG00000223501	6293	VPS52	-0.124728	0.0016307	0.00860931
	ENSG00000213024	23636	NUP62	-0.258208	2.7112e-12	1.56571e-10			ENSG00000090339	3383	ICAM1	0.896204	3.5287e-13	2.45525e-11			ENSG00000198258	59286	UBL5	-0.124791	1.37285e-05	0.0001482
	ENSG00000197905	7004	TEAD4	-0.420103	2.77002e-12	1.59454e-10			ENSG00000247157	338817	LINC01252	0.895615	0.00249697	0.0122625			ENSG00000140400	4123	MAN2C1	-0.125029	0.0127471	0.0470591
	ENSG00000281903			1.42223	2.78241e-12	1.59756e-10			ENSG00000135373	26298	EHF	0.895563	0.000187726	0.00138802			ENSG00000185721	4733	DRG1	-0.125255	0.000123829	0.000975567
	ENSG00000103145	54985	HCFC1R1	-0.384143	2.882e-12	1.6505e-10			ENSG00000154065	147463	ANKRD29	0.893625	1.32166e-05	0.000143436			ENSG00000084652	200081	TXLNA	-0.125287	6.54091e-06	7.85859e-05
	ENSG00000088256	2767	GNA11	-0.24887	2.93703e-12	1.67771e-10			ENSG00000265480	284085	KRT18P55	0.891526	0.0028695	0.0137444			ENSG00000114302	5576	PRKAR2A	-0.125588	3.73034e-05	0.000350325
	ENSG00000179163	2517	FUCA1	0.779621	3.01059e-12	1.71534e-10			ENSG00000125398	6662	SOX9	0.887443	7.22484e-11	3.02752e-09			ENSG00000157456	9133	CCNB2	-0.125662	0.00954456	0.0372233
	ENSG00000048707	55187	VPS13D	0.421257	3.07661e-12	1.7485e-10			ENSG00000280157			0.887414	0.000448009	0.0029224			ENSG00000136240	11014	KDELR2	-0.125784	0.00149566	0.00803406
	ENSG00000266074	57597	BAHCC1	-0.73186	3.18239e-12	1.80403e-10			ENSG00000269889			0.887313	0.000659354	0.00404245			ENSG00000129351	3609	ILF3	-0.125881	0.000344657	0.00235482
	ENSG00000196923	9260	PDLIM7	-0.445348	3.37182e-12	1.90657e-10			ENSG00000260300			0.884897	0.00362692	0.0166853			ENSG00000163161	2071	ERCC3	-0.12617	0.000257559	0.00183378
	ENSG00000117122	4237	MFAP2	-0.679178	3.65733e-12	2.06279e-10			ENSG00000005187	6296	ACSM3	0.88239	0.000656898	0.00403072			ENSG00000197724	5253	PHF2	-0.126244	6.52049e-05	0.000560998
	ENSG00000189077	83862	TMEM120A	-0.484147	3.78326e-12	2.12818e-10			ENSG00000119138	687	KLF9	0.881913	1.1458e-15	1.29249e-13			ENSG00000139620	54934	KANSL2	-0.126385	0.00254261	0.0124428
	ENSG00000108479	2584	GALK1	-0.323726	3.79233e-12	2.12818e-10			ENSG00000270589			0.877584	0.00172796	0.00903207			ENSG00000131148	10328	EMC8	-0.126405	7.34938e-05	0.00062319
	ENSG00000112406	51696	HECA	0.328744	4.21284e-12	2.35824e-10			ENSG00000196917	27198	HCAR1	0.877463	1.26248e-07	2.43292e-06			ENSG00000144579	58190	CTDSP1	-0.12643	0.00252909	0.0123875
	ENSG00000198001	51135	IRAK4	0.264412	4.2644e-12	2.38113e-10			ENSG00000173890	26996	GPR160	0.876138	1.56099e-16	2.17905e-14			ENSG00000105677	10430	TMEM147	-0.126534	0.00527671	0.0227169
	ENSG00000175147	200197	TMEM51-AS1	1.50515	4.36439e-12	2.42484e-10			ENSG00000181830	55343	SLC35C1	0.876096	2.04887e-06	2.89264e-05			ENSG00000170638	80305	TRABD	-0.126801	0.00684076	0.0281637
	ENSG00000172009	7064	THOP1	-0.310728	4.36402e-12	2.42484e-10			ENSG00000000971	3075	CFH	0.874061	0.00770481	0.0310963			ENSG00000205060	84912	SLC35B4	-0.126814	0.011303	0.042775
	ENSG00000153339	22878	TRAPPC8	0.271315	4.41861e-12	2.44887e-10			ENSG00000163536	5274	SERPINI1	0.873381	1.11298e-05	0.000124449			ENSG00000175376	84285	EIF1AD	-0.126903	0.00166106	0.00875201
	ENSG00000165105	158158	RASEF	0.692668	4.54289e-12	2.51152e-10			ENSG00000272405			0.872927	4.31951e-09	1.19728e-07			ENSG00000141349	92579	G6PC3	-0.126926	0.00269757	0.0130808
	ENSG00000221340			3.66468	4.5773e-12	2.52429e-10			ENSG00000150625	2823	GPM6A	0.872511	0.00151644	0.00812026			ENSG00000116786	23207	PLEKHM2	-0.127125	0.000884378	0.00518032
	ENSG00000131473	47	ACLY	-0.279641	4.63738e-12	2.55113e-10			ENSG00000196141	26010	SPATS2L	0.869099	3.44563e-08	7.6728e-07			ENSG00000044090	9820	CUL7	-0.127238	0.0121302	0.0452677
	ENSG00000103253	84264	HAGHL	-0.624374	4.67639e-12	2.56627e-10			ENSG00000181381	91351	DDX60L	0.868434	1.74985e-19	3.90829e-17			ENSG00000070495	23210	JMJD6	-0.127246	0.000125144	0.000983841
	ENSG00000108387	5414	SEPTIN4	-1.24279	5.47522e-12	2.99728e-10			ENSG00000183569	253190	SERHL2	0.86814	0.00685378	0.0282038			ENSG00000215041	84461	NEURL4	-0.127346	0.00217637	0.0109701
	ENSG00000080031	5794	PTPRH	2.17594	5.6923e-12	3.1085e-10			ENSG00000272108			0.867981	0.00862128	0.0341351			ENSG00000159792	5681	PSKH1	-0.127402	0.00791995	0.0318193
	ENSG00000203734	345930	ECT2L	1.97494	5.80568e-12	3.16268e-10			ENSG00000226549			0.867684	1.35276e-13	1.0173e-11			ENSG00000102931	23568	ARL2BP	-0.127465	0.000869467	0.00509833
	ENSG00000065308	9697	TRAM2	-0.332032	5.89939e-12	3.19813e-10			ENSG00000078098	2191	FAP	0.863878	9.39585e-06	0.000108118			ENSG00000172273	25988	HINFP	-0.127494	0.00271668	0.0131592
	ENSG00000197256	25959	KANK2	-0.412761	5.89916e-12	3.19813e-10			ENSG00000229953			0.863859	6.31378e-05	0.00054637			ENSG00000180901	23510	KCTD2	-0.127569	2.84513e-05	0.000277736
	ENSG00000142669	83442	SH3BGRL3	-0.293174	6.36611e-12	3.44279e-10			ENSG00000185404	93349	SP140L	0.861717	3.38692e-09	9.62429e-08			ENSG00000168612	90204	ZSWIM1	-0.128389	0.00193441	0.00994132
	ENSG00000196363	11091	WDR5	-0.232261	6.48887e-12	3.5007e-10			ENSG00000254665			0.857915	0.00761145	0.0307959			ENSG00000198901	9055	PRC1	-0.128529	0.0127531	0.0470732
	ENSG00000115648	79083	MLPH	0.361291	6.53626e-12	3.51777e-10			ENSG00000279078	27099	SND1-IT1	0.854162	0.00339674	0.0158223			ENSG00000055950	84545	MRPL43	-0.128534	0.000381621	0.00256269
	ENSG00000066777	10565	ARFGEF1	0.313956	6.55528e-12	3.51952e-10			ENSG00000245975	101928725	LOC101928725	0.853858	0.000217889	0.00157494			ENSG00000006756	414	ARSD	-0.128586	0.00370695	0.0170011
	ENSG00000135617	84279	PRADC1	-0.376744	6.79095e-12	3.63731e-10			ENSG00000249212			0.853838	0.00679723	0.0280155			ENSG00000066117	6602	SMARCD1	-0.128651	0.000261002	0.00185416
	ENSG00000116489	829	CAPZA1	0.209941	6.81768e-12	3.64289e-10			ENSG00000280184			0.851034	2.55056e-05	0.000253298			ENSG00000114054	5096	PCCB	-0.128721	0.000871777	0.00510919
	ENSG00000063244	11338	U2AF2	-0.220271	7.10659e-12	3.7882e-10			ENSG00000232400			0.84722	0.00727168	0.0296266			ENSG00000180185	81889	FAHD1	-0.128752	0.00243892	0.0120356
	ENSG00000087460	2778	GNAS	-0.189039	7.1363e-12	3.79498e-10			ENSG00000165516	23588	KLHDC2	0.84676	9.54379e-16	1.08755e-13			ENSG00000187605	200424	TET3	-0.128813	0.00372909	0.0170675
	ENSG00000218336	55714	TENM3	-0.511178	7.59772e-12	4.03076e-10			ENSG00000188897	400499	LOC400499	0.84554	2.18414e-05	0.000221237			ENSG00000166595	51647	CIAO2B	-0.128816	0.01236	0.0459719
	ENSG00000158710	8407	TAGLN2	-0.419948	7.63666e-12	4.04182e-10			ENSG00000135917	80704	SLC19A3	0.845135	0.00567438	0.0241221			ENSG00000103174	51172	NAGPA	-0.1292	0.00765015	0.0309092
	ENSG00000182541	3985	LIMK2	-0.49054	7.71456e-12	4.0734e-10			ENSG00000198515	1259	CNGA1	0.844816	0.00195147	0.010006			ENSG00000237190	91368	CDKN2AIPNL	-0.129294	0.00230546	0.0114938
	ENSG00000177239	11253	MAN1B1	-0.294592	8.40274e-12	4.4263e-10			ENSG00000278896			0.844168	0.013306	0.0487486			ENSG00000030110	578	BAK1	-0.12936	0.000214594	0.00155414
	ENSG00000146540	84310	C7orf50	-0.260436	8.47557e-12	4.45416e-10			ENSG00000158286	388591	RNF207	0.839319	3.75048e-08	8.26104e-07			ENSG00000107862	8729	GBF1	-0.129371	0.00824362	0.0329376
	ENSG00000164124	55314	TMEM144	0.531623	8.54417e-12	4.47967e-10			ENSG00000038295	7092	TLL1	0.837498	0.00181859	0.00944168			ENSG00000047578	23247	KIAA0556	-0.129409	0.00638422	0.0266256
	ENSG00000253552			2.11336	9.3055e-12	4.85604e-10			ENSG00000176855			0.837311	0.000821423	0.00485871			ENSG00000184014	23258	DENND5A	-0.129461	3.98452e-05	0.000371261
	ENSG00000235823	90271	OLMALINC	0.683612	9.29594e-12	4.85604e-10			ENSG00000097096	84144	SYDE2	0.837003	2.16564e-12	1.31083e-10			ENSG00000145919	91272	BOD1	-0.129495	0.00554344	0.0236555
	ENSG00000128284	80833	APOL3	1.6165	9.42982e-12	4.90944e-10			ENSG00000128342	3976	LIF	0.836805	2.3545e-10	9.08252e-09			ENSG00000140854	10300	KATNB1	-0.129519	0.00738142	0.030008
	ENSG00000178252	11180	WDR6	-0.186647	9.63413e-12	5.00415e-10			ENSG00000108679	3959	LGALS3BP	0.836581	5.9438e-06	7.25833e-05			ENSG00000071889	60343	FAM3A	-0.129557	0.00114597	0.00640201
	ENSG00000148672	2746	GLUD1	-0.184198	9.74721e-12	5.05113e-10			ENSG00000185215	7127	TNFAIP2	0.835418	3.50387e-09	9.90619e-08			ENSG00000150753	22948	CCT5	-0.129588	7.16121e-07	1.13598e-05
	ENSG00000134077	25917	THUMPD3	0.227273	1.03244e-11	5.33785e-10			ENSG00000134343	63982	ANO3	0.835145	0.00355304	0.0163995			ENSG00000165637	7417	VDAC2	-0.129597	1.36052e-09	4.31637e-08
	ENSG00000156675	80223	RAB11FIP1	0.431006	1.04547e-11	5.39275e-10			ENSG00000160862	563	AZGP1	0.834958	0.00761246	0.0307959			ENSG00000129235	84817	TXNDC17	-0.129624	1.018e-06	1.55783e-05
	ENSG00000113594	3977	LIFR	0.73827	1.09192e-11	5.61936e-10			ENSG00000173786	1267	CNP	0.834264	5.12781e-10	1.83394e-08			ENSG00000100221	9929	JOSD1	-0.129704	0.000394222	0.00263384
	ENSG00000111348	397	ARHGDIB	1.41145	1.11274e-11	5.71335e-10			ENSG00000263639	4477	MSMB	0.831573	0.00969662	0.0377109			ENSG00000132128	10489	LRRC41	-0.129849	0.00123842	0.00684996
	ENSG00000147804	55630	SLC39A4	-0.391381	1.16553e-11	5.97067e-10			ENSG00000182606	22906	TRAK1	0.830077	1.58936e-12	9.91573e-11			ENSG00000162129	81570	CLPB	-0.129974	0.000343265	0.00234747
	ENSG00000256940	105369340	LOC105369340	-0.663705	1.22224e-11	6.24683e-10			ENSG00000188266	123688	HYKK	0.828615	8.06263e-09	2.06276e-07			ENSG00000130826	1736	DKC1	-0.129981	0.000890194	0.00521029
	ENSG00000204264	5696	PSMB8	1.13226	1.26731e-11	6.4624e-10			ENSG00000146021	26249	KLHL3	0.827535	0.000291482	0.00203764			ENSG00000171135	84522	JAGN1	-0.130024	0.00383902	0.0174917
	ENSG00000185630	5087	PBX1	0.762067	1.34855e-11	6.86101e-10			ENSG00000241120			0.826911	0.00158369	0.00841784			ENSG00000081692	65094	JMJD4	-0.130037	0.00118437	0.00658854
	ENSG00000102317	5935	RBM3	-0.152581	1.36632e-11	6.93563e-10			ENSG00000121236	117854	TRIM6	0.825725	2.96022e-08	6.70552e-07			ENSG00000130255	25873	RPL36	-0.130117	0.00208773	0.0105954
	ENSG00000124942	79026	AHNAK	-0.455799	1.38194e-11	6.99899e-10			ENSG00000249661			0.825287	0.000504272	0.00322631			ENSG00000167264	54920	DUS2	-0.13017	0.0040682	0.0183118
	ENSG00000107798	3988	LIPA	0.318729	1.40704e-11	7.09394e-10			ENSG00000168874	84913	ATOH8	0.825235	0.0048491	0.0211605			ENSG00000150990	57647	DHX37	-0.130263	0.0120804	0.0451195
	ENSG00000072506	3028	HSD17B10	-0.215466	1.40657e-11	7.09394e-10			ENSG00000197520	400823	FAM177B	0.825029	0.00719938	0.0293856			ENSG00000115234	9784	SNX17	-0.130348	8.22168e-05	0.000685447
	ENSG00000146834	56257	MEPCE	-0.287537	1.43666e-11	7.22698e-10			ENSG00000138496	83666	PARP9	0.823962	1.37776e-14	1.28754e-12			ENSG00000167395	9726	ZNF646	-0.130371	0.00841936	0.033484
	ENSG00000124588	4835	NQO2	-0.269315	1.47043e-11	7.38025e-10			ENSG00000260401			0.823514	0.000128398	0.00100588			ENSG00000077235	2975	GTF3C1	-0.130591	0.00333125	0.015559
	ENSG00000213563	414919	C8orf82	-0.37181	1.47986e-11	7.41093e-10			ENSG00000217527			0.822258	0.00815422	0.0326096			ENSG00000136518	86	ACTL6A	-0.130946	2.25228e-07	4.02438e-06
	ENSG00000141522	396	ARHGDIA	-0.345287	1.49616e-11	7.47577e-10			ENSG00000185442	400451	FAM174B	0.821721	7.23299e-08	1.48074e-06			ENSG00000112110	29074	MRPL18	-0.131123	7.46575e-05	0.000631141
	ENSG00000108582	1362	CPD	0.286498	1.54857e-11	7.7204e-10			ENSG00000096006	10321	CRISP3	0.821439	0.000760282	0.00455235			ENSG00000168701	29100	TMEM208	-0.131184	0.000720349	0.00435544
	ENSG00000092445	7301	TYRO3	-0.39468	1.56297e-11	7.7748e-10			ENSG00000143333	6004	RGS16	0.820831	6.79169e-05	0.000581642			ENSG00000106462	2146	EZH2	-0.131313	0.012494	0.0463697
	ENSG00000157764	673	BRAF	0.312581	1.57973e-11	7.8407e-10			ENSG00000243004			0.818195	0.00908437	0.0356652			ENSG00000157911	5192	PEX10	-0.1314	0.00140862	0.00764741
	ENSG00000139508	283537	SLC46A3	0.640366	1.62546e-11	8.04983e-10			ENSG00000102243	51442	VGLL1	0.813816	0.00107771	0.00610156			ENSG00000166681	27018	BEX3	-0.131499	0.000908001	0.00529786
	ENSG00000120265	5110	PCMT1	-0.26459	1.65561e-11	8.18098e-10			ENSG00000158315	54933	RHBDL2	0.813501	4.96887e-06	6.21386e-05			ENSG00000215305	64601	VPS16	-0.131572	0.00322572	0.0151741
	ENSG00000179241	143458	LDLRAD3	-0.592877	1.70175e-11	8.39042e-10			ENSG00000133083	9201	DCLK1	0.813107	2.56661e-05	0.000254213			ENSG00000197712	92689	FAM114A1	-0.131781	0.0126913	0.0469003
	ENSG00000100625	51804	SIX4	0.539567	1.74033e-11	8.56174e-10			ENSG00000171806	92342	METTL18	0.812869	3.09116e-19	6.63855e-17			ENSG00000167113	51117	COQ4	-0.131807	0.00174593	0.00911959
	ENSG00000157224	9069	CLDN12	0.338275	1.75016e-11	8.57713e-10			ENSG00000239149	677885	SNORA59A	0.812715	0.00485054	0.0211605			ENSG00000108389	9110	MTMR4	-0.132173	0.00041451	0.00274557
	ENSG00000174871	254263	CNIH2	-0.770267	1.75114e-11	8.57713e-10			ENSG00000010030	51513	ETV7	0.81155	5.66484e-05	0.000499306			ENSG00000067606	5590	PRKCZ	-0.132494	0.00660222	0.0273887
	ENSG00000172336	10248	POP7	-0.277933	1.81264e-11	8.85895e-10			ENSG00000005249	5577	PRKAR2B	0.810339	2.01292e-10	7.85989e-09			ENSG00000249471	388569	ZNF324B	-0.132601	0.0128479	0.0473686
	ENSG00000175550	10589	DRAP1	-0.294065	1.90005e-11	9.26585e-10			ENSG00000259275			0.810237	0.00403915	0.0182288			ENSG00000198356	439	ASNA1	-0.132678	0.000517985	0.00329888
	ENSG00000105497	7728	ZNF175	0.443605	1.90422e-11	9.26598e-10			ENSG00000123364	3229	HOXC13	0.80901	5.18089e-10	1.8426e-08			ENSG00000174080	8722	CTSF	-0.132695	0.00604883	0.025457
	ENSG00000198435	441478	NRARP	-0.554596	1.91247e-11	9.28587e-10			ENSG00000131016	9590	AKAP12	0.806884	0.000380967	0.00255918			ENSG00000100410	84844	PHF5A	-0.132724	0.00245769	0.0121042
	ENSG00000150527	4253	MIA2	0.304631	1.99424e-11	9.66191e-10			ENSG00000234261			0.806869	3.0544e-06	4.07527e-05			ENSG00000137274	670	BPHL	-0.132734	0.00524968	0.0226223
	ENSG00000152409	133746	JMY	0.307845	2.0015e-11	9.67606e-10			ENSG00000261371	5175	PECAM1	0.806105	0.00838905	0.0333932			ENSG00000110442	29099	COMMD9	-0.132774	0.000429803	0.00282842
	ENSG00000130640	10844	TUBGCP2	-0.234406	2.08877e-11	1.00762e-09			ENSG00000142303	81794	ADAMTS10	0.805641	0.00041797	0.00276521			ENSG00000162419	10691	GMEB1	-0.132979	0.00590518	0.0249371
	ENSG00000092094	55644	OSGEP	-0.213222	2.12465e-11	1.02272e-09			ENSG00000215089			0.805026	0.0017852	0.0092986			ENSG00000132323	80895	ILKAP	-0.133031	0.00309503	0.0146519
	ENSG00000124766	6659	SOX4	0.561153	2.23089e-11	1.07155e-09			ENSG00000163864	349565	NMNAT3	0.802081	0.00122678	0.00679566			ENSG00000129255	9526	MPDU1	-0.133121	4.82024e-05	0.000437464
	ENSG00000065057	4913	NTHL1	-0.382105	2.26162e-11	1.08397e-09			ENSG00000215807			0.798089	0.000190003	0.00140011			ENSG00000182180	51021	MRPS16	-0.133357	1.79743e-07	3.31557e-06
	ENSG00000197226	23061	TBC1D9B	-0.205871	2.30798e-11	1.10177e-09			ENSG00000114248	79782	LRRC31	0.797928	0.000380983	0.00255918			ENSG00000132341	5901	RAN	-0.133533	3.80938e-10	1.41157e-08
	ENSG00000106348	3614	IMPDH1	-0.251981	2.30862e-11	1.10177e-09			ENSG00000213958			0.797361	0.00628718	0.026277			ENSG00000163930	8314	BAP1	-0.133537	4.93589e-05	0.000446329
	ENSG00000112343	10475	TRIM38	0.715951	2.32446e-11	1.10697e-09			ENSG00000248727	102467147	LINC01948	0.794327	0.0127961	0.0472086			ENSG00000099917	51586	MED15	-0.133647	0.0124635	0.0462874
	ENSG00000177732	6666	SOX12	-0.485913	2.38876e-11	1.13517e-09			ENSG00000156804	114907	FBXO32	0.792711	3.22803e-11	1.46541e-09			ENSG00000183955	387893	KMT5A	-0.13372	0.0081268	0.0325232
	ENSG00000168016	9881	TRANK1	0.971759	2.41724e-11	1.14627e-09			ENSG00000065325	9340	GLP2R	0.792075	0.00547502	0.0234306			ENSG00000105221	208	AKT2	-0.133803	0.00179328	0.00933198
	ENSG00000163840	151636	DTX3L	0.914425	2.43054e-11	1.15013e-09			ENSG00000125730	718	C3	0.791653	0.000484605	0.00312101			ENSG00000248008	100506668	NRAV	-0.133833	0.00688069	0.0282916
	ENSG00000267680	7767	ZNF224	0.376973	2.46955e-11	1.16612e-09			ENSG00000070190	27071	DAPP1	0.790776	8.60797e-06	0.000100449			ENSG00000133316	54663	WDR74	-0.133884	0.00161858	0.00855849
	ENSG00000104154	7782	SLC30A4	0.438654	2.54185e-11	1.19773e-09			ENSG00000183208	390637	GDPGP1	0.790254	1.81722e-09	5.57523e-08			ENSG00000120334	91687	CENPL	-0.133902	0.0114248	0.043118
	ENSG00000178209	5339	PLEC	-0.496205	2.57224e-11	1.20949e-09			ENSG00000137965	10561	IFI44	0.787988	1.23038e-06	1.83548e-05			ENSG00000100412	50	ACO2	-0.134036	0.00162005	0.0085631
	ENSG00000198276	54963	UCKL1	-0.280767	2.5931e-11	1.21674e-09			ENSG00000157514	1831	TSC22D3	0.787247	0.000160606	0.00121597			ENSG00000156521	219743	TYSND1	-0.134075	0.000206351	0.00150665
	ENSG00000196139	8644	AKR1C3	1.53169	2.65512e-11	1.24323e-09			ENSG00000261549			0.785792	0.00413204	0.0185543			ENSG00000160948	51160	VPS28	-0.134123	0.000492811	0.00316564
	ENSG00000128923	54629	MINDY2	0.726427	2.70659e-11	1.26468e-09			ENSG00000121207	9227	LRAT	0.785463	0.00590466	0.0249371			ENSG00000180992	64928	MRPL14	-0.134183	0.00244831	0.0120686
	ENSG00000115267	64135	IFIH1	0.607519	2.74331e-11	1.27916e-09			ENSG00000115963	390	RND3	0.783966	1.06571e-07	2.08795e-06			ENSG00000066697	91283	MSANTD3	-0.134189	0.0113143	0.0427887
	ENSG00000153404	153478	PLEKHG4B	-0.822322	2.79331e-11	1.29976e-09			ENSG00000114796	54800	KLHL24	0.783615	7.7056e-23	2.68913e-20			ENSG00000162236	6811	STX5	-0.134232	1.17777e-05	0.000130161
	ENSG00000172301	55352	COPRS	-0.381757	2.83866e-11	1.31812e-09			ENSG00000149256	26011	TENM4	0.783598	3.15501e-06	4.1845e-05			ENSG00000132635	64773	PCED1A	-0.134237	0.0135723	0.0495081
	ENSG00000175356	57758	SCUBE2	-0.980398	2.84513e-11	1.31838e-09			ENSG00000256612	1556	CYP2B7P	0.783583	7.31899e-05	0.000621321			ENSG00000196419	2547	XRCC6	-0.134258	4.45281e-13	3.06955e-11
	ENSG00000184731	642273	FAM110C	0.539798	2.87789e-11	1.32805e-09			ENSG00000139946	57161	PELI2	0.782948	0.000703795	0.00427503			ENSG00000157916	11079	RER1	-0.134456	8.65701e-07	1.34461e-05
	ENSG00000185504	80233	FAAP100	-0.342904	2.87434e-11	1.32805e-09			ENSG00000110042	23220	DTX4	0.782494	2.68103e-05	0.000264375			ENSG00000168884	79155	TNIP2	-0.134513	0.00416697	0.0186961
	ENSG00000213719	1192	CLIC1	-0.258484	2.90364e-11	1.33717e-09			ENSG00000152078	148534	TMEM56	0.782256	2.88423e-05	0.000281184			ENSG00000125971	83658	DYNLRB1	-0.134685	0.000432771	0.0028426
	ENSG00000104889	10535	RNASEH2A	-0.363046	2.91527e-11	1.33976e-09			ENSG00000248693			0.780211	0.0127752	0.0471395			ENSG00000130764	57470	LRRC47	-0.13473	0.000247562	0.00177051
	ENSG00000023839	1244	ABCC2	-0.728177	3.00773e-11	1.37942e-09			ENSG00000179163	2517	FUCA1	0.779621	3.01059e-12	1.71534e-10			ENSG00000168005	144097	SPINDOC	-0.134746	0.00244395	0.0120498
	ENSG00000013441	1195	CLK1	0.411266	3.11834e-11	1.42645e-09			ENSG00000139289	22822	PHLDA1	0.77799	2.89883e-07	5.03463e-06			ENSG00000154803	201163	FLCN	-0.134748	0.00959111	0.0373852
	ENSG00000244541	101927992	LINC01213	1.26718	3.12306e-11	1.42645e-09			ENSG00000123609	9111	NMI	0.77712	3.53145e-14	2.99905e-12			ENSG00000205476	317762	CCDC85C	-0.134776	0.0118124	0.0442666
	ENSG00000197785	55210	ATAD3A	-0.306573	3.16553e-11	1.4429e-09			ENSG00000175318	196996	GRAMD2A	0.776511	6.12243e-05	0.000532702			ENSG00000008283	1534	CYB561	-0.134891	0.000165084	0.00124434
	ENSG00000163931	7086	TKT	0.269362	3.22668e-11	1.46541e-09			ENSG00000272610	151877	MAGI1-IT1	0.776438	0.00330332	0.0154512			ENSG00000108518	5216	PFN1	-0.134913	3.17139e-05	0.000304921
	ENSG00000156804	114907	FBXO32	0.792711	3.22803e-11	1.46541e-09			ENSG00000241322	374286	CDRT1	0.776396	0.00625111	0.0261703			ENSG00000129696	80185	TTI2	-0.134916	0.00082008	0.00485205
	ENSG00000143554	11000	SLC27A3	-0.613075	3.3791e-11	1.53088e-09			ENSG00000101096	4773	NFATC2	0.774954	1.438e-05	0.000154264			ENSG00000109917	8882	ZPR1	-0.135198	0.000508881	0.00325296
	ENSG00000197119	123096	SLC25A29	-0.329438	3.43841e-11	1.55459e-09			ENSG00000213949	3672	ITGA1	0.774885	0.00306712	0.014532			ENSG00000022277	51507	RTF2	-0.135279	7.80472e-06	9.22807e-05
	ENSG00000164463	153222	CREBRF	0.481371	3.48572e-11	1.5728e-09			ENSG00000111684	10162	LPCAT3	0.774265	6.28727e-20	1.46277e-17			ENSG00000099910	84861	KLHL22	-0.135311	0.000126158	0.000990071
	ENSG00000176490	148252	DIRAS1	-0.526648	3.50416e-11	1.57793e-09			ENSG00000172551	118430	MUCL1	0.77014	0.00583903	0.0246997			ENSG00000116455	79084	WDR77	-0.135315	0.00869533	0.0343731
	ENSG00000122420	5737	PTGFR	-1.24253	3.64243e-11	1.6369e-09			ENSG00000245080	105375650	MIR3150BHG	0.76964	0.000444731	0.0029044			ENSG00000179526	81858	SHARPIN	-0.135364	0.00589473	0.0249024
	ENSG00000167232	7644	ZNF91	0.535797	3.7156e-11	1.66642e-09			ENSG00000227331			0.768928	0.0113146	0.0427887			ENSG00000142528	25888	ZNF473	-0.135419	0.00350512	0.0162219
	ENSG00000111912	135112	NCOA7	0.605691	3.80393e-11	1.70262e-09			ENSG00000073910	10129	FRY	0.768413	4.7924e-05	0.000435292			ENSG00000152117	150776	LOC150776	-0.135579	0.00327298	0.0153447
	ENSG00000113441	4012	LNPEP	0.271514	3.83421e-11	1.70932e-09			ENSG00000050438	9498	SLC4A8	0.766483	1.03463e-05	0.000117123			ENSG00000078061	369	ARAF	-0.135595	0.00125453	0.00692468
	ENSG00000131650	79412	KREMEN2	-0.684764	3.82839e-11	1.70932e-09			ENSG00000167034	4824	NKX3-1	0.766048	0.00457286	0.020141			ENSG00000117748	6118	RPA2	-0.135721	0.0107777	0.0412333
	ENSG00000169764	7360	UGP2	0.297404	3.91494e-11	1.74184e-09			ENSG00000111907	7164	TPD52L1	0.765913	1.65396e-07	3.09132e-06			ENSG00000132434	55915	LANCL2	-0.135723	0.00307293	0.0145534
	ENSG00000131652	79228	THOC6	-0.337442	3.94869e-11	1.75336e-09			ENSG00000264343	388677	NOTCH2NLA	0.765699	5.13612e-07	8.41638e-06			ENSG00000115685	5510	PPP1R7	-0.135796	0.000727233	0.00438519
	ENSG00000137203	7020	TFAP2A	-0.480238	4.05183e-11	1.79559e-09			ENSG00000166828	6340	SCNN1G	0.762252	0.0135987	0.0495881			ENSG00000177042	283232	TMEM80	-0.135876	0.00897172	0.0352974
	ENSG00000180573	8334	HIST1H2AC	-0.393307	4.28725e-11	1.89615e-09			ENSG00000185630	5087	PBX1	0.762067	1.34855e-11	6.86101e-10			ENSG00000159202	65264	UBE2Z	-0.135898	3.07628e-07	5.30568e-06
	ENSG00000164062	327	APEH	-0.218696	4.32246e-11	1.90795e-09			ENSG00000273328			0.761921	0.0127423	0.047049			ENSG00000112651	51069	MRPL2	-0.135903	0.000610035	0.00378686
	ENSG00000026508	960	CD44	-0.667511	4.37866e-11	1.92894e-09			ENSG00000188095	145873	MESP2	0.761914	0.00827478	0.0330208			ENSG00000135637	84865	CCDC142	-0.135966	0.0028078	0.0135097
	ENSG00000185989	22821	RASA3	-0.819514	4.40026e-11	1.93464e-09			ENSG00000079841	22999	RIMS1	0.761049	5.66268e-05	0.000499306			ENSG00000087191	5705	PSMC5	-0.135997	0.00849317	0.0337295
	ENSG00000115325	1796	DOK1	-0.612521	4.4179e-11	1.93858e-09			ENSG00000214313	646282	AZGP1P1	0.760173	0.00254392	0.0124457			ENSG00000101577	9663	LPIN2	-0.136083	0.0010218	0.00584426
	ENSG00000108448	147166	TRIM16L	0.492348	4.61607e-11	2.02157e-09			ENSG00000143226	2212	FCGR2A	0.75967	0.0133216	0.0487847			ENSG00000183527	8624	PSMG1	-0.136088	0.00185919	0.00962118
	ENSG00000004059	381	ARF5	-0.261536	4.65508e-11	2.02845e-09			ENSG00000145819	23092	ARHGAP26	0.758552	1.82656e-06	2.60845e-05			ENSG00000226950	57291	DANCR	-0.136125	0.00272743	0.0131998
	ENSG00000149091	8525	DGKZ	-0.259114	4.65483e-11	2.02845e-09			ENSG00000245750	414926	LINC00593	0.756863	2.45083e-05	0.00024448			ENSG00000176444	1196	CLK2	-0.13619	0.0115364	0.0434584
	ENSG00000161981	79622	SNRNP25	-0.34073	4.65903e-11	2.02845e-09			ENSG00000129422	57509	MTUS1	0.756537	2.74095e-23	1.0555e-20			ENSG00000172590	122704	MRPL52	-0.136311	0.00441876	0.0195716
	ENSG00000149923	5531	PPP4C	-0.259723	4.70954e-11	2.04645e-09			ENSG00000271204			0.755808	0.00256587	0.012532			ENSG00000135632	10322	SMYD5	-0.136376	0.00310796	0.0146992
	ENSG00000160959	9684	LRRC14	-0.235035	4.83439e-11	2.09662e-09			ENSG00000180176	7054	TH	0.75553	0.00212689	0.0107573			ENSG00000136718	92856	IMP4	-0.136415	0.0022617	0.0113161
	ENSG00000166669	80063	ATF7IP2	0.742089	4.96498e-11	2.14908e-09			ENSG00000170927	5314	PKHD1	0.75316	0.00531654	0.0228572			ENSG00000116830	8458	TTF2	-0.136486	0.000743028	0.00446477
	ENSG00000163017	72	ACTG2	-1.20908	5.02717e-11	2.1718e-09			ENSG00000235275			0.751221	0.00403463	0.0182138			ENSG00000142459	115704	EVI5L	-0.136534	0.0134335	0.0490899
	ENSG00000204054			0.617621	5.47698e-11	2.36155e-09			ENSG00000233006	553103	MIR3936HG	0.75114	0.000134947	0.00104763			ENSG00000141759	10907	TXNL4A	-0.136654	2.40765e-06	3.32149e-05
	ENSG00000105520	64748	PLPPR2	-0.448104	5.57341e-11	2.3985e-09			ENSG00000162949	92291	CAPN13	0.750196	2.11532e-08	4.95237e-07			ENSG00000106245	8896	BUD31	-0.136664	2.23868e-07	4.00648e-06
	ENSG00000115350	56655	POLE4	-0.282862	5.65569e-11	2.42923e-09			ENSG00000257298			0.750103	8.96028e-06	0.000103928			ENSG00000143870	10130	PDIA6	-0.136674	1.70448e-08	4.08471e-07
	ENSG00000257027			0.469435	5.71849e-11	2.45149e-09			ENSG00000125148	4502	MT2A	0.749026	2.44204e-10	9.36774e-09			ENSG00000133895	4221	MEN1	-0.136748	0.0100989	0.0390307
	ENSG00000161791	91010	FMNL3	-0.426592	5.91061e-11	2.52899e-09			ENSG00000140465	1543	CYP1A1	0.748496	9.58594e-06	0.000109796			ENSG00000133243	55643	BTBD2	-0.136801	0.00578783	0.0245343
	ENSG00000108312	7343	UBTF	-0.243488	6.00151e-11	2.56298e-09			ENSG00000260448			0.744171	0.0030197	0.0143469			ENSG00000213465	402	ARL2	-0.137053	0.00394354	0.0178834
	ENSG00000196924	2316	FLNA	-0.408407	6.107e-11	2.60305e-09			ENSG00000102935	23090	ZNF423	0.744135	3.49786e-05	0.000331318			ENSG00000116688	9927	MFN2	-0.137113	5.15069e-05	0.000463127
	ENSG00000204160	84243	ZDHHC18	-0.287292	6.12715e-11	2.60666e-09			ENSG00000214274	283	ANG	0.743849	0.0015752	0.00837866			ENSG00000130733	78992	YIPF2	-0.13712	0.000135793	0.00105237
	ENSG00000143499	56950	SMYD2	-0.484824	6.44262e-11	2.73566e-09			ENSG00000124249	60598	KCNK15	0.743225	0.00700347	0.0286803			ENSG00000146701	4191	MDH2	-0.137192	0.000107963	0.000866147
	ENSG00000117395	10969	EBNA1BP2	-0.204804	6.50149e-11	2.75336e-09			ENSG00000166669	80063	ATF7IP2	0.742089	4.96498e-11	2.14908e-09			ENSG00000182551	55256	ADI1	-0.137199	0.00287536	0.0137559
	ENSG00000132274	10346	TRIM22	1.23483	6.50894e-11	2.75336e-09			ENSG00000214012			0.740837	0.00442051	0.0195742			ENSG00000166166	115708	TRMT61A	-0.137363	0.00626694	0.0262071
	ENSG00000174744	25855	BRMS1	-0.256567	6.59888e-11	2.78612e-09			ENSG00000136383	57538	ALPK3	0.740388	7.22201e-09	1.87127e-07			ENSG00000165782	90809	PIP4P1	-0.137411	0.000300484	0.0020914
	ENSG00000141858	90378	SAMD1	-0.351924	6.76581e-11	2.85122e-09			ENSG00000259581			0.739923	0.000316301	0.00219261			ENSG00000149823	738	VPS51	-0.137497	0.00124056	0.00686011
	ENSG00000127564	9088	PKMYT1	-0.516519	6.87287e-11	2.89087e-09			ENSG00000164744	256979	SUN3	0.7399	0.00579147	0.0245404			ENSG00000144736	55164	SHQ1	-0.137515	0.00273665	0.0132272
	ENSG00000172915	26960	NBEA	0.45667	7.00773e-11	2.94206e-09			ENSG00000173918	114897	C1QTNF1	0.738531	0.00035759	0.00242685			ENSG00000141556	6904	TBCD	-0.137525	0.00517883	0.0223818
	ENSG00000125398	6662	SOX9	0.887443	7.22484e-11	3.02752e-09			ENSG00000113594	3977	LIFR	0.73827	1.09192e-11	5.61936e-10			ENSG00000005075	5439	POLR2J	-0.137551	0.000154029	0.00117243
	ENSG00000047457	1356	CP	2.50786	7.38147e-11	3.08736e-09			ENSG00000279406			0.738082	0.00893193	0.035178			ENSG00000187713	94107	TMEM203	-0.137578	2.95999e-05	0.000287066
	ENSG00000171067	53838	C11orf24	-0.282238	7.63707e-11	3.1883e-09			ENSG00000236008	101929567	LINC01814	0.738018	0.000125422	0.00098533			ENSG00000177879	1176	AP3S1	-0.137663	0.00468155	0.0205669
	ENSG00000107223	8721	EDF1	-0.213049	7.69202e-11	3.20525e-09			ENSG00000106004	3202	HOXA5	0.738012	6.50017e-05	0.000559681			ENSG00000173163	150684	COMMD1	-0.137711	0.00708788	0.0289758
	ENSG00000188290	57801	HES4	-0.643078	8.10011e-11	3.36901e-09			ENSG00000145390	54532	USP53	0.737594	6.77816e-15	6.61092e-13			ENSG00000086102	4799	NFX1	-0.137823	0.000414303	0.00274557
	ENSG00000173917	3212	HOXB2	0.974968	8.32501e-11	3.45612e-09			ENSG00000072952	10335	MRVI1	0.737061	5.54345e-05	0.000490705			ENSG00000060688	9410	SNRNP40	-0.137836	8.66254e-05	0.000717116
	ENSG00000159069	54461	FBXW5	-0.290609	8.52978e-11	3.53456e-09			ENSG00000116977	3964	LGALS8	0.736161	8.82581e-26	5.05447e-23			ENSG00000132612	27183	VPS4A	-0.137949	0.00207435	0.0105369
	ENSG00000167695	79850	FAM57A	-0.367674	8.83284e-11	3.65336e-09			ENSG00000126562	65266	WNK4	0.735085	0.00294574	0.0140554			ENSG00000198925	79065	ATG9A	-0.137966	0.00228171	0.0114009
	ENSG00000147955	10280	SIGMAR1	-0.225408	8.88798e-11	3.66937e-09			ENSG00000231584	729234	FAHD2CP	0.735006	0.000140788	0.00108394			ENSG00000012061	2067	ERCC1	-0.137967	3.26733e-05	0.000312725
	ENSG00000135968	9648	GCC2	0.591678	8.93928e-11	3.68374e-09			ENSG00000111801	10384	BTN3A3	0.732948	6.01948e-16	7.2673e-14			ENSG00000105701	23770	FKBP8	-0.1382	6.89603e-05	0.000588772
	ENSG00000173894	84733	CBX2	-0.436099	9.78758e-11	4.02588e-09			ENSG00000130038	84766	CRACR2A	0.732581	5.16372e-08	1.0984e-06			ENSG00000115241	5496	PPM1G	-0.138231	1.23884e-05	0.000136035
	ENSG00000179218	811	CALR	-0.183311	9.81211e-11	4.02856e-09			ENSG00000250722	6414	SELENOP	0.729045	4.42717e-09	1.22113e-07			ENSG00000090581	84572	GNPTG	-0.138261	9.81536e-05	0.000798056
	ENSG00000159176	1465	CSRP1	-0.332742	9.88799e-11	4.04484e-09			ENSG00000128923	54629	MINDY2	0.726427	2.70659e-11	1.26468e-09			ENSG00000086475	22929	SEPHS1	-0.13829	6.90478e-05	0.000589294
	ENSG00000196116	23424	TDRD7	0.264199	9.88688e-11	4.04484e-09			ENSG00000099194	6319	SCD	0.725715	1.08114e-20	2.84085e-18			ENSG00000173992	9973	CCS	-0.138312	0.003709	0.0170069
	ENSG00000162910	128308	MRPL55	-0.252646	1.00836e-10	4.11731e-09			ENSG00000225193			0.724518	0.00122931	0.00680628			ENSG00000265241	9939	RBM8A	-0.138345	1.94077e-09	5.92174e-08
	ENSG00000145012	4026	LPP	0.535056	1.04541e-10	4.26083e-09			ENSG00000215529	388795	EFCAB8	0.724046	0.00608661	0.0256016			ENSG00000136261	28969	BZW2	-0.138394	0.00479682	0.0209826
	ENSG00000169727	2873	GPS1	-0.23345	1.14461e-10	4.65662e-09			ENSG00000234737			0.721491	0.00586658	0.0247975			ENSG00000176095	9807	IP6K1	-0.138427	0.000441481	0.00288994
	ENSG00000163435	1999	ELF3	2.0341	1.1966e-10	4.8593e-09			ENSG00000196873	220869	CBWD5	0.720071	8.8843e-10	2.95724e-08			ENSG00000142546	51070	NOSIP	-0.138509	0.00758515	0.0307021
	ENSG00000182575	11248	NXPH3	-0.83049	1.22455e-10	4.96377e-09			ENSG00000150995	3708	ITPR1	0.719746	1.71386e-08	4.10279e-07			ENSG00000115286	374291	NDUFS7	-0.138518	0.000661898	0.00405471
	ENSG00000174485	10260	DENND4A	0.298928	1.2436e-10	5.03185e-09			ENSG00000281026	116828	N4BP2L2-IT2	0.719318	8.62819e-09	2.19488e-07			ENSG00000111639	51258	MRPL51	-0.138578	4.7062e-05	0.000429033
	ENSG00000188986	25920	NELFB	-0.213023	1.26117e-10	5.0937e-09			ENSG00000118596	9194	SLC16A7	0.716786	6.08303e-05	0.000529686			ENSG00000141447	114876	OSBPL1A	-0.138582	0.000717488	0.00434064
	ENSG00000176022	126792	B3GALT6	-0.251916	1.42287e-10	5.73642e-09			ENSG00000125726	970	CD70	0.716273	0.00170498	0.00893492			ENSG00000101182	5688	PSMA7	-0.138698	1.32609e-07	2.54233e-06
	ENSG00000145604	6502	SKP2	-0.335846	1.51213e-10	6.08531e-09			ENSG00000244153			0.716057	0.0134949	0.0492658			ENSG00000149679	81928	CABLES2	-0.138782	0.00571395	0.0242487
	ENSG00000135541	54806	AHI1	0.438806	1.52207e-10	6.11429e-09			ENSG00000155629	118788	PIK3AP1	0.716039	9.18961e-05	0.000753487			ENSG00000128951	1854	DUT	-0.138873	0.00623014	0.0261185
	ENSG00000115904	6654	SOS1	0.282273	1.52728e-10	6.12418e-09			ENSG00000112343	10475	TRIM38	0.715951	2.32446e-11	1.10697e-09			ENSG00000087152	56970	ATXN7L3	-0.138875	0.00169951	0.00891673
	ENSG00000115107	55240	STEAP3	-0.50733	1.55752e-10	6.23428e-09			ENSG00000111816	2444	FRK	0.715893	2.01963e-14	1.80433e-12			ENSG00000163050	56997	COQ8A	-0.138882	0.00477407	0.0209035
	ENSG00000166997	245812	CNPY4	-0.43178	1.56914e-10	6.26955e-09			ENSG00000100504	5836	PYGL	0.71577	0.00031984	0.00221234			ENSG00000110274	22897	CEP164	-0.138885	0.000595817	0.00371409
	ENSG00000057593	2155	F7	-0.955275	1.63583e-10	6.52433e-09			ENSG00000112796	59084	ENPP5	0.714664	6.35205e-10	2.203e-08			ENSG00000160746	55129	ANO10	-0.138982	0.00130721	0.00716303
	ENSG00000197956	6277	S100A6	-0.584539	1.65895e-10	6.59301e-09			ENSG00000127329	5787	PTPRB	0.713182	0.000204044	0.00149225			ENSG00000114999	150465	TTL	-0.139118	5.92438e-05	0.000518093
	ENSG00000148154	7357	UGCG	0.468988	1.65773e-10	6.59301e-09			ENSG00000121895	80008	TMEM156	0.710469	0.00230396	0.0114915			ENSG00000054965	23201	FAM168A	-0.139383	1.14418e-05	0.000127267
	ENSG00000052344	5652	PRSS8	0.495712	1.72413e-10	6.83987e-09			ENSG00000166473	114780	PKD1L2	0.70938	5.25861e-05	0.000470746			ENSG00000130520	25804	LSM4	-0.139406	0.000434905	0.00285275
	ENSG00000144677	10217	CTDSPL	-0.382463	1.73782e-10	6.88196e-09			ENSG00000227036	400619	LINC00511	0.709114	0.00294404	0.0140502			ENSG00000073536	54475	NLE1	-0.139448	0.0113034	0.042775
	ENSG00000169991	126917	IFFO2	1.45289	1.77175e-10	7.00389e-09			ENSG00000248019	285512	FAM13A-AS1	0.707941	0.00156024	0.00831693			ENSG00000104805	4924	NUCB1	-0.139459	0.00107279	0.00608604
	ENSG00000182154	64975	MRPL41	-0.25938	1.78695e-10	7.05149e-09			ENSG00000211584	55652	SLC48A1	0.70793	1.70057e-07	3.16519e-06			ENSG00000103932	26015	RPAP1	-0.13947	0.0111645	0.0423936
	ENSG00000132589	2319	FLOT2	-0.290175	1.84839e-10	7.2811e-09			ENSG00000212993	5462	POU5F1B	0.707519	0.00683344	0.028144			ENSG00000167085	5245	PHB	-0.13962	0.000182838	0.00135942
	ENSG00000008513	6482	ST3GAL1	0.578715	1.86383e-10	7.32899e-09			ENSG00000162433	205	AK4	0.707493	0.000432285	0.00284057			ENSG00000124733	4201	MEA1	-0.139626	2.82334e-05	0.000275971
	ENSG00000132356	5562	PRKAA1	0.312899	1.90525e-10	7.47869e-09			ENSG00000243444	114299	PALM2	0.703756	0.0006335	0.0039097			ENSG00000154518	518	ATP5MC3	-0.139642	5.03678e-06	6.29175e-05
	ENSG00000170381	9723	SEMA3E	0.629284	1.97181e-10	7.7264e-09			ENSG00000111859	4739	NEDD9	0.703241	0.0030668	0.014532			ENSG00000108828	10493	VAT1	-0.139653	0.00911069	0.035756
	ENSG00000146197	222663	SCUBE3	-0.882673	1.9968e-10	7.8106e-09			ENSG00000187134	1645	AKR1C1	0.702993	8.15247e-05	0.000680185			ENSG00000198837	9909	DENND4B	-0.139675	0.011329	0.0428216
	ENSG00000005249	5577	PRKAR2B	0.810339	2.01292e-10	7.85989e-09			ENSG00000170075	9283	GPR37L1	0.702992	0.0045643	0.0201112			ENSG00000142507	5694	PSMB6	-0.139697	7.22222e-05	0.00061404
	ENSG00000100116	23464	GCAT	-0.349193	2.09455e-10	8.16437e-09			ENSG00000231160	79667	KLF3-AS1	0.702276	0.00232529	0.0115798			ENSG00000118046	6794	STK11	-0.139809	0.00108102	0.00611534
	ENSG00000183087	2621	GAS6	-0.74327	2.13822e-10	8.32006e-09			ENSG00000224822			0.701726	0.0115587	0.0435145			ENSG00000102898	10204	NUTF2	-0.139852	2.1592e-05	0.000219269
	ENSG00000116138	23341	DNAJC16	0.289446	2.15314e-10	8.36354e-09			ENSG00000233654			0.701209	0.0133657	0.0488902			ENSG00000116857	252839	TMEM9	-0.140472	0.000154506	0.00117537
	ENSG00000169223	10960	LMAN2	-0.179395	2.21417e-10	8.58566e-09			ENSG00000168899	10791	VAMP5	0.701037	3.8471e-06	4.97251e-05			ENSG00000187051	91582	RPS19BP1	-0.140474	0.00155991	0.00831693
	ENSG00000196839	100	ADA	0.608629	2.3424e-10	9.06717e-09			ENSG00000123095	79365	BHLHE41	0.69701	0.00067808	0.00414249			ENSG00000163866	113444	SMIM12	-0.14054	0.000704984	0.00427875
	ENSG00000067177	5255	PHKA1	0.288774	2.35036e-10	9.08222e-09			ENSG00000132906	842	CASP9	0.696331	4.16041e-09	1.15576e-07			ENSG00000168002	5436	POLR2G	-0.140552	3.1218e-05	0.00030054
	ENSG00000128342	3976	LIF	0.836805	2.3545e-10	9.08252e-09			ENSG00000164307	51752	ERAP1	0.693569	2.49323e-22	8.07048e-20			ENSG00000205531	4676	NAP1L4	-0.140798	5.59845e-07	9.10053e-06
	ENSG00000267519			-0.673812	2.43213e-10	9.36581e-09			ENSG00000165105	158158	RASEF	0.692668	4.54289e-12	2.51152e-10			ENSG00000148334	80142	PTGES2	-0.141009	0.00203862	0.0103766
	ENSG00000168310	3660	IRF2	0.31281	2.44422e-10	9.36774e-09			ENSG00000103196	83716	CRISPLD2	0.690138	9.00779e-05	0.000739938			ENSG00000185163	317781	DDX51	-0.141072	0.000619277	0.00383358
	ENSG00000172757	1072	CFL1	-0.183763	2.44522e-10	9.36774e-09			ENSG00000114107	80321	CEP70	0.690009	1.7763e-12	1.09294e-10			ENSG00000136877	2356	FPGS	-0.141094	0.00434125	0.0193228
	ENSG00000125148	4502	MT2A	0.749026	2.44204e-10	9.36774e-09			ENSG00000279891	401105	FLJ42393	0.689911	0.00936695	0.0366137			ENSG00000177105	391	RHOG	-0.141406	0.00806101	0.0323063
	ENSG00000102886	79153	GDPD3	-0.668825	2.50075e-10	9.56407e-09			ENSG00000262001			0.689851	1.64133e-05	0.00017292			ENSG00000083720	5019	OXCT1	-0.141451	0.000736771	0.00443194
	ENSG00000138175	403	ARL3	-0.232046	2.56878e-10	9.80749e-09			ENSG00000152213	115761	ARL11	0.689365	0.00102869	0.00588065			ENSG00000262919	92002	CCNQ	-0.141506	0.000445802	0.0029097
	ENSG00000179950	22827	PUF60	-0.239534	2.5937e-10	9.88573e-09			ENSG00000136603	6498	SKIL	0.68923	1.97692e-14	1.77327e-12			ENSG00000140553	55898	UNC45A	-0.141665	2.52953e-05	0.000251882
	ENSG00000169871	81844	TRIM56	0.410035	2.65966e-10	1.01199e-08			ENSG00000050405	51474	LIMA1	0.68769	2.0829e-24	1.03381e-21			ENSG00000115204	4358	MPV17	-0.141708	0.000460881	0.0029976
	ENSG00000104133	80208	SPG11	0.220463	2.70437e-10	1.0255e-08			ENSG00000253284			0.687664	0.00112338	0.00629784			ENSG00000013275	5704	PSMC4	-0.141719	0.000119227	0.000944306
	ENSG00000072958	8907	AP1M1	-0.24009	2.70029e-10	1.0255e-08			ENSG00000150540	3176	HNMT	0.687559	5.49494e-10	1.94192e-08			ENSG00000103507	10295	BCKDK	-0.141788	0.00178739	0.00930566
	ENSG00000104852	6625	SNRNP70	-0.257397	2.7099e-10	1.02586e-08			ENSG00000035664	23604	DAPK2	0.686417	0.000462622	0.0030063			ENSG00000149541	26229	B3GAT3	-0.141938	0.00113702	0.00636156
	ENSG00000143793	79169	C1orf35	-0.27594	2.79723e-10	1.05712e-08			ENSG00000085276	2122	MECOM	0.686184	1.73099e-08	4.13494e-07			ENSG00000141552	51529	ANAPC11	-0.142	9.3656e-05	0.000766229
	ENSG00000171914	83660	TLN2	-0.531288	2.89987e-10	1.09406e-08			ENSG00000240891	257068	PLCXD2	0.685668	1.70044e-06	2.45662e-05			ENSG00000163902	6184	RPN1	-0.142296	4.32292e-07	7.22157e-06
	ENSG00000153885	79047	KCTD15	-0.421274	3.04314e-10	1.14618e-08			ENSG00000229127			0.685557	0.00166512	0.00876721			ENSG00000204560	8449	DHX16	-0.142309	3.02185e-06	4.03425e-05
	ENSG00000124562	6631	SNRPC	-0.178316	3.20923e-10	1.2067e-08			ENSG00000260641			0.685295	0.00323049	0.0151837			ENSG00000144591	29926	GMPPA	-0.142358	0.00209799	0.0106303
	ENSG00000104549	6713	SQLE	-0.306861	3.21645e-10	1.20739e-08			ENSG00000166750	162394	SLFN5	0.684458	2.45952e-14	2.14584e-12			ENSG00000111666	56994	CHPT1	-0.142387	0.013577	0.0495172
	ENSG00000109099	5376	PMP22	-0.510259	3.47903e-10	1.30376e-08			ENSG00000230148	100874362	HOXB-AS1	0.683813	0.00104629	0.0059584			ENSG00000124659	6903	TBCC	-0.142494	0.00597403	0.025204
	ENSG00000171236	116844	LRG1	1.86426	3.49128e-10	1.30616e-08			ENSG00000235823	90271	OLMALINC	0.683612	9.29594e-12	4.85604e-10			ENSG00000079805	1785	DNM2	-0.142547	0.000592569	0.0036959
	ENSG00000111667	8078	USP5	-0.205013	3.56542e-10	1.33167e-08			ENSG00000170522	79071	ELOVL6	0.683091	1.06942e-13	8.29359e-12			ENSG00000166171	25911	DPCD	-0.142698	0.00630814	0.0263373
	ENSG00000186832	3868	KRT16	-1.33578	3.60555e-10	1.34441e-08			ENSG00000175556	79836	LONRF3	0.682447	0.000819329	0.00484889			ENSG00000143621	3608	ILF2	-0.142757	2.00145e-09	6.08197e-08
	ENSG00000134444	57614	RELCH	0.241369	3.77674e-10	1.40589e-08			ENSG00000182742	3214	HOXB4	0.681291	5.87567e-05	0.000515245			ENSG00000100216	56993	TOMM22	-0.142815	3.27729e-06	4.31339e-05
	ENSG00000214049	652995	UCA1	1.81993	3.78811e-10	1.40778e-08			ENSG00000170271	10826	FAXDC2	0.68103	2.15682e-08	5.03897e-07			ENSG00000067992	5165	PDK3	-0.142902	0.00792097	0.0318193
	ENSG00000146463	9202	ZMYM4	0.214922	3.81095e-10	1.41157e-08			ENSG00000236535			0.680614	0.00388481	0.0176644			ENSG00000133639	694	BTG1	-0.142925	0.00392203	0.0178118
	ENSG00000132341	5901	RAN	-0.133533	3.80938e-10	1.41157e-08			ENSG00000144199	151313	FAHD2B	0.679306	5.60676e-05	0.000495164			ENSG00000100425	23774	BRD1	-0.143048	0.00176485	0.00920548
	ENSG00000187954	50626	CYHR1	-0.220654	3.92514e-10	1.45146e-08			ENSG00000226380			0.678747	7.9187e-06	9.3579e-05			ENSG00000073050	7515	XRCC1	-0.143071	0.00123399	0.00682885
	ENSG00000279041			1.35695	4.00653e-10	1.4791e-08			ENSG00000265817	25788	RAD54B	0.678036	0.00160948	0.00851785			ENSG00000135482	84872	ZC3H10	-0.143116	0.00472429	0.0207221
	ENSG00000196743	2760	GM2A	-0.229484	4.13917e-10	1.52555e-08			ENSG00000175591	5029	P2RY2	0.677295	8.86874e-05	0.000732015			ENSG00000178096	51027	BOLA1	-0.143177	0.00483832	0.0211186
	ENSG00000168209	54541	DDIT4	1.16643	4.17152e-10	1.53494e-08			ENSG00000107968	1326	MAP3K8	0.676933	1.33211e-06	1.96908e-05			ENSG00000176658	4642	MYO1D	-0.143216	0.0112495	0.0426151
	ENSG00000184164	79174	CRELD2	-0.359533	4.34553e-10	1.59634e-08			ENSG00000265727			0.675802	0.0135373	0.0494045			ENSG00000115216	29959	NRBP1	-0.143321	1.98722e-07	3.61438e-06
	ENSG00000132849	10207	PATJ	0.249314	4.3949e-10	1.6088e-08			ENSG00000278997			0.673829	0.0115259	0.0434481			ENSG00000064490	8625	RFXANK	-0.143331	0.00057309	0.0035955
	ENSG00000111450	2054	STX2	-0.469733	4.39467e-10	1.6088e-08			ENSG00000227039	100505746	ITGB2-AS1	0.673764	0.00110534	0.00622483			ENSG00000104472	54108	CHRAC1	-0.143526	0.00256355	0.0125261
	ENSG00000128185	85359	DGCR6L	-0.327627	4.40106e-10	1.6088e-08			ENSG00000107742	9806	SPOCK2	0.673396	0.00125534	0.00692468			ENSG00000188690	7390	UROS	-0.143548	0.000851348	0.00500786
	ENSG00000160957	9401	RECQL4	-0.45601	4.4567e-10	1.62648e-08			ENSG00000030419	22807	IKZF2	0.673038	5.0602e-06	6.31395e-05			ENSG00000159210	11267	SNF8	-0.143555	2.12302e-06	2.98037e-05
	ENSG00000108829	55379	LRRC59	-0.255642	4.46696e-10	1.62756e-08			ENSG00000271605	284021	MILR1	0.671877	0.00945523	0.0369007			ENSG00000147684	4715	NDUFB9	-0.143641	6.74252e-08	1.39827e-06
	ENSG00000171522	5734	PTGER4	-0.849498	4.50918e-10	1.64027e-08			ENSG00000135338	167691	LCA5	0.67175	2.64657e-12	1.54741e-10			ENSG00000142444	90580	TIMM29	-0.143685	0.00182965	0.0094903
	ENSG00000237172	84752	B3GNT9	-0.325822	4.55049e-10	1.65187e-08			ENSG00000264644			0.669444	0.000669628	0.00409645			ENSG00000118900	29855	UBN1	-0.143688	7.96093e-05	0.000666195
	ENSG00000100258	91289	LMF2	-0.388476	4.55587e-10	1.65187e-08			ENSG00000053747	3909	LAMA3	0.669321	6.51118e-05	0.000560413			ENSG00000100804	5693	PSMB5	-0.143707	3.25235e-06	4.29321e-05
	ENSG00000268220			0.960636	4.56462e-10	1.65236e-08			ENSG00000205639	388931	MFSD2B	0.669272	0.0103267	0.0397461			ENSG00000105341	55101	DMAC2	-0.14396	0.000745437	0.00447563
	ENSG00000078369	2782	GNB1	-0.228355	4.64806e-10	1.67984e-08			ENSG00000164171	3673	ITGA2	0.668994	9.03281e-06	0.000104532			ENSG00000127452	54850	FBXL12	-0.14401	0.00331995	0.015516
	ENSG00000165650	118987	PDZD8	0.254055	4.77023e-10	1.72121e-08			ENSG00000163406	6565	SLC15A2	0.668707	8.61604e-06	0.00010049			ENSG00000128159	85378	TUBGCP6	-0.144012	0.000183276	0.00136177
	ENSG00000198406			0.651945	4.78765e-10	1.72471e-08			ENSG00000005001	64063	PRSS22	0.668641	4.39205e-06	5.58318e-05			ENSG00000106244	11333	PDAP1	-0.144062	0.000285924	0.0020038
	ENSG00000100485	6655	SOS2	0.324684	4.8471e-10	1.74332e-08			ENSG00000232801			0.668503	0.0112342	0.0425786			ENSG00000141002	22980	TCF25	-0.144089	0.000791313	0.00470678
	ENSG00000132254	23647	ARFIP2	-0.223306	4.98647e-10	1.79056e-08			ENSG00000255236			0.667989	0.00439395	0.0194952			ENSG00000177383	64110	MAGEF1	-0.144302	4.63956e-05	0.000424343
	ENSG00000162520	81493	SYNC	-0.715904	5.06016e-10	1.8141e-08			ENSG00000279312			0.666927	0.00334214	0.0156034			ENSG00000167862	3396	MRPL58	-0.144578	9.01417e-08	1.7976e-06
	ENSG00000121858	8743	TNFSF10	1.00591	5.13191e-10	1.83394e-08			ENSG00000232533			0.666668	0.00113623	0.00636032			ENSG00000111276	1027	CDKN1B	-0.14459	0.00145399	0.00784605
	ENSG00000173786	1267	CNP	0.834264	5.12781e-10	1.83394e-08			ENSG00000214207			0.666599	0.000558922	0.00351847			ENSG00000113273	411	ARSB	-0.144614	0.00600816	0.0253241
	ENSG00000141543	9775	EIF4A3	-0.19535	5.14359e-10	1.83518e-08			ENSG00000184669	10819	OR7E14P	0.665493	1.10265e-06	1.66967e-05			ENSG00000172409	10978	CLP1	-0.144777	0.00569958	0.0242015
	ENSG00000080298	5991	RFX3	0.49153	5.1653e-10	1.83998e-08			ENSG00000105792	79846	CFAP69	0.663507	8.67923e-10	2.89329e-08			ENSG00000125637	23550	PSD4	-0.144886	0.00358633	0.0165292
	ENSG00000123364	3229	HOXC13	0.80901	5.18089e-10	1.8426e-08			ENSG00000163565	3428	IFI16	0.662454	1.84803e-07	3.38604e-06			ENSG00000134057	891	CCNB1	-0.144904	0.00138091	0.0075171
	ENSG00000011105	10867	TSPAN9	-0.500083	5.1996e-10	1.84631e-08			ENSG00000117009	8564	KMO	0.661624	1.85752e-05	0.00019225			ENSG00000176946	51078	THAP4	-0.14499	0.000387011	0.00259265
	ENSG00000107338	6461	SHB	0.479831	5.31902e-10	1.88572e-08			ENSG00000278530	101060146	CHMP1B2P	0.660608	0.00626063	0.0262003			ENSG00000101079	57446	NDRG3	-0.145211	7.25076e-05	0.000615998
	ENSG00000196220	9901	SRGAP3	0.653497	5.44747e-10	1.9282e-08			ENSG00000247809	644192	NR2F2-AS1	0.660225	0.000363707	0.00246388			ENSG00000090615	2802	GOLGA3	-0.145482	0.00453218	0.0199855
	ENSG00000150540	3176	HNMT	0.687559	5.49494e-10	1.94192e-08			ENSG00000145491	83853	ROPN1L	0.658918	0.00311791	0.0147383			ENSG00000133678	80195	TMEM254	-0.145486	0.00258624	0.0126094
	ENSG00000173581	29903	CCDC106	-0.246857	5.53135e-10	1.9517e-08			ENSG00000204967	56144	PCDHA4	0.658273	0.000579626	0.00362835			ENSG00000177628	2629	GBA	-0.1455	0.00328971	0.0154074
	ENSG00000137801	7057	THBS1	-0.732645	5.55052e-10	1.95538e-08			ENSG00000015568	84220	RGPD5	0.658238	0.000600243	0.0037375			ENSG00000115875	6432	SRSF7	-0.145521	2.32648e-06	3.22344e-05
	ENSG00000253671			1.7705	5.65864e-10	1.99033e-08			ENSG00000162687	343450	KCNT2	0.657286	0.0103635	0.039874			ENSG00000100320	23543	RBFOX2	-0.145568	0.000128679	0.00100773
	ENSG00000168710	10768	AHCYL1	0.217822	5.69481e-10	1.9999e-08			ENSG00000102287	2564	GABRE	0.656954	0.000478737	0.00308945			ENSG00000161204	55324	ABCF3	-0.145601	0.000189799	0.00139907
	ENSG00000123240	10133	OPTN	0.448695	5.83744e-10	2.04677e-08			ENSG00000254837	100287896	LOC100287896	0.655896	7.07904e-07	1.12534e-05			ENSG00000117419	79033	ERI3	-0.145698	3.65797e-05	0.000344148
	ENSG00000182054	3418	IDH2	-0.298344	5.8749e-10	2.05668e-08			ENSG00000095380	54187	NANS	0.655568	6.35213e-07	1.01922e-05			ENSG00000125995	140823	ROMO1	-0.145779	0.00383408	0.0174728
	ENSG00000143061	3321	IGSF3	-0.341519	6.02158e-10	2.10473e-08			ENSG00000178773	27132	CPNE7	0.65475	4.15443e-06	5.31743e-05			ENSG00000168758	54910	SEMA4C	-0.145809	0.0130975	0.0481024
	ENSG00000138172	51063	CALHM2	-0.780163	6.14978e-10	2.14618e-08			ENSG00000196220	9901	SRGAP3	0.653497	5.44747e-10	1.9282e-08			ENSG00000213753	65996	CENPBD1P1	-0.145964	0.00138455	0.00753137
	ENSG00000073331	80216	ALPK1	0.394917	6.22569e-10	2.1677e-08			ENSG00000169710	2194	FASN	0.653171	0.000115688	0.000921169			ENSG00000177971	55272	IMP3	-0.146107	0.00223903	0.0112278
	ENSG00000161813	113251	LARP4	0.314624	6.23086e-10	2.1677e-08			ENSG00000174808	685	BTC	0.652053	1.37417e-05	0.000148226			ENSG00000144635	51143	DYNC1LI1	-0.146187	0.00642575	0.0267709
	ENSG00000180488	374986	MIGA1	0.426722	6.25643e-10	2.17321e-08			ENSG00000198406			0.651945	4.78765e-10	1.72471e-08			ENSG00000136810	7295	TXN	-0.146344	2.95105e-06	3.95391e-05
	ENSG00000112796	59084	ENPP5	0.714664	6.35205e-10	2.203e-08			ENSG00000039560	26064	RAI14	0.650812	2.06439e-13	1.51174e-11			ENSG00000132768	1802	DPH2	-0.146351	0.00142825	0.00772769
	ENSG00000160949	4796	TONSL	-0.379934	6.48243e-10	2.24473e-08			ENSG00000139192	55080	TAPBPL	0.649955	1.18601e-13	8.97953e-12			ENSG00000164068	63891	RNF123	-0.14641	6.20685e-05	0.000538578
	ENSG00000110721	1119	CHKA	0.49448	6.66034e-10	2.30277e-08			ENSG00000245552	101929295	LOC101929295	0.646988	0.00692824	0.0284505			ENSG00000189241	7259	TSPYL1	-0.146414	6.91775e-05	0.000590175
	ENSG00000272068			1.03972	6.6932e-10	2.31055e-08			ENSG00000179820	91663	MYADM	0.646217	5.91037e-07	9.55536e-06			ENSG00000119650	112752	IFT43	-0.146609	0.000282851	0.00198663
	ENSG00000130707	445	ASS1	-0.651818	6.77314e-10	2.33454e-08			ENSG00000186470	11118	BTN3A2	0.64527	3.59907e-21	1.01754e-18			ENSG00000159720	9114	ATP6V0D1	-0.146625	5.36256e-07	8.74892e-06
	ENSG00000217801	100288175	LOC100288175	-0.585118	6.85815e-10	2.3602e-08			ENSG00000146038	51473	DCDC2	0.645214	0.000255233	0.00182012			ENSG00000165661	169714	QSOX2	-0.146774	5.08238e-05	0.000458091
	ENSG00000131697	261734	NPHP4	-0.293015	6.89229e-10	2.3683e-08			ENSG00000117472	10103	TSPAN1	0.644834	0.00864082	0.0342004			ENSG00000101158	51497	NELFCD	-0.1468	1.16194e-09	3.75569e-08
	ENSG00000078269	8871	SYNJ2	0.913874	6.90296e-10	2.36832e-08			ENSG00000163491	152110	NEK10	0.644754	0.000114506	0.000913393			ENSG00000161671	284361	EMC10	-0.146805	0.000587032	0.00366854
	ENSG00000184900	6612	SUMO3	-0.177776	7.00266e-10	2.39884e-08			ENSG00000100234	7078	TIMP3	0.644497	0.00824751	0.0329444			ENSG00000160813	221908	PPP1R35	-0.146818	0.00349957	0.0162011
	ENSG00000102879	11151	CORO1A	-0.687816	7.16154e-10	2.44951e-08			ENSG00000135828	6041	RNASEL	0.644191	7.72759e-17	1.11352e-14			ENSG00000099797	9524	TECR	-0.14683	0.00497805	0.0216397
	ENSG00000197894	128	ADH5	-0.264468	7.48299e-10	2.55554e-08			ENSG00000271533			0.644182	1.24711e-07	2.40954e-06			ENSG00000162413	9903	KLHL21	-0.146856	0.000300248	0.00209041
	ENSG00000107819	81855	SFXN3	-0.596431	7.51564e-10	2.56278e-08			ENSG00000111057	3875	KRT18	0.643701	0.00695316	0.0285109			ENSG00000129484	10038	PARP2	-0.146885	0.000766039	0.00457962
	ENSG00000117877	10849	CD3EAP	-0.379354	7.61017e-10	2.59105e-08			ENSG00000162148	220004	PPP1R32	0.642586	0.00381981	0.0174184			ENSG00000125843	55317	AP5S1	-0.146899	0.000985617	0.0056678
	ENSG00000152766	118932	ANKRD22	0.954514	7.86366e-10	2.67328e-08			ENSG00000146411	154091	SLC2A12	0.641523	0.000115585	0.000920683			ENSG00000105700	79036	KXD1	-0.147084	1.07234e-06	1.63041e-05
	ENSG00000145685	10184	LHFPL2	0.381357	7.93735e-10	2.69423e-08			ENSG00000257151			0.640949	0.000770661	0.00460479			ENSG00000105223	23646	PLD3	-0.147097	6.15924e-05	0.000535487
	ENSG00000159692	1487	CTBP1	-0.200799	8.1185e-10	2.75154e-08			ENSG00000178075	54762	GRAMD1C	0.640595	5.61417e-09	1.5144e-07			ENSG00000141013	2622	GAS8	-0.147139	0.00161386	0.00853556
	ENSG00000152558	114908	TMEM123	0.369351	8.24822e-10	2.78705e-08			ENSG00000139508	283537	SLC46A3	0.640366	1.62546e-11	8.04983e-10			ENSG00000154832	30827	CXXC1	-0.147233	0.000550496	0.00347326
	ENSG00000198176	7027	TFDP1	-0.214885	8.24823e-10	2.78705e-08			ENSG00000282961	101867536	PRNCR1	0.640219	0.00653299	0.0271569			ENSG00000161203	1173	AP2M1	-0.147247	6.55909e-09	1.72756e-07
	ENSG00000089220	5037	PEBP1	-0.179059	8.4013e-10	2.82633e-08			ENSG00000078804	58476	TP53INP2	0.639914	1.09682e-05	0.000123041			ENSG00000112667	10591	DNPH1	-0.147267	0.000807626	0.00478851
	ENSG00000103534	79838	TMC5	1.16663	8.3921e-10	2.82633e-08			ENSG00000225285			0.637749	0.000232932	0.00167445			ENSG00000100109	24144	TFIP11	-0.14729	0.000102506	0.000828319
	ENSG00000013619	10046	MAMLD1	-0.988205	8.40242e-10	2.82633e-08			ENSG00000139278	11010	GLIPR1	0.637658	3.12029e-05	0.000300525			ENSG00000188026	353116	RILPL1	-0.147375	0.0078587	0.031626
	ENSG00000182325	26233	FBXL6	-0.35386	8.47093e-10	2.84509e-08			ENSG00000178723			0.634592	7.59766e-05	0.000640596			ENSG00000170473	84305	PYM1	-0.147387	0.00119312	0.00663058
	ENSG00000115041	30818	KCNIP3	-0.656232	8.48513e-10	2.84558e-08			ENSG00000168062	116071	BATF2	0.631814	0.000258588	0.00183993			ENSG00000131759	5914	RARA	-0.147393	0.00940608	0.0367281
	ENSG00000160087	118424	UBE2J2	-0.179328	8.5271e-10	2.85109e-08			ENSG00000106789	7464	CORO2A	0.631373	0.00114645	0.00640311			ENSG00000092330	26277	TINF2	-0.147418	7.33765e-05	0.000622668
	ENSG00000107331	20	ABCA2	-0.39494	8.52528e-10	2.85109e-08			ENSG00000174028			0.629953	1.15169e-06	1.73102e-05			ENSG00000116062	2956	MSH6	-0.147427	1.14928e-05	0.000127707
	ENSG00000099795	4713	NDUFB7	-0.247306	8.62172e-10	2.87842e-08			ENSG00000127124	59269	HIVEP3	0.629861	4.41757e-09	1.22113e-07			ENSG00000182093	7485	WRB	-0.147462	0.00143589	0.00776151
	ENSG00000105792	79846	CFAP69	0.663507	8.67923e-10	2.89329e-08			ENSG00000170381	9723	SEMA3E	0.629284	1.97181e-10	7.7264e-09			ENSG00000065978	4904	YBX1	-0.147698	8.82633e-09	2.24018e-07
	ENSG00000196873	220869	CBWD5	0.720071	8.8843e-10	2.95724e-08			ENSG00000169989	201798	TIGD4	0.629107	0.00331388	0.0154942			ENSG00000176915	23141	ANKLE2	-0.147756	7.66612e-07	1.20749e-05
	ENSG00000196167	399948	COLCA1	2.48466	8.90737e-10	2.96051e-08			ENSG00000003400	843	CASP10	0.628368	0.00013759	0.00106298			ENSG00000179832	727957	MROH1	-0.147888	8.57938e-05	0.000712343
	ENSG00000123136	10212	DDX39A	-0.238273	8.9428e-10	2.96787e-08			ENSG00000260417			0.628174	0.00664043	0.027511			ENSG00000166965	91433	RCCD1	-0.147935	0.00430119	0.0191751
	ENSG00000109089	30850	CDR2L	-0.334619	9.11032e-10	3.01898e-08			ENSG00000177337			0.626731	4.00491e-08	8.76957e-07			ENSG00000107874	79004	CUEDC2	-0.147941	0.000125522	0.000985771
	ENSG00000184012	7113	TMPRSS2	1.35212	9.65583e-10	3.19501e-08			ENSG00000213943			0.626627	0.00674967	0.0278658			ENSG00000182481	3838	KPNA2	-0.147975	0.000242022	0.00173422
	ENSG00000166326	54765	TRIM44	0.204575	9.68757e-10	3.20077e-08			ENSG00000182389	785	CACNB4	0.62594	0.00106181	0.00603141			ENSG00000115282	64427	TTC31	-0.148054	0.00321688	0.015142
	ENSG00000138592	9101	USP8	0.267051	9.76774e-10	3.22249e-08			ENSG00000164309	202333	CMYA5	0.625306	6.42464e-05	0.000554675			ENSG00000135930	9470	EIF4E2	-0.148139	5.99331e-07	9.679e-06
	ENSG00000173575	1106	CHD2	0.234086	9.89302e-10	3.25901e-08			ENSG00000278743			0.625223	0.0114652	0.0432414			ENSG00000116288	11315	PARK7	-0.148196	1.07982e-08	2.69173e-07
	ENSG00000197451	3182	HNRNPAB	-0.233168	9.92766e-10	3.2656e-08			ENSG00000104081	90427	BMF	0.624166	1.08232e-05	0.000121905			ENSG00000008086	6792	CDKL5	-0.148238	0.00856212	0.033949
	ENSG00000101199	55738	ARFGAP1	-0.19872	1.02392e-09	3.36313e-08			ENSG00000155849	9844	ELMO1	0.622343	0.00522275	0.0225367			ENSG00000099949	8216	LZTR1	-0.148272	0.000713643	0.00432543
	ENSG00000188404	6402	SELL	2.13836	1.02877e-09	3.36915e-08			ENSG00000157873	8764	TNFRSF14	0.622174	0.00453136	0.0199855			ENSG00000244005	9054	NFS1	-0.14849	9.20008e-05	0.000753793
	ENSG00000132109	6737	TRIM21	0.360321	1.02805e-09	3.36915e-08			ENSG00000257512			0.621781	0.0110826	0.0421423			ENSG00000242485	55052	MRPL20	-0.148671	3.43212e-06	4.48808e-05
	ENSG00000108826	51264	MRPL27	-0.244828	1.03954e-09	3.39943e-08			ENSG00000249898			0.620975	0.00464313	0.0204183			ENSG00000197982	127687	C1orf122	-0.14886	0.00611535	0.0257005
	ENSG00000087087	51593	SRRT	-0.281091	1.08781e-09	3.55207e-08			ENSG00000178662	80034	CSRNP3	0.620952	0.0105398	0.040413			ENSG00000132153	22907	DHX30	-0.14889	1.01257e-07	1.98764e-06
	ENSG00000167114	10999	SLC27A4	-0.296061	1.10548e-09	3.60452e-08			ENSG00000163072	115677	NOSTRIN	0.620251	0.0113466	0.0428664			ENSG00000158864	4720	NDUFS2	-0.148952	4.52646e-05	0.000415359
	ENSG00000177410	441951	ZFAS1	0.313992	1.1226e-09	3.65501e-08			ENSG00000256751	101928290	PLBD1-AS1	0.620149	7.23011e-05	0.000614477			ENSG00000160310	3275	PRMT2	-0.148971	0.0026816	0.0130175
	ENSG00000120437	39	ACAT2	-0.343775	1.12932e-09	3.67153e-08			ENSG00000168679	9122	SLC16A4	0.61906	1.66979e-09	5.17266e-08			ENSG00000101473	10005	ACOT8	-0.149048	0.00460769	0.0202903
	ENSG00000143321	3068	HDGF	-0.210512	1.15491e-09	3.7384e-08			ENSG00000214106	100132707	PAXIP1-AS2	0.618732	2.29696e-13	1.66567e-11			ENSG00000104979	28974	C19orf53	-0.149049	4.03745e-05	0.000375735
	ENSG00000177963	60626	RIC8A	-0.197946	1.15456e-09	3.7384e-08			ENSG00000204054			0.617621	5.47698e-11	2.36155e-09			ENSG00000086015	23139	MAST2	-0.149081	0.00702667	0.0287654
	ENSG00000245532	283131	NEAT1	0.545467	1.15435e-09	3.7384e-08			ENSG00000165434	283209	PGM2L1	0.617489	0.000499398	0.00319967			ENSG00000074582	617	BCS1L	-0.149119	0.00432196	0.0192561
	ENSG00000101158	51497	NELFCD	-0.1468	1.16194e-09	3.75569e-08			ENSG00000125257	10257	ABCC4	0.617045	0.00325822	0.0152871			ENSG00000072062	5566	PRKACA	-0.149169	0.000827815	0.00489004
	ENSG00000169258	114787	GPRIN1	-0.36701	1.19276e-09	3.84419e-08			ENSG00000144802	64332	NFKBIZ	0.615921	2.07328e-12	1.26176e-10			ENSG00000103363	6923	ELOB	-0.149221	0.000393083	0.0026286
	ENSG00000123096	8082	SSPN	0.476257	1.19215e-09	3.84419e-08			ENSG00000124813	860	RUNX2	0.615448	0.000431798	0.0028382			ENSG00000128191	54487	DGCR8	-0.149225	0.000136305	0.00105525
	ENSG00000025770	29781	NCAPH2	-0.312157	1.20004e-09	3.86209e-08			ENSG00000164406	116842	LEAP2	0.613646	0.0037456	0.0171325			ENSG00000008300	1951	CELSR3	-0.149229	0.00665882	0.0275671
	ENSG00000186205	64757	MARC1	-0.695286	1.20828e-09	3.88302e-08			ENSG00000164938	94241	TP53INP1	0.611075	1.85282e-07	3.39202e-06			ENSG00000050820	9564	BCAR1	-0.149292	0.00523101	0.0225593
	ENSG00000166165	1152	CKB	-0.525363	1.26862e-09	4.07108e-08			ENSG00000197249	5265	SERPINA1	0.610799	0.0044516	0.0196751			ENSG00000015676	23386	NUDCD3	-0.149364	1.7456e-06	2.51374e-05
	ENSG00000169862	1501	CTNND2	-0.561286	1.3038e-09	4.17332e-08			ENSG00000166689	144100	PLEKHA7	0.610388	7.33881e-09	1.89275e-07			ENSG00000130559	157922	CAMSAP1	-0.149388	2.52132e-08	5.79358e-07
	ENSG00000099821	5442	POLRMT	-0.263535	1.30422e-09	4.17332e-08			ENSG00000241003			0.609837	0.00839791	0.0334225			ENSG00000130811	8666	EIF3G	-0.149461	7.97287e-06	9.39209e-05
	ENSG00000005844	3683	ITGAL	1.76402	1.3128e-09	4.19475e-08			ENSG00000102043	55613	MTMR8	0.608686	0.00130573	0.0071567			ENSG00000182473	23265	EXOC7	-0.149615	1.60693e-06	2.33511e-05
	ENSG00000160712	3570	IL6R	-0.728437	1.32326e-09	4.22215e-08			ENSG00000196839	100	ADA	0.608629	2.3424e-10	9.06717e-09			ENSG00000152894	5796	PTPRK	-0.14977	0.0113965	0.0430187
	ENSG00000004487	23028	KDM1A	-0.117328	1.33296e-09	4.24703e-08			ENSG00000122861	5328	PLAU	0.607638	0.00305211	0.0144671			ENSG00000168397	23192	ATG4B	-0.149795	0.000264549	0.00187518
	ENSG00000003989	6542	SLC7A2	-0.568147	1.33857e-09	4.25882e-08			ENSG00000132334	5791	PTPRE	0.607587	9.7108e-05	0.000790995			ENSG00000105552	587	BCAT2	-0.149864	0.000356565	0.00242063
	ENSG00000137845	102	ADAM10	0.297757	1.35338e-09	4.29983e-08			ENSG00000115267	64135	IFIH1	0.607519	2.74331e-11	1.27916e-09			ENSG00000173349	84826	SFT2D3	-0.149879	0.00395346	0.0179181
	ENSG00000165637	7417	VDAC2	-0.129597	1.36052e-09	4.31637e-08			ENSG00000123636	29994	BAZ2B	0.607366	3.5325e-18	6.46708e-16			ENSG00000033100	54480	CHPF2	-0.149945	0.000859698	0.00504768
	ENSG00000157851	56896	DPYSL5	-0.71363	1.37281e-09	4.34916e-08			ENSG00000183696	7378	UPP1	0.607186	0.000155174	0.00117925			ENSG00000099899	27037	TRMT2A	-0.149953	0.000424417	0.0028004
	ENSG00000169738	51181	DCXR	-0.239871	1.37883e-09	4.36207e-08			ENSG00000114251	7474	WNT5A	0.606764	0.00860038	0.0340705			ENSG00000184056	26276	VPS33B	-0.150002	0.00147792	0.00795213
	ENSG00000159788	6002	RGS12	-0.328779	1.38537e-09	4.37656e-08			ENSG00000182993	144608	C12orf60	0.606008	0.000212135	0.00153982			ENSG00000165572	89890	KBTBD6	-0.150099	0.00199702	0.0101997
	ENSG00000132507	1984	EIF5A	-0.182932	1.40527e-09	4.4269e-08			ENSG00000124406	10396	ATP8A1	0.605924	1.50031e-09	4.69321e-08			ENSG00000127423	79000	AUNIP	-0.150156	0.0104225	0.0400596
	ENSG00000181588	399664	MEX3D	-0.330119	1.40507e-09	4.4269e-08			ENSG00000111912	135112	NCOA7	0.605691	3.80393e-11	1.70262e-09			ENSG00000197728	6231	RPS26	-0.150205	1.27453e-05	0.00013961
	ENSG00000173273	8658	TNKS	0.172643	1.41447e-09	4.44959e-08			ENSG00000185250	285755	PPIL6	0.60561	6.99008e-08	1.44025e-06			ENSG00000004142	26073	POLDIP2	-0.150213	1.84072e-07	3.37819e-06
	ENSG00000143498	9015	TAF1A	0.315739	1.4652e-09	4.60272e-08			ENSG00000047346	56204	FAM214A	0.605109	8.52704e-26	5.01188e-23			ENSG00000159055	54069	MIS18A	-0.150275	0.00819182	0.0327541
	ENSG00000115977	22848	AAK1	0.335319	1.4717e-09	4.61664e-08			ENSG00000123407	3228	HOXC12	0.604605	0.000380516	0.00255826			ENSG00000196422	9858	PPP1R26	-0.150485	0.00608982	0.0256103
	ENSG00000063660	2817	GPC1	-0.486356	1.48884e-09	4.66384e-08			ENSG00000239713	60489	APOBEC3G	0.604603	0.000625916	0.00386824			ENSG00000143514	7159	TP53BP2	-0.150493	0.000540748	0.00342335
	ENSG00000124406	10396	ATP8A1	0.605924	1.50031e-09	4.69321e-08			ENSG00000154447	57630	SH3RF1	0.604338	1.68283e-16	2.33454e-14			ENSG00000165684	6621	SNAPC4	-0.150586	0.00800488	0.0321159
	ENSG00000280734			0.472343	1.51431e-09	4.73037e-08			ENSG00000184305	401145	CCSER1	0.60419	2.41857e-12	1.44415e-10			ENSG00000107021	54662	TBC1D13	-0.150592	0.00333313	0.0155646
	ENSG00000198839	11179	ZNF277	0.350752	1.52408e-09	4.75424e-08			ENSG00000233381			0.603988	0.00373816	0.017102			ENSG00000182108	28955	DEXI	-0.150594	0.00441905	0.0195716
	ENSG00000165688	23203	PMPCA	-0.221212	1.59488e-09	4.96815e-08			ENSG00000196937	10447	FAM3C	0.603489	3.75215e-07	6.35362e-06			ENSG00000168411	55159	RFWD3	-0.150615	0.001175	0.00654944
	ENSG00000128266	2781	GNAZ	-0.401208	1.59907e-09	4.97428e-08			ENSG00000186310	4675	NAP1L3	0.602719	0.0122829	0.0457232			ENSG00000131871	55829	SELENOS	-0.150621	0.000828093	0.00489039
	ENSG00000178537	788	SLC25A20	0.342098	1.60993e-09	5.00107e-08			ENSG00000007237	8522	GAS7	0.602461	0.000911682	0.00531656			ENSG00000176340	1351	COX8A	-0.150878	0.00112231	0.00629639
	ENSG00000249859	5820	PVT1	0.4944	1.61392e-09	5.00651e-08			ENSG00000253161			0.602281	0.000645384	0.00396988			ENSG00000104969	6449	SGTA	-0.150884	0.000385886	0.00258667
	ENSG00000168679	9122	SLC16A4	0.61906	1.66979e-09	5.17266e-08			ENSG00000134258	79679	VTCN1	0.601725	0.000503566	0.0032236			ENSG00000185624	5034	P4HB	-0.150929	4.16256e-05	0.000386054
	ENSG00000214063	7106	TSPAN4	-0.525597	1.68532e-09	5.21353e-08			ENSG00000166821	8800	PEX11A	0.600956	1.79993e-15	1.96105e-13			ENSG00000165689	10807	ENTR1	-0.151126	0.000404783	0.00269233
	ENSG00000175792	8607	RUVBL1	-0.165377	1.71598e-09	5.30101e-08			ENSG00000260949			0.600784	0.00621068	0.0260499			ENSG00000189319	9679	FAM53B	-0.151148	0.00713253	0.0291447
	ENSG00000112559	4188	MDFI	-0.656314	1.74442e-09	5.38143e-08			ENSG00000239653	100507062	PSMD6-AS2	0.600086	0.000159784	0.00121016			ENSG00000172315	112858	TP53RK	-0.151183	0.000364946	0.00246927
	ENSG00000064787	8537	BCAS1	1.03729	1.74823e-09	5.38576e-08			ENSG00000179299	79730	NSUN7	0.600025	6.95643e-13	4.61044e-11			ENSG00000105618	26121	PRPF31	-0.151389	0.000105024	0.000845911
	ENSG00000048544	55173	MRPS10	0.271686	1.77865e-09	5.47191e-08			ENSG00000237686	101929705	LOC101929705	0.599778	0.000623215	0.00385475			ENSG00000148229	54107	POLE3	-0.151418	6.70308e-05	0.000574715
	ENSG00000281641	552860	SAMD12-AS1	1.91324	1.79345e-09	5.50986e-08			ENSG00000176641	220441	RNF152	0.598993	0.000283284	0.00198842			ENSG00000225663	348262	MCRIP1	-0.151622	0.000928718	0.00538917
	ENSG00000183208	390637	GDPGP1	0.790254	1.81722e-09	5.57523e-08			ENSG00000139112	23710	GABARAPL1	0.598834	3.03767e-15	3.12656e-13			ENSG00000213619	4722	NDUFS3	-0.15166	1.12582e-05	0.000125601
	ENSG00000140859	3801	KIFC3	-0.554197	1.85458e-09	5.68204e-08			ENSG00000159840	7791	ZYX	0.598439	0.00204595	0.0104068			ENSG00000163348	90780	PYGO2	-0.151665	9.41069e-05	0.000769355
	ENSG00000099889	421	ARVCF	-0.391381	1.90465e-09	5.82746e-08			ENSG00000179862	163732	CITED4	0.598417	0.000137226	0.00106127			ENSG00000163832	54859	ELP6	-0.15174	0.000145346	0.00111442
	ENSG00000265241	9939	RBM8A	-0.138345	1.94077e-09	5.92174e-08			ENSG00000152926	51351	ZNF117	0.597621	9.36386e-06	0.000107805			ENSG00000143575	10456	HAX1	-0.151816	1.08826e-05	0.000122426
	ENSG00000064012	841	CASP8	0.264749	1.93915e-09	5.92174e-08			ENSG00000204634	11138	TBC1D8	0.597198	2.74912e-05	0.000270134			ENSG00000037757	84245	MRI1	-0.151947	0.0019797	0.0101252
	ENSG00000143621	3608	ILF2	-0.142757	2.00145e-09	6.08197e-08			ENSG00000107719	27143	PALD1	0.597024	0.0121389	0.0452926			ENSG00000040633	79142	PHF23	-0.152124	4.25075e-07	7.11165e-06
	ENSG00000071894	29894	CPSF1	-0.270043	1.99623e-09	6.08197e-08			ENSG00000261051			0.596977	0.00966912	0.0376302			ENSG00000213585	7416	VDAC1	-0.152183	1.33749e-05	0.000144943
	ENSG00000105135	10994	ILVBL	-0.248771	2.00143e-09	6.08197e-08			ENSG00000236947			0.596628	0.000891668	0.00521482			ENSG00000089693	8079	MLF2	-0.152201	3.29825e-08	7.36521e-07
	ENSG00000110880	23603	CORO1C	-0.3492	2.0057e-09	6.08659e-08			ENSG00000164241	401207	C5orf63	0.596557	8.61313e-05	0.000714349			ENSG00000093010	1312	COMT	-0.152327	1.34921e-05	0.000146001
	ENSG00000170876	79188	TMEM43	-0.223871	2.04204e-09	6.18845e-08			ENSG00000110446	51296	SLC15A3	0.596021	0.0101041	0.0390374			ENSG00000100416	55687	TRMU	-0.152431	0.000120876	0.000955667
	ENSG00000204356	7936	NELFE	-0.18839	2.06338e-09	6.24466e-08			ENSG00000234329			0.59438	0.00532933	0.0228796			ENSG00000139645	283373	ANKRD52	-0.152479	0.00498927	0.0216842
	ENSG00000116406	80267	EDEM3	0.337954	2.08832e-09	6.31158e-08			ENSG00000180712	728175	LINC02363	0.594005	0.0131105	0.0481222			ENSG00000032389	7260	EIPR1	-0.152537	3.7563e-05	0.000352509
	ENSG00000198315	7745	ZKSCAN8	0.275992	2.11485e-09	6.38314e-08			ENSG00000006432	4293	MAP3K9	0.593288	4.10765e-07	6.90391e-06			ENSG00000102317	5935	RBM3	-0.152581	1.36632e-11	6.93563e-10
	ENSG00000170561	153572	IRX2	-0.382061	2.14866e-09	6.46769e-08			ENSG00000151025	57512	GPR158	0.593264	5.68446e-07	9.22693e-06			ENSG00000180098	54952	TRNAU1AP	-0.15268	0.0137247	0.0499435
	ENSG00000132256	85363	TRIM5	0.315139	2.14744e-09	6.46769e-08			ENSG00000101605	8736	MYOM1	0.59299	0.00404132	0.0182349			ENSG00000127526	79939	SLC35E1	-0.152702	1.72332e-05	0.00018003
	ENSG00000127884	1892	ECHS1	-0.200059	2.19302e-09	6.59236e-08			ENSG00000198133	161145	TMEM229B	0.592723	0.000163708	0.00123569			ENSG00000105875	29062	WDR91	-0.152723	0.00121325	0.00672908
	ENSG00000100029	23481	PES1	-0.198345	2.20027e-09	6.60525e-08			ENSG00000135968	9648	GCC2	0.591678	8.93928e-11	3.68374e-09			ENSG00000135624	10574	CCT7	-0.152802	7.88886e-09	2.02062e-07
	ENSG00000177045	147912	SIX5	-0.36496	2.27323e-09	6.81512e-08			ENSG00000114982	55683	KANSL3	0.591425	1.83763e-15	1.97028e-13			ENSG00000109685	7468	NSD2	-0.152807	0.000113687	0.000907721
	ENSG00000125534	79144	PPDPF	-0.351753	2.27879e-09	6.82263e-08			ENSG00000228630	100124700	HOTAIR	0.591223	3.97887e-06	5.11661e-05			ENSG00000172081	126308	MOB3A	-0.152841	0.0023935	0.0118587
	ENSG00000142186	57410	SCYL1	-0.188574	2.28937e-09	6.84512e-08			ENSG00000257354			0.587721	4.42869e-05	0.00040689			ENSG00000108523	26001	RNF167	-0.152942	5.91178e-05	0.000517599
	ENSG00000083444	5351	PLOD1	-0.195694	2.29874e-09	6.86396e-08			ENSG00000273002			0.585767	0.000779258	0.00464746			ENSG00000122490	80148	PQLC1	-0.153273	0.00122795	0.00680048
	ENSG00000175166	5708	PSMD2	-0.155803	2.3048e-09	6.87286e-08			ENSG00000280347			0.585155	6.07974e-07	9.78428e-06			ENSG00000070785	8891	EIF2B3	-0.153373	0.000130418	0.00101778
	ENSG00000177380	8541	PPFIA3	-0.336548	2.32959e-09	6.93751e-08			ENSG00000132530	54739	XAF1	0.584991	2.10204e-06	2.95463e-05			ENSG00000103245	64428	CIAO3	-0.153394	3.50969e-05	0.000332286
	ENSG00000188486	3014	H2AFX	-0.401649	2.42429e-09	7.20992e-08			ENSG00000227953			0.582789	0.00585608	0.0247672			ENSG00000116863	54936	ADPRHL2	-0.153526	0.000486606	0.00313118
	ENSG00000103152	4350	MPG	-0.289572	2.46332e-09	7.31625e-08			ENSG00000176402	349149	GJC3	0.582152	0.000544902	0.0034438			ENSG00000120158	10171	RCL1	-0.153578	0.000928092	0.00538834
	ENSG00000152061	9910	RABGAP1L	0.374801	2.47715e-09	7.34755e-08			ENSG00000128683	2571	GAD1	0.581527	0.00202378	0.0103175			ENSG00000205903	100131017	ZNF316	-0.153741	0.0115945	0.043611
	ENSG00000173889	80012	PHC3	0.253824	2.49087e-09	7.37847e-08			ENSG00000069399	602	BCL3	0.581483	0.00431916	0.0192475			ENSG00000205937	10921	RNPS1	-0.153749	2.06706e-06	2.91464e-05
	ENSG00000143079	55917	CTTNBP2NL	0.316611	2.55897e-09	7.57014e-08			ENSG00000260597			0.580781	0.000531712	0.00337189			ENSG00000198728	8861	LDB1	-0.153754	0.000785327	0.00467934
	ENSG00000088448	55608	ANKRD10	0.272451	2.59287e-09	7.66028e-08			ENSG00000223776	100287902	LGALS8-AS1	0.580568	0.000933748	0.00541273			ENSG00000130382	4298	MLLT1	-0.153783	0.00300828	0.0143018
	ENSG00000197070	92714	ARRDC1	-0.284152	2.60214e-09	7.67753e-08			ENSG00000198353	3221	HOXC4	0.579346	0.00858006	0.0340081			ENSG00000120053	2805	GOT1	-0.153916	0.000137841	0.00106418
	ENSG00000146828	56996	SLC12A9	-0.300612	2.63628e-09	7.768e-08			ENSG00000231563			0.57898	0.000520519	0.00331314			ENSG00000100324	10454	TAB1	-0.154062	0.00049644	0.00318495
	ENSG00000114353	2771	GNAI2	-0.31324	2.64418e-09	7.78101e-08			ENSG00000008513	6482	ST3GAL1	0.578715	1.86383e-10	7.32899e-09			ENSG00000131748	10948	STARD3	-0.154346	9.5291e-05	0.000778181
	ENSG00000278540	31	ACACA	0.368988	2.67662e-09	7.86608e-08			ENSG00000206561	8292	COLQ	0.578585	0.00477995	0.0209247			ENSG00000137656	84811	BUD13	-0.154522	0.000748449	0.0044925
	ENSG00000117411	8704	B4GALT2	-0.270837	2.71114e-09	7.95708e-08			ENSG00000101443	10406	WFDC2	0.578012	0.00864889	0.0342194			ENSG00000111328	8099	CDK2AP1	-0.154611	5.8768e-07	9.51147e-06
	ENSG00000105325	51343	FZR1	-0.237471	2.77516e-09	8.13429e-08			ENSG00000178082			0.577962	8.70038e-05	0.000719448			ENSG00000028310	65980	BRD9	-0.154884	7.93814e-06	9.37506e-05
	ENSG00000228918	400799	LINC01344	2.40996	2.78499e-09	8.14172e-08			ENSG00000138356	316	AOX1	0.577834	0.00104544	0.00595661			ENSG00000160408	30815	ST6GALNAC6	-0.154955	0.00125447	0.00692468
	ENSG00000145687	23635	SSBP2	-0.452105	2.78348e-09	8.14172e-08			ENSG00000257758			0.576991	0.00543447	0.0232972			ENSG00000221838	9179	AP4M1	-0.155033	0.000185286	0.00137259
	ENSG00000007520	115939	TSR3	-0.277699	2.81472e-09	8.21787e-08			ENSG00000213997			0.576966	0.00482454	0.0210749			ENSG00000110841	8496	PPFIBP1	-0.155037	0.00141908	0.0076874
	ENSG00000130158	57572	DOCK6	-0.370248	2.82544e-09	8.23841e-08			ENSG00000124191	84969	TOX2	0.576144	0.0034054	0.015859			ENSG00000150764	85458	DIXDC1	-0.15505	0.000915135	0.00533227
	ENSG00000123374	1017	CDK2	-0.296469	2.83445e-09	8.2539e-08			ENSG00000137968	204962	SLC44A5	0.57425	0.000620911	0.00384156			ENSG00000094914	8086	AAAS	-0.155062	0.00022168	0.00159975
	ENSG00000067829	3421	IDH3G	-0.239217	2.85528e-09	8.30374e-08			ENSG00000244968	100506495	LIFR-AS1	0.572749	6.3678e-06	7.69199e-05			ENSG00000105323	11100	HNRNPUL1	-0.155086	5.38961e-05	0.000479971
	ENSG00000168395	84289	ING5	-0.259366	2.8979e-09	8.41673e-08			ENSG00000067066	6672	SP100	0.56998	3.63733e-27	2.80137e-24			ENSG00000146733	5723	PSPH	-0.155141	0.000346734	0.00236612
	ENSG00000108528	8402	SLC25A11	-0.232683	2.9164e-09	8.45945e-08			ENSG00000215126	644019	CBWD6	0.569572	6.46582e-08	1.34589e-06			ENSG00000185024	2972	BRF1	-0.155305	8.69894e-05	0.000719448
	ENSG00000127586	63922	CHTF18	-0.365236	2.95784e-09	8.55742e-08			ENSG00000196353	131034	CPNE4	0.568545	0.00886807	0.0349635			ENSG00000184675	139285	AMER1	-0.155328	0.00247966	0.0121962
	ENSG00000230590	100302692	FTX	0.463615	2.95535e-09	8.55742e-08			ENSG00000261115	100507421	TMEM178B	0.564886	0.000301736	0.00209771			ENSG00000126768	10245	TIMM17B	-0.155546	0.000293976	0.00205375
	ENSG00000105419	56917	MEIS3	-0.356351	2.98918e-09	8.63692e-08			ENSG00000253438	100750225	PCAT1	0.563798	0.0125699	0.0466051			ENSG00000141985	6455	SH3GL1	-0.15556	4.77574e-06	6.01953e-05
	ENSG00000065882	23216	TBC1D1	0.396775	3.02116e-09	8.71805e-08			ENSG00000275894			0.563617	0.00117767	0.00655739			ENSG00000116685	90231	KIAA2013	-0.155762	0.00010601	0.000852927
	ENSG00000128052	3791	KDR	3.3762	3.04099e-09	8.76392e-08			ENSG00000012660	60481	ELOVL5	0.563396	3.40543e-22	1.08658e-19			ENSG00000107263	2889	RAPGEF1	-0.155792	0.000143036	0.00109935
	ENSG00000261236	23246	BOP1	-0.284059	3.06837e-09	8.83144e-08			ENSG00000132669	54453	RIN2	0.562622	1.06214e-05	0.00011994			ENSG00000175166	5708	PSMD2	-0.155803	2.3048e-09	6.87286e-08
	ENSG00000196262	5478	PPIA	-0.194496	3.08186e-09	8.85887e-08			ENSG00000280202			0.56203	0.00125816	0.00693336			ENSG00000091732	51530	ZC3HC1	-0.155808	0.0020197	0.0103014
	ENSG00000177479	10425	ARIH2	0.172696	3.08638e-09	8.86046e-08			ENSG00000124766	6659	SOX4	0.561153	2.23089e-11	1.07155e-09			ENSG00000163918	5984	RFC4	-0.15582	0.00485447	0.0211726
	ENSG00000105856	26959	HBP1	0.270795	3.10571e-09	8.90451e-08			ENSG00000261770			0.560238	0.000471685	0.00305365			ENSG00000155755	65062	TMEM237	-0.155826	0.000322029	0.0022245
	ENSG00000197142	51703	ACSL5	1.45293	3.13505e-09	8.97709e-08			ENSG00000242094			0.557022	0.00160975	0.00851785			ENSG00000163382	128240	NAXE	-0.155858	0.000115969	0.000922751
	ENSG00000149480	9219	MTA2	-0.191324	3.14441e-09	8.99237e-08			ENSG00000127220	79575	ABHD8	0.554342	9.59747e-05	0.000782905			ENSG00000149136	6749	SSRP1	-0.156073	1.50432e-05	0.000160224
	ENSG00000158406	8365	HIST1H4H	-0.328725	3.14859e-09	8.99279e-08			ENSG00000110723	23086	EXPH5	0.553819	1.08427e-14	1.02615e-12			ENSG00000166794	5479	PPIB	-0.156091	2.77438e-06	3.7555e-05
	ENSG00000123124	11059	WWP1	0.424008	3.15381e-09	8.9962e-08			ENSG00000101115	57167	SALL4	0.553622	0.000807258	0.0047876			ENSG00000105726	57130	ATP13A1	-0.156125	0.00248283	0.0122092
	ENSG00000119801	51646	YPEL5	0.260059	3.16695e-09	9.02217e-08			ENSG00000147996	220869	CBWD5	0.553262	0.000153487	0.00117056			ENSG00000105186	84079	ANKRD27	-0.15619	1.25206e-07	2.41701e-06
	ENSG00000174738	9975	NR1D2	0.329062	3.28263e-09	9.33982e-08			ENSG00000157214	261729	STEAP2	0.552196	6.27178e-07	1.00705e-05			ENSG00000166887	23339	VPS39	-0.156387	0.000690994	0.00421235
	ENSG00000185404	93349	SP140L	0.861717	3.38692e-09	9.62429e-08			ENSG00000279114			0.549287	0.00518791	0.0224124			ENSG00000115317	27429	HTRA2	-0.156415	1.59775e-05	0.000169368
	ENSG00000152503	55521	TRIM36	-0.409949	3.40728e-09	9.65756e-08			ENSG00000198814	2710	GK	0.548771	8.63197e-05	0.00071538			ENSG00000168488	11273	ATXN2L	-0.156473	0.00702681	0.0287654
	ENSG00000108840	10014	HDAC5	-0.310573	3.40449e-09	9.65756e-08			ENSG00000204934	401431	ATP6V0E2-AS1	0.548608	0.000396349	0.00264568			ENSG00000143515	57198	ATP8B2	-0.156691	0.0101008	0.0390314
	ENSG00000099377	80270	HSD3B7	-0.309228	3.45052e-09	9.76773e-08			ENSG00000234690	101927043	EPCAM-DT	0.548037	0.00469051	0.0205982			ENSG00000099326	7593	MZF1	-0.156695	0.00275577	0.0133082
	ENSG00000185215	7127	TNFAIP2	0.835418	3.50387e-09	9.90619e-08			ENSG00000138798	1950	EGF	0.547562	3.70583e-06	4.8066e-05			ENSG00000161016	6132	RPL8	-0.156747	3.21273e-05	0.000308496
	ENSG00000106560	26157	GIMAP2	1.09658	3.5117e-09	9.91578e-08			ENSG00000148841	85450	ITPRIP	0.54634	0.000178065	0.00132835			ENSG00000156983	7862	BRPF1	-0.15675	0.000153831	0.00117143
	ENSG00000086717	5475	PPEF1	-0.7803	3.55665e-09	1.003e-07			ENSG00000062716	81671	VMP1	0.546328	1.31825e-23	5.55529e-21			ENSG00000174943	253980	KCTD13	-0.156775	0.00604803	0.025457
	ENSG00000083937	25978	CHMP2B	0.245119	3.73044e-09	1.05069e-07			ENSG00000234219			0.545667	0.000228854	0.00164673			ENSG00000108262	28964	GIT1	-0.156816	0.000541469	0.00342695
	ENSG00000213722	23564	DDAH2	-0.324647	3.7714e-09	1.06088e-07			ENSG00000245532	283131	NEAT1	0.545467	1.15435e-09	3.7384e-08			ENSG00000099800	26517	TIMM13	-0.156855	1.2305e-05	0.000135186
	ENSG00000196876	6334	SCN8A	2.07608	3.7935e-09	1.06576e-07			ENSG00000140563	55784	MCTP2	0.543945	7.1827e-05	0.000611145			ENSG00000169230	27166	PRELID1	-0.156877	1.28525e-06	1.90991e-05
	ENSG00000232434	389813	AJM1	-0.496496	3.87434e-09	1.0871e-07			ENSG00000171502	255631	COL24A1	0.542606	0.00726104	0.0295895			ENSG00000166908	79837	PIP4K2C	-0.156897	0.000642997	0.00395847
	ENSG00000120756	5357	PLS1	0.450038	3.9155e-09	1.09727e-07			ENSG00000279801			0.541684	0.00754087	0.0305339			ENSG00000185252	7625	ZNF74	-0.157041	0.000523588	0.00332715
	ENSG00000144369	165215	FAM171B	0.500945	3.98835e-09	1.11507e-07			ENSG00000134470	3601	IL15RA	0.541425	4.22294e-05	0.000390718			ENSG00000167491	54815	GATAD2A	-0.157414	0.000184769	0.00136967
	ENSG00000104529	1936	EEF1D	-0.226968	3.98899e-09	1.11507e-07			ENSG00000158321	26053	AUTS2	0.541234	0.0085341	0.03385			ENSG00000148484	6251	RSU1	-0.157503	2.79413e-05	0.000273355
	ENSG00000119333	89891	WDR34	-0.317911	3.99864e-09	1.11637e-07			ENSG00000184731	642273	FAM110C	0.539798	2.87789e-11	1.32805e-09			ENSG00000110711	9049	AIP	-0.157636	0.000301766	0.00209771
	ENSG00000176619	84823	LMNB2	-0.28568	4.03204e-09	1.12429e-07			ENSG00000100625	51804	SIX4	0.539567	1.74033e-11	8.56174e-10			ENSG00000108788	6945	MLX	-0.157659	0.000246385	0.00176265
	ENSG00000196208	9687	GREB1	-0.92234	4.10481e-09	1.14315e-07			ENSG00000099260	54873	PALMD	0.539477	0.010222	0.0394278			ENSG00000007080	115098	CCDC124	-0.157721	0.0110712	0.0421181
	ENSG00000105576	30000	TNPO2	-0.184268	4.14616e-09	1.15323e-07			ENSG00000081148	50939	IMPG2	0.539406	0.000268001	0.00189664			ENSG00000161013	11282	MGAT4B	-0.157728	1.07653e-05	0.000121374
	ENSG00000132906	842	CASP9	0.696331	4.16041e-09	1.15576e-07			ENSG00000185551	7026	NR2F2	0.537108	2.25916e-06	3.13991e-05			ENSG00000104228	23087	TRIM35	-0.157761	0.0044381	0.0196248
	ENSG00000272405			0.872927	4.31951e-09	1.19728e-07			ENSG00000276644	1602	DACH1	0.536924	0.00028126	0.00197736			ENSG00000072501	8243	SMC1A	-0.157812	0.00273026	0.0132107
	ENSG00000101384	182	JAG1	-0.738669	4.3206e-09	1.19728e-07			ENSG00000006468	2115	ETV1	0.536707	1.74479e-05	0.000182018			ENSG00000102103	10084	PQBP1	-0.157826	0.00351776	0.0162669
	ENSG00000127124	59269	HIVEP3	0.629861	4.41757e-09	1.22113e-07			ENSG00000166450	283659	PRTG	0.535834	0.00533707	0.0229017			ENSG00000150787	5805	PTS	-0.15786	0.00617548	0.0259168
	ENSG00000114439	56987	BBX	0.299645	4.42459e-09	1.22113e-07			ENSG00000167232	7644	ZNF91	0.535797	3.7156e-11	1.66642e-09			ENSG00000048140	26262	TSPAN17	-0.157927	0.00255118	0.0124766
	ENSG00000250722	6414	SELENOP	0.729045	4.42717e-09	1.22113e-07			ENSG00000129003	54832	VPS13C	0.535344	6.47068e-15	6.33871e-13			ENSG00000102119	2010	EMD	-0.157931	0.000232435	0.00167142
	ENSG00000263429	100289255	TMEM238L	1.99146	4.42855e-09	1.22113e-07			ENSG00000145012	4026	LPP	0.535056	1.04541e-10	4.26083e-09			ENSG00000242802	9907	AP5Z1	-0.157975	5.50339e-05	0.000487577
	ENSG00000109920	23360	FNBP4	0.193175	4.51826e-09	1.24433e-07			ENSG00000080493	8671	SLC4A4	0.534787	0.00073791	0.00443759			ENSG00000130164	3949	LDLR	-0.158035	0.00344949	0.0160309
	ENSG00000130396	4301	AFDN	0.179534	4.53638e-09	1.24778e-07			ENSG00000205707	144363	ETFRF1	0.534156	1.36719e-06	2.01826e-05			ENSG00000155229	64210	MMS19	-0.158053	9.68733e-06	0.000110582
	ENSG00000135766	54583	EGLN1	0.42959	4.58612e-09	1.25991e-07			ENSG00000156587	9246	UBE2L6	0.533284	1.39376e-22	4.7166e-20			ENSG00000104980	10469	TIMM44	-0.158089	3.89677e-07	6.57856e-06
	ENSG00000114812	7433	VIPR1	-0.481335	4.59542e-09	1.26092e-07			ENSG00000149043	90019	SYT8	0.533265	0.0130186	0.0478636			ENSG00000159685	84303	CHCHD6	-0.158112	0.00236913	0.0117536
	ENSG00000164056	10252	SPRY1	0.454774	4.67058e-09	1.27997e-07			ENSG00000164124	55314	TMEM144	0.531623	8.54417e-12	4.47967e-10			ENSG00000083457	3682	ITGAE	-0.158116	0.00060439	0.003756
	ENSG00000127838	25953	PNKD	-0.226859	4.71751e-09	1.29125e-07			ENSG00000275993	102724428	SIK1B	0.531375	0.00210067	0.0106415			ENSG00000185909	200942	KLHDC8B	-0.158119	0.00662812	0.0274757
	ENSG00000172270	682	BSG	-0.228674	4.75836e-09	1.30083e-07			ENSG00000137959	10964	IFI44L	0.530324	0.000323604	0.00223284			ENSG00000172977	10524	KAT5	-0.158153	4.83101e-06	6.07891e-05
	ENSG00000074071	65993	MRPS34	-0.253389	4.80502e-09	1.31198e-07			ENSG00000106261	7586	ZKSCAN1	0.530007	3.97601e-06	5.11661e-05			ENSG00000137478	9873	FCHSD2	-0.158333	0.0035434	0.0163651
	ENSG00000142230	10055	SAE1	-0.268146	4.85007e-09	1.32267e-07			ENSG00000277383			0.529999	0.0130177	0.0478636			ENSG00000127419	84286	TMEM175	-0.158355	0.00316351	0.0149199
	ENSG00000135363	4005	LMO2	1.94267	4.86899e-09	1.32621e-07			ENSG00000001561	22875	ENPP4	0.528304	7.89605e-08	1.5989e-06			ENSG00000169180	23214	XPO6	-0.158377	1.24145e-05	0.000136255
	ENSG00000148341	56904	SH3GLB2	-0.197339	4.88822e-09	1.32982e-07			ENSG00000156030	91748	ELMSAN1	0.527462	0.000167199	0.00125737			ENSG00000197858	8733	GPAA1	-0.158388	0.00020886	0.001521
	ENSG00000130725	9040	UBE2M	-0.208903	5.17567e-09	1.40631e-07			ENSG00000133985	23508	TTC9	0.526903	9.54742e-14	7.43002e-12			ENSG00000140474	25989	ULK3	-0.158442	0.00037951	0.00255312
	ENSG00000164761	4982	TNFRSF11B	-1.32068	5.2044e-09	1.4124e-07			ENSG00000130066	6303	SAT1	0.5261	0.0100183	0.0387862			ENSG00000122140	51116	MRPS2	-0.158566	0.00111895	0.00628404
	ENSG00000164896	10922	FASTK	-0.209144	5.35061e-09	1.45031e-07			ENSG00000162745	25903	OLFML2B	0.525763	0.000383747	0.00257542			ENSG00000110011	3338	DNAJC4	-0.158637	0.0100525	0.0388852
	ENSG00000162604	83941	TM2D1	0.294975	5.36988e-09	1.45377e-07			ENSG00000170525	5209	PFKFB3	0.525593	0.000500204	0.00320392			ENSG00000137073	55833	UBAP2	-0.158644	2.25827e-05	0.000227363
	ENSG00000170624	6444	SGCD	-1.31807	5.40603e-09	1.46179e-07			ENSG00000140548	374655	ZNF710	0.525348	0.00185261	0.00959159			ENSG00000112640	5528	PPP2R5D	-0.158684	0.000796265	0.0047312
	ENSG00000171219	55561	CDC42BPG	-0.412028	5.51623e-09	1.48978e-07			ENSG00000253669			0.525211	0.000601818	0.00374418			ENSG00000111737	11021	RAB35	-0.158806	4.65992e-06	5.89017e-05
	ENSG00000178075	54762	GRAMD1C	0.640595	5.61417e-09	1.5144e-07			ENSG00000109654	23321	TRIM2	0.525024	4.54399e-06	5.76648e-05			ENSG00000060069	9150	CTDP1	-0.158807	0.00900026	0.035391
	ENSG00000154102	404550	C16orf74	-0.67405	5.66882e-09	1.5273e-07			ENSG00000166349	5896	RAG1	0.524468	0.0039647	0.0179508			ENSG00000123444	55709	KBTBD4	-0.15902	0.000967504	0.00557801
	ENSG00000188976	26155	NOC2L	-0.293157	5.69911e-09	1.53243e-07			ENSG00000227855	442524	DPY19L2P3	0.524347	0.0032271	0.0151757			ENSG00000125445	51081	MRPS7	-0.159146	1.01902e-06	1.55783e-05
	ENSG00000004779	4706	NDUFAB1	-0.192775	5.70157e-09	1.53243e-07			ENSG00000198478	83699	SH3BGRL2	0.524344	1.60939e-05	0.00017044			ENSG00000091483	2271	FH	-0.159199	4.61942e-05	0.000422674
	ENSG00000213742	102724826	ZNF337-AS1	0.378679	5.7143e-09	1.534e-07			ENSG00000244119			0.523819	0.00737694	0.0299953			ENSG00000140104	122616	CLBA1	-0.159281	0.00503215	0.0218493
	ENSG00000015532	64132	XYLT2	-0.346834	5.73977e-09	1.53899e-07			ENSG00000143162	8804	CREG1	0.522483	1.0622e-05	0.00011994			ENSG00000204220	10471	PFDN6	-0.159302	0.00114809	0.00641067
	ENSG00000139438	84915	FAM222A	-0.533492	5.77433e-09	1.5464e-07			ENSG00000215493			0.522142	0.00436761	0.0194092			ENSG00000115289	84759	PCGF1	-0.159335	0.00125509	0.00692468
	ENSG00000118257	8828	NRP2	1.86155	5.85526e-09	1.5662e-07			ENSG00000118407	27145	FILIP1	0.521892	0.00135379	0.00739834			ENSG00000105698	7392	USF2	-0.159432	2.32126e-05	0.000232908
	ENSG00000071575	28951	TRIB2	-0.565772	5.8934e-09	1.57451e-07			ENSG00000135929	1593	CYP27A1	0.521296	0.000238618	0.00171148			ENSG00000160563	9442	MED27	-0.159435	0.000504537	0.00322704
	ENSG00000254109	100128750	RBPMS-AS1	1.17381	5.95363e-09	1.5887e-07			ENSG00000166016	25841	ABTB2	0.517564	2.04852e-07	3.7142e-06			ENSG00000143761	375	ARF1	-0.159576	0.0016042	0.00849451
	ENSG00000165916	5702	PSMC3	-0.200817	5.96134e-09	1.58886e-07			ENSG00000143412	8416	ANXA9	0.516459	0.0036082	0.016612			ENSG00000100300	706	TSPO	-0.159585	0.00942249	0.0367793
	ENSG00000138303	51008	ASCC1	0.24456	6.01985e-09	1.60254e-07			ENSG00000136068	2317	FLNB	0.516389	2.02309e-05	0.000207179			ENSG00000117360	9129	PRPF3	-0.159595	1.89696e-13	1.3983e-11
	ENSG00000130558	10439	OLFM1	-1.18	6.04775e-09	1.60805e-07			ENSG00000213801	399669	ZNF321P	0.515119	5.12515e-05	0.000461388			ENSG00000169020	521	ATP5ME	-0.159703	0.000103506	0.00083519
	ENSG00000130517	54858	PGPEP1	0.514472	6.25257e-09	1.66054e-07			ENSG00000130517	54858	PGPEP1	0.514472	6.25257e-09	1.66054e-07			ENSG00000159228	873	CBR1	-0.159735	0.00156481	0.00833531
	ENSG00000136280	83605	CCM2	-0.219121	6.26348e-09	1.66146e-07			ENSG00000133805	272	AMPD3	0.513794	0.0012423	0.00686803			ENSG00000182872	8241	RBM10	-0.159737	1.24445e-05	0.000136516
	ENSG00000175087	149420	PDIK1L	0.302209	6.2807e-09	1.66208e-07			ENSG00000260855			0.513456	0.00237182	0.0117643			ENSG00000213859	147040	KCTD11	-0.159918	0.00663024	0.0274794
	ENSG00000038358	23644	EDC4	-0.189498	6.2769e-09	1.66208e-07			ENSG00000185432	25840	METTL7A	0.512563	2.51937e-07	4.44823e-06			ENSG00000109066	54868	TMEM104	-0.160051	0.00518296	0.0223953
	ENSG00000139178	51279	C1RL	0.383088	6.34247e-09	1.67644e-07			ENSG00000114698	57088	PLSCR4	0.511338	1.91514e-06	2.72624e-05			ENSG00000008130	65220	NADK	-0.160088	0.000187866	0.00138848
	ENSG00000173137	203054	ADCK5	-0.275548	6.47572e-09	1.70964e-07			ENSG00000185033	10509	SEMA4B	0.51109	1.35105e-12	8.52422e-11			ENSG00000148985	27315	PGAP2	-0.160157	0.00336461	0.0156952
	ENSG00000161203	1173	AP2M1	-0.147247	6.55909e-09	1.72756e-07			ENSG00000127914	10142	AKAP9	0.510929	6.95052e-06	8.29717e-05			ENSG00000007541	9091	PIGQ	-0.160189	0.000430034	0.00282911
	ENSG00000115255	92840	REEP6	-0.364312	6.55669e-09	1.72756e-07			ENSG00000261324			0.510902	6.97776e-07	1.11082e-05			ENSG00000126062	11070	TMEM115	-0.160257	3.11041e-05	0.000299961
	ENSG00000042753	1175	AP2S1	-0.213512	6.72597e-09	1.76943e-07			ENSG00000203999	284751	LINC01270	0.50999	0.00170031	0.00891778			ENSG00000166333	3611	ILK	-0.16048	1.69254e-07	3.15286e-06
	ENSG00000167962	90850	ZNF598	-0.305643	6.83564e-09	1.79405e-07			ENSG00000198780	26049	FAM169A	0.509006	7.348e-08	1.49879e-06			ENSG00000164713	25798	BRI3	-0.160495	0.00418231	0.0187612
	ENSG00000006712	54623	PAF1	-0.267484	6.83337e-09	1.79405e-07			ENSG00000125775	27111	SDCBP2	0.508807	0.00395447	0.0179191			ENSG00000128311	7263	TST	-0.160588	0.00371194	0.0170099
	ENSG00000148400	4851	NOTCH1	-0.449676	6.8737e-09	1.80193e-07			ENSG00000138640	10144	FAM13A	0.508231	3.7867e-05	0.000355062			ENSG00000167272	51367	POP5	-0.160639	0.00358446	0.016524
	ENSG00000143590	1944	EFNA3	-0.591588	6.88953e-09	1.80396e-07			ENSG00000167183	79170	PRR15L	0.507894	0.000405872	0.00269877			ENSG00000182173	283989	TSEN54	-0.160707	0.000471567	0.00305365
	ENSG00000140521	5428	POLG	-0.214592	6.97051e-09	1.82303e-07			ENSG00000197054	284390	ZNF763	0.507384	0.00414543	0.0186107			ENSG00000110200	25906	ANAPC15	-0.160765	0.000366263	0.00247593
	ENSG00000163694	54502	RBM47	0.343806	6.98895e-09	1.82358e-07			ENSG00000279544			0.506551	0.00679377	0.0280064			ENSG00000160404	27433	TOR2A	-0.16087	0.00753642	0.030527
	ENSG00000170962	80310	PDGFD	1.16199	6.98827e-09	1.82358e-07			ENSG00000279561			0.504912	0.00166495	0.00876721			ENSG00000126803	3306	HSPA2	-0.1609	0.00117779	0.00655739
	ENSG00000067840	57595	PDZD4	-0.544857	7.06466e-09	1.84118e-07			ENSG00000145287	51316	PLAC8	0.504863	0.00163064	0.00860931			ENSG00000160917	10898	CPSF4	-0.161007	3.28679e-05	0.000314123
	ENSG00000156381	122416	ANKRD9	-0.238056	7.1257e-09	1.85492e-07			ENSG00000153982	284161	GDPD1	0.503461	1.15162e-12	7.39123e-11			ENSG00000132478	85451	UNK	-0.161021	6.12193e-06	7.43925e-05
	ENSG00000077092	5915	RARB	1.8298	7.18271e-09	1.86542e-07			ENSG00000135636	8291	DYSF	0.502861	0.00012204	0.000964191			ENSG00000139266	92979	MARCH9	-0.161057	0.0026945	0.0130687
	ENSG00000136451	7716	VEZF1	0.220565	7.18264e-09	1.86542e-07			ENSG00000198682	9060	PAPSS2	0.502607	0.0018855	0.00972804			ENSG00000116809	7709	ZBTB17	-0.161082	9.21058e-05	0.000754376
	ENSG00000179222	9500	MAGED1	-0.257979	7.2124e-09	1.87095e-07			ENSG00000165175	58526	MID1IP1	0.502604	1.09943e-06	1.66706e-05			ENSG00000239306	10432	RBM14	-0.161124	0.00048498	0.00312162
	ENSG00000136383	57538	ALPK3	0.740388	7.22201e-09	1.87127e-07			ENSG00000218586			0.502418	0.0123996	0.0460961			ENSG00000084693	60509	AGBL5	-0.161138	2.92725e-05	0.000284328
	ENSG00000233791	730227	LINC01136	1.77519	7.30846e-09	1.8871e-07			ENSG00000105464	2906	GRIN2D	0.50185	0.00188241	0.00971656			ENSG00000179262	5886	RAD23A	-0.161255	1.27405e-05	0.00013961
	ENSG00000135736	92922	CCDC102A	-0.475982	7.29467e-09	1.8871e-07			ENSG00000106785	9830	TRIM14	0.501035	1.75716e-06	2.52713e-05			ENSG00000178718	54913	RPP25	-0.161417	0.0133579	0.0488694
	ENSG00000198910	3897	L1CAM	-0.74797	7.30246e-09	1.8871e-07			ENSG00000144182	51601	LIPT1	0.50102	4.23707e-05	0.000391701			ENSG00000155368	1622	DBI	-0.16158	0.000248003	0.0017731
	ENSG00000166689	144100	PLEKHA7	0.610388	7.33881e-09	1.89275e-07			ENSG00000144369	165215	FAM171B	0.500945	3.98835e-09	1.11507e-07			ENSG00000159199	516	ATP5MC1	-0.161624	0.000161082	0.00121917
	ENSG00000008838	9862	MED24	-0.255424	7.44504e-09	1.91572e-07			ENSG00000213062			0.500212	0.00445418	0.0196764			ENSG00000131381	64145	RBSN	-0.161649	3.5545e-06	4.62645e-05
	ENSG00000196365	9361	LONP1	-0.229242	7.44046e-09	1.91572e-07			ENSG00000198246	55315	SLC29A3	0.500066	0.00217459	0.0109701			ENSG00000112118	4172	MCM3	-0.161761	0.0108839	0.0415257
	ENSG00000142168	6647	SOD1	-0.170344	7.48238e-09	1.92312e-07			ENSG00000133138	54885	TBC1D8B	0.499344	1.81046e-07	3.3336e-06			ENSG00000142409	126208	ZNF787	-0.161791	0.000137573	0.00106298
	ENSG00000105229	51588	PIAS4	-0.254243	7.78348e-09	1.99821e-07			ENSG00000158528	55607	PPP1R9A	0.498193	1.23593e-08	3.05022e-07			ENSG00000106263	8662	EIF3B	-0.161842	1.54259e-07	2.91487e-06
	ENSG00000010017	10048	RANBP9	-0.187402	7.832e-09	2.00835e-07			ENSG00000272750			0.496675	0.00566017	0.0240754			ENSG00000105723	2931	GSK3A	-0.16188	0.000295021	0.00205722
	ENSG00000135624	10574	CCT7	-0.152802	7.88886e-09	2.02062e-07			ENSG00000052344	5652	PRSS8	0.495712	1.72413e-10	6.83987e-09			ENSG00000169689	201254	CENPX	-0.161925	0.00216586	0.0109321
	ENSG00000188266	123688	HYKK	0.828615	8.06263e-09	2.06276e-07			ENSG00000026950	11119	BTN3A1	0.494896	2.37635e-17	3.63533e-15			ENSG00000150347	84159	ARID5B	-0.161927	0.00136922	0.00746256
	ENSG00000130821	6535	SLC6A8	-0.256906	8.28721e-09	2.11779e-07			ENSG00000270629	25832	NBPF14	0.49479	5.30142e-06	6.57453e-05			ENSG00000184983	4700	NDUFA6	-0.162042	0.000122697	0.000968355
	ENSG00000182150	375748	ERCC6L2	0.269436	8.40485e-09	2.1454e-07			ENSG00000110721	1119	CHKA	0.49448	6.66034e-10	2.30277e-08			ENSG00000134490	85019	TMEM241	-0.162153	0.00251389	0.0123293
	ENSG00000135870	149041	RC3H1	0.185201	8.55345e-09	2.18084e-07			ENSG00000109436	23158	TBC1D9	0.494415	9.82891e-06	0.000111776			ENSG00000106290	6878	TAF6	-0.16217	0.0016616	0.00875277
	ENSG00000175920	285489	DOK7	-1.52102	8.60203e-09	2.19072e-07			ENSG00000249859	5820	PVT1	0.4944	1.61392e-09	5.00651e-08			ENSG00000175931	63893	UBE2O	-0.162241	0.000366565	0.00247723
	ENSG00000281026	116828	N4BP2L2-IT2	0.719318	8.62819e-09	2.19488e-07			ENSG00000134138	4212	MEIS2	0.494378	1.47228e-05	0.000157186			ENSG00000137547	29088	MRPL15	-0.162244	1.35967e-05	0.00014699
	ENSG00000131378	23180	RFTN1	1.33451	8.65458e-09	2.19909e-07			ENSG00000103978	25963	TMEM87A	0.492398	4.28279e-07	7.1599e-06			ENSG00000100241	6305	SBF1	-0.162245	4.92469e-06	6.16552e-05
	ENSG00000065978	4904	YBX1	-0.147698	8.82633e-09	2.24018e-07			ENSG00000108448	147166	TRIM16L	0.492348	4.61607e-11	2.02157e-09			ENSG00000167792	4723	NDUFV1	-0.162397	7.99566e-08	1.6176e-06
	ENSG00000158615	84919	PPP1R15B	0.13887	8.89685e-09	2.25552e-07			ENSG00000144648	1238	ACKR2	0.492346	0.00442587	0.0195859			ENSG00000125834	140901	STK35	-0.162549	4.78238e-06	6.02451e-05
	ENSG00000205002	441376	AARD	-0.838868	9.00198e-09	2.27958e-07			ENSG00000174837	2015	ADGRE1	0.491539	0.000540083	0.00342012			ENSG00000178951	51341	ZBTB7A	-0.162555	0.0085036	0.033759
	ENSG00000179271	90480	GADD45GIP1	-0.231236	9.07585e-09	2.29569e-07			ENSG00000080298	5991	RFX3	0.49153	5.1653e-10	1.83998e-08			ENSG00000214087	339231	ARL16	-0.162675	6.79475e-05	0.000581682
	ENSG00000176485	11145	PLAAT3	1.14712	9.32935e-09	2.35714e-07			ENSG00000052795	57600	FNIP2	0.491189	1.67663e-07	3.13107e-06			ENSG00000125656	8192	CLPP	-0.162768	3.11832e-05	0.000300464
	ENSG00000071859	9130	FAM50A	-0.187992	9.43855e-09	2.38203e-07			ENSG00000132003	65249	ZSWIM4	0.490959	2.05758e-07	3.72718e-06			ENSG00000197774	197342	EME2	-0.162858	0.0100169	0.0387862
	ENSG00000125912	56926	NCLN	-0.217907	9.71332e-09	2.44861e-07			ENSG00000069493	29121	CLEC2D	0.490139	5.84816e-07	9.48291e-06			ENSG00000005156	3980	LIG3	-0.162904	6.88253e-07	1.09723e-05
	ENSG00000111640	2597	GAPDH	-0.222458	9.81341e-09	2.47106e-07			ENSG00000281344			0.489397	1.32151e-05	0.000143436			ENSG00000167747	84798	C19orf48	-0.163095	0.00140448	0.00762866
	ENSG00000130726	10155	TRIM28	-0.226829	9.89287e-09	2.48826e-07			ENSG00000186088	54103	GSAP	0.487998	2.34853e-12	1.41387e-10			ENSG00000196235	6829	SUPT5H	-0.163272	0.000114948	0.000916587
	ENSG00000182247	7325	UBE2E2	-0.249689	9.92748e-09	2.49415e-07			ENSG00000081923	5205	ATP8B1	0.486703	0.011176	0.0424227			ENSG00000127948	5447	POR	-0.163299	0.000155513	0.00118142
	ENSG00000197457	50861	STMN3	-0.564638	9.95837e-09	2.4991e-07			ENSG00000198520	339541	ARMH1	0.486521	0.00630777	0.0263373			ENSG00000127191	7186	TRAF2	-0.163301	6.48937e-05	0.000558967
	ENSG00000183258	51428	DDX41	-0.197113	1.00939e-08	2.53028e-07			ENSG00000213463	55333	SYNJ2BP	0.486418	7.24423e-19	1.45766e-16			ENSG00000068438	24140	FTSJ1	-0.163381	3.46887e-06	4.52289e-05
	ENSG00000171148	10474	TADA3	-0.193818	1.02319e-08	2.56198e-07			ENSG00000134107	8553	BHLHE40	0.486375	2.38794e-06	3.30048e-05			ENSG00000108591	1819	DRG2	-0.163384	2.22934e-06	3.1062e-05
	ENSG00000103769	8766	RAB11A	0.131664	1.04748e-08	2.61987e-07			ENSG00000130962	5638	PRRG1	0.484874	2.26799e-15	2.36708e-13			ENSG00000172775	80011	FAM192A	-0.163453	1.73359e-08	4.13671e-07
	ENSG00000116288	11315	PARK7	-0.148196	1.07982e-08	2.69173e-07			ENSG00000236830	100506428	CBR3-AS1	0.483898	1.3909e-05	0.000149714			ENSG00000099814	283638	CEP170B	-0.163696	0.00157229	0.0083712
	ENSG00000109790	51088	KLHL5	0.243358	1.07971e-08	2.69173e-07			ENSG00000075213	10371	SEMA3A	0.482825	0.00653218	0.0271569			ENSG00000145494	4726	NDUFS6	-0.163751	2.14023e-06	3.00186e-05
	ENSG00000167889	146664	MGAT5B	-0.66162	1.07845e-08	2.69173e-07			ENSG00000165288	254065	BRWD3	0.482401	5.67645e-13	3.83032e-11			ENSG00000213672	51517	NCKIPSD	-0.163841	0.000704022	0.00427524
	ENSG00000062282	84649	DGAT2	-0.555627	1.09071e-08	2.71584e-07			ENSG00000164463	153222	CREBRF	0.481371	3.48572e-11	1.5728e-09			ENSG00000149930	9344	TAOK2	-0.163935	3.87346e-05	0.000362134
	ENSG00000108106	27338	UBE2S	-0.358251	1.09209e-08	2.71623e-07			ENSG00000027075	5583	PRKCH	0.480225	2.72378e-07	4.76769e-06			ENSG00000165283	30968	STOML2	-0.163946	3.82395e-08	8.40628e-07
	ENSG00000111319	6337	SCNN1A	1.8176	1.12406e-08	2.79263e-07			ENSG00000270344			0.480074	3.53785e-06	4.60746e-05			ENSG00000137106	9380	GRHPR	-0.163991	9.81092e-06	0.000111629
	ENSG00000137145	55667	DENND4C	0.320744	1.13987e-08	2.82878e-07			ENSG00000107338	6461	SHB	0.479831	5.31902e-10	1.88572e-08			ENSG00000164885	1020	CDK5	-0.164002	0.00191552	0.00985785
	ENSG00000113407	6897	TARS	0.266283	1.16486e-08	2.88757e-07			ENSG00000162924	5966	REL	0.477907	1.55804e-17	2.48563e-15			ENSG00000126107	79654	HECTD3	-0.164177	0.00118165	0.00657666
	ENSG00000113742	80315	CPEB4	0.354153	1.18204e-08	2.92691e-07			ENSG00000267757	100287177	EML2-AS1	0.477528	0.00273182	0.0132125			ENSG00000185085	80789	INTS5	-0.164201	0.00336568	0.0156969
	ENSG00000131153	51659	GINS2	-0.464316	1.20153e-08	2.97189e-07			ENSG00000134250	4853	NOTCH2	0.476762	9.6741e-07	1.48912e-05			ENSG00000105438	10945	KDELR1	-0.164248	8.38676e-05	0.000697784
	ENSG00000100731	22990	PCNX1	0.185003	1.21818e-08	3.00975e-07			ENSG00000169129	84632	AFAP1L2	0.47639	1.12274e-05	0.000125382			ENSG00000166925	81628	TSC22D4	-0.16426	0.00347872	0.0161298
	ENSG00000158528	55607	PPP1R9A	0.498193	1.23593e-08	3.05022e-07			ENSG00000167964	25837	RAB26	0.476348	0.000439816	0.00288073			ENSG00000149743	83707	TRPT1	-0.164442	0.000371519	0.00250539
	ENSG00000102908	10725	NFAT5	0.359494	1.25508e-08	3.09407e-07			ENSG00000123096	8082	SSPN	0.476257	1.19215e-09	3.84419e-08			ENSG00000105518	374882	TMEM205	-0.164607	0.000203078	0.00148615
	ENSG00000168453	55806	HR	-0.767282	1.25903e-08	3.10037e-07			ENSG00000111846	2651	GCNT2	0.476024	4.82632e-17	7.1388e-15			ENSG00000103549	9810	RNF40	-0.164625	3.61735e-06	4.70003e-05
	ENSG00000005020	8935	SKAP2	1.06765	1.26304e-08	3.10683e-07			ENSG00000112379	57221	ARFGEF3	0.47542	2.38647e-08	5.51778e-07			ENSG00000165097	221656	KDM1B	-0.164663	0.0104467	0.0401252
	ENSG00000166734	113201	CASC4	0.268368	1.27628e-08	3.13593e-07			ENSG00000142197	9980	DOP1B	0.474974	6.13135e-05	0.00053327			ENSG00000245694	643911	CRNDE	-0.164775	0.00834719	0.0332518
	ENSG00000128050	10606	PAICS	-0.164793	1.29996e-08	3.19061e-07			ENSG00000267288	105371795	LOC105371795	0.473919	0.00659167	0.02735			ENSG00000128050	10606	PAICS	-0.164793	1.29996e-08	3.19061e-07
	ENSG00000126215	7517	XRCC3	-0.346361	1.33078e-08	3.26268e-07			ENSG00000272902	100506286	TBC1D8-AS1	0.473611	0.00624036	0.0261498			ENSG00000100401	5905	RANGAP1	-0.164824	2.39562e-07	4.25328e-06
	ENSG00000040608	65078	RTN4R	-0.702878	1.33549e-08	3.27064e-07			ENSG00000146376	93663	ARHGAP18	0.473109	5.17988e-05	0.000465159			ENSG00000170468	79697	RIOX1	-0.164884	0.000479534	0.00309281
	ENSG00000102780	160851	DGKH	0.444419	1.36077e-08	3.3289e-07			ENSG00000086205	2346	FOLH1	0.472345	0.00109154	0.00616266			ENSG00000108774	5878	RAB5C	-0.165227	0.000514808	0.00328333
	ENSG00000177303	57513	CASKIN2	-0.364285	1.36664e-08	3.3396e-07			ENSG00000280734			0.472343	1.51431e-09	4.73037e-08			ENSG00000007392	55692	LUC7L	-0.165349	0.000122368	0.000966099
	ENSG00000123131	10549	PRDX4	-0.200111	1.40811e-08	3.43716e-07			ENSG00000119547	9480	ONECUT2	0.472097	7.5415e-05	0.000636144			ENSG00000175792	8607	RUVBL1	-0.165377	1.71598e-09	5.30101e-08
	ENSG00000178409	57673	BEND3	-0.358844	1.41033e-08	3.43882e-07			ENSG00000183773	150209	AIFM3	0.472024	0.00362421	0.0166763			ENSG00000205250	1874	E2F4	-0.165463	1.0753e-07	2.10121e-06
	ENSG00000141198	10040	TOM1L1	0.370436	1.4141e-08	3.44427e-07			ENSG00000181016	286006	LSMEM1	0.471885	0.00557216	0.0237553			ENSG00000141994	56931	DUS3L	-0.165475	0.00215593	0.0108844
	ENSG00000177697	977	CD151	-0.228763	1.44797e-08	3.52293e-07			ENSG00000145632	10769	PLK2	0.470896	0.00060114	0.00374101			ENSG00000128595	813	CALU	-0.165495	5.91247e-07	9.55536e-06
	ENSG00000095059	1725	DHPS	-0.182964	1.49596e-08	3.63266e-07			ENSG00000170345	2353	FOS	0.470418	2.59994e-06	3.54948e-05			ENSG00000132382	10514	MYBBP1A	-0.165533	0.00236106	0.0117214
	ENSG00000124151	8202	NCOA3	0.43065	1.49633e-08	3.63266e-07			ENSG00000082153	9689	BZW1	0.47023	1.30714e-15	1.45248e-13			ENSG00000181045	284129	SLC26A11	-0.165582	0.00244135	0.0120406
	ENSG00000143198	4259	MGST3	-0.233246	1.50144e-08	3.63824e-07			ENSG00000185272	54033	RBM11	0.469932	5.48307e-06	6.77722e-05			ENSG00000263731			-0.165608	0.00510464	0.0220997
	ENSG00000198589	987	LRBA	0.241528	1.50188e-08	3.63824e-07			ENSG00000257027			0.469435	5.71849e-11	2.45149e-09			ENSG00000109919	23788	MTCH2	-0.165661	6.44192e-08	1.34342e-06
	ENSG00000197153	8356	HIST1H3J	-0.546261	1.53674e-08	3.71865e-07			ENSG00000153898	255231	MCOLN2	0.46932	4.70012e-05	0.000428767			ENSG00000087074	23645	PPP1R15A	-0.165677	0.00770467	0.0310963
	ENSG00000147799	80728	ARHGAP39	-0.352083	1.53921e-08	3.72059e-07			ENSG00000184584	340061	TMEM173	0.469147	0.000844552	0.00497838			ENSG00000105669	11316	COPE	-0.165746	3.03071e-05	0.000293034
	ENSG00000115421	64895	PAPOLG	0.205752	1.54471e-08	3.72984e-07			ENSG00000125434	399512	SLC25A35	0.468998	0.000153349	0.00117015			ENSG00000183597	128989	TANGO2	-0.165761	0.000234793	0.00168675
	ENSG00000163624	1040	CDS1	0.377521	1.54919e-08	3.73663e-07			ENSG00000148154	7357	UGCG	0.468988	1.65773e-10	6.59301e-09			ENSG00000134294	54407	SLC38A2	-0.165856	0.00662601	0.027472
	ENSG00000166033	5654	HTRA1	-0.472281	1.55693e-08	3.75125e-07			ENSG00000139132	121512	FGD4	0.46796	0.0109765	0.0417864			ENSG00000128245	7533	YWHAH	-0.165869	3.05208e-07	5.26802e-06
	ENSG00000230937	642587	MIR205HG	-0.618259	1.57035e-08	3.77951e-07			ENSG00000152778	24138	IFIT5	0.467734	6.03e-08	1.26223e-06			ENSG00000125652	84266	ALKBH7	-0.166039	0.00125721	0.00693157
	ENSG00000174917	125988	MICOS13	-0.225524	1.60082e-08	3.84868e-07			ENSG00000101871	4281	MID1	0.467275	4.30024e-16	5.48833e-14			ENSG00000116221	51253	MRPL37	-0.166095	4.11053e-07	6.90391e-06
	ENSG00000158470	9334	B4GALT5	0.461496	1.61257e-08	3.87276e-07			ENSG00000230590	100302692	FTX	0.463615	2.95535e-09	8.55742e-08			ENSG00000136463	51204	TACO1	-0.166197	1.87406e-07	3.42529e-06
	ENSG00000144452	26154	ABCA12	-0.727943	1.69517e-08	4.06677e-07			ENSG00000237296	641298	SMG1P1	0.462839	0.000289361	0.00202535			ENSG00000135045	55071	C9orf40	-0.166216	0.0133034	0.0487486
	ENSG00000143870	10130	PDIA6	-0.136674	1.70448e-08	4.08471e-07			ENSG00000146373	154214	RNF217	0.462456	2.02086e-06	2.86032e-05			ENSG00000158545	124245	ZC3H18	-0.166302	0.00241205	0.0119376
	ENSG00000150995	3708	ITPR1	0.719746	1.71386e-08	4.10279e-07			ENSG00000153029	3140	MR1	0.461705	2.54486e-13	1.82177e-11			ENSG00000171574	201514	ZNF584	-0.166352	0.00406398	0.0183039
	ENSG00000164976	57462	MYORG	-0.581854	1.71685e-08	4.10555e-07			ENSG00000158470	9334	B4GALT5	0.461496	1.61257e-08	3.87276e-07			ENSG00000132646	5111	PCNA	-0.166403	0.0115572	0.0435145
	ENSG00000085276	2122	MECOM	0.686184	1.73099e-08	4.13494e-07			ENSG00000259065			0.460824	0.00532585	0.022873			ENSG00000204348	1797	DXO	-0.166484	0.00900225	0.0353926
	ENSG00000172775	80011	FAM192A	-0.163453	1.73359e-08	4.13671e-07			ENSG00000179083	286499	FAM133A	0.460198	0.00256211	0.0125238			ENSG00000166881	23306	NEMP1	-0.166551	0.00346637	0.0160948
	ENSG00000114742	57599	WDR48	0.171425	1.74474e-08	4.15888e-07			ENSG00000170417	130827	TMEM182	0.458283	1.09169e-05	0.000122651			ENSG00000039650	11284	PNKP	-0.166552	2.73717e-05	0.000269198
	ENSG00000135519	23416	KCNH3	-1.02021	1.81252e-08	4.31585e-07			ENSG00000106617	51422	PRKAG2	0.457818	0.00137406	0.00748165			ENSG00000159842	29	ABR	-0.166634	0.00356167	0.0164359
	ENSG00000234678			1.82291	1.82742e-08	4.3467e-07			ENSG00000275180			0.456941	0.0097361	0.0378347			ENSG00000185379	5892	RAD51D	-0.166691	0.00347459	0.0161239
	ENSG00000164749	3174	HNF4G	0.93151	1.82976e-08	4.34763e-07			ENSG00000172915	26960	NBEA	0.45667	7.00773e-11	2.94206e-09			ENSG00000115677	3069	HDLBP	-0.16679	1.69922e-12	1.0513e-10
	ENSG00000152104	5784	PTPN14	-0.442817	1.83452e-08	4.35431e-07			ENSG00000144366	51454	GULP1	0.456531	5.00899e-07	8.24434e-06			ENSG00000140988	6187	RPS2	-0.166857	5.51151e-06	6.79684e-05
	ENSG00000006007	51573	GDE1	0.233846	1.84353e-08	4.37061e-07			ENSG00000147251	139818	DOCK11	0.456344	0.00131309	0.00718823			ENSG00000176715	197322	ACSF3	-0.166942	0.0015892	0.008441
	ENSG00000105298	58509	CACTIN	-0.224748	1.84531e-08	4.37061e-07			ENSG00000251615			0.45586	0.00255198	0.0124778			ENSG00000140829	9785	DHX38	-0.16696	7.35094e-06	8.73315e-05
	ENSG00000092200	57096	RPGRIP1	1.70395	1.86363e-08	4.40935e-07			ENSG00000105997	3200	HOXA3	0.455436	0.00284272	0.0136484			ENSG00000182208	81532	MOB2	-0.167058	0.000669596	0.00409645
	ENSG00000115694	10494	STK25	-0.20494	1.87274e-08	4.4262e-07			ENSG00000261654			0.45527	0.00914549	0.0358672			ENSG00000130147	23677	SH3BP4	-0.167083	0.000455252	0.00296358
	ENSG00000247011			1.1157	1.88104e-08	4.44111e-07			ENSG00000254996	404734	ANKHD1-EIF4EBP3	0.454919	0.00713183	0.0291447			ENSG00000005206	56928	SPPL2B	-0.16711	0.000760892	0.00455373
	ENSG00000101347	25939	SAMHD1	0.370188	1.91219e-08	4.50989e-07			ENSG00000164056	10252	SPRY1	0.454774	4.67058e-09	1.27997e-07			ENSG00000179115	2193	FARSA	-0.167203	1.16769e-06	1.75153e-05
	ENSG00000134644	9698	PUM1	0.177848	1.9281e-08	4.54264e-07			ENSG00000230837			0.454656	0.00876802	0.0346118			ENSG00000101193	54994	GID8	-0.167311	4.70151e-06	5.93603e-05
	ENSG00000182759	389692	MAFA	-1.27276	1.94216e-08	4.57094e-07			ENSG00000181019	1728	NQO1	0.454285	0.00892541	0.0351586			ENSG00000143224	5498	PPOX	-0.167407	0.000696484	0.00424174
	ENSG00000101997	28952	CCDC22	-0.239987	1.95334e-08	4.58813e-07			ENSG00000165813	55088	CCDC186	0.454076	1.30099e-05	0.000141814			ENSG00000089053	51433	ANAPC5	-0.167464	1.39795e-07	2.66609e-06
	ENSG00000102316	10916	MAGED2	-0.288004	1.95358e-08	4.58813e-07			ENSG00000154265	23461	ABCA5	0.454052	2.14042e-05	0.000217796			ENSG00000174306	23051	ZHX3	-0.167546	0.000590331	0.00368363
	ENSG00000115226	64838	FNDC4	-0.612781	1.96602e-08	4.61251e-07			ENSG00000165259	139324	HDX	0.453889	6.3824e-06	7.70546e-05			ENSG00000182979	9112	MTA1	-0.167688	6.66036e-06	7.98493e-05
	ENSG00000244754	10443	N4BP2L2	0.292878	2.02655e-08	4.74953e-07			ENSG00000143248	8490	RGS5	0.453811	0.0100814	0.0389699			ENSG00000112210	51715	RAB23	-0.167797	0.0030067	0.0143018
	ENSG00000162949	92291	CAPN13	0.750196	2.11532e-08	4.95237e-07			ENSG00000196812	80345	ZSCAN16	0.452792	9.9988e-06	0.00011342			ENSG00000144118	5899	RALB	-0.167801	5.39494e-06	6.67199e-05
	ENSG00000071553	537	ATP6AP1	-0.19015	2.13753e-08	4.99913e-07			ENSG00000279342			0.452387	0.000122901	0.000969623			ENSG00000116273	148479	PHF13	-0.167804	0.000324315	0.00223705
	ENSG00000170271	10826	FAXDC2	0.68103	2.15682e-08	5.03897e-07			ENSG00000204789			0.452099	0.00117369	0.00654378			ENSG00000074755	23140	ZZEF1	-0.167872	0.000416706	0.00275767
	ENSG00000113719	57222	ERGIC1	-0.376608	2.16543e-08	5.0538e-07			ENSG00000271425	100132406	NBPF10	0.451569	9.95862e-05	0.000808233			ENSG00000076382	10615	SPAG5	-0.167884	0.00146942	0.00791255
	ENSG00000137216	55362	TMEM63B	-0.21558	2.18363e-08	5.09096e-07			ENSG00000150907	2308	FOXO1	0.451046	2.55359e-07	4.4909e-06			ENSG00000168938	5480	PPIC	-0.168009	0.0121434	0.045302
	ENSG00000079432	23152	CIC	-0.31358	2.19778e-08	5.1186e-07			ENSG00000120756	5357	PLS1	0.450038	3.9155e-09	1.09727e-07			ENSG00000135622	10505	SEMA4F	-0.168097	0.00393893	0.0178768
	ENSG00000176842	10265	IRX5	-0.503539	2.20568e-08	5.13166e-07			ENSG00000135205	57639	CCDC146	0.449215	0.000139954	0.00107826			ENSG00000169592	283899	INO80E	-0.168194	3.1598e-07	5.43715e-06
	ENSG00000067225	5315	PKM	-0.236475	2.20809e-08	5.13191e-07			ENSG00000000460	55732	C1orf112	0.449073	1.17979e-05	0.00013032			ENSG00000102978	5432	POLR2C	-0.168283	2.60505e-05	0.00025745
	ENSG00000171700	10287	RGS19	-0.32458	2.27038e-08	5.27121e-07			ENSG00000123240	10133	OPTN	0.448695	5.83744e-10	2.04677e-08			ENSG00000099341	5714	PSMD8	-0.168314	3.82009e-05	0.000357593
	ENSG00000158711	2005	ELK4	0.285625	2.29261e-08	5.31729e-07			ENSG00000076770	55796	MBNL3	0.448217	2.73055e-06	3.70462e-05			ENSG00000106636	10652	YKT6	-0.168379	2.9827e-06	3.98914e-05
	ENSG00000136874	55014	STX17	0.267305	2.30356e-08	5.33713e-07			ENSG00000178974	55030	FBXO34	0.447975	5.85066e-07	9.48291e-06			ENSG00000134463	79746	ECHDC3	-0.168533	0.00388647	0.0176647
	ENSG00000124508	10385	BTN2A2	0.300661	2.36645e-08	5.47717e-07			ENSG00000060140	55359	STYK1	0.447171	1.30506e-05	0.000142119			ENSG00000134330	285148	IAH1	-0.168693	1.12259e-06	1.69526e-05
	ENSG00000112379	57221	ARFGEF3	0.47542	2.38647e-08	5.51778e-07			ENSG00000264895			0.446561	0.00406622	0.0183066			ENSG00000110107	27339	PRPF19	-0.168749	0.00889036	0.0350328
	ENSG00000168067	5871	MAP4K2	-0.332303	2.41196e-08	5.57096e-07			ENSG00000214652	442319	ZNF727	0.446242	0.00322239	0.0151616			ENSG00000161999	339123	JMJD8	-0.168811	9.76312e-05	0.000794967
	ENSG00000075234	55020	TTC38	-0.198613	2.4271e-08	5.60013e-07			ENSG00000029534	286	ANK1	0.44579	0.00222676	0.0111864			ENSG00000184281	10078	TSSC4	-0.168908	4.28788e-05	0.00039558
	ENSG00000066629	2009	EML1	-0.437109	2.46087e-08	5.6722e-07			ENSG00000115828	25797	QPCT	0.445455	0.00689655	0.0283516			ENSG00000163013	150726	FBXO41	-0.169002	0.0052395	0.0225872
	ENSG00000052126	54477	PLEKHA5	0.267444	2.48788e-08	5.72853e-07			ENSG00000139679	10161	LPAR6	0.445278	0.000183152	0.0013613			ENSG00000121152	23397	NCAPH	-0.169023	0.00504403	0.0218797
	ENSG00000130559	157922	CAMSAP1	-0.149388	2.52132e-08	5.79358e-07			ENSG00000198189	51170	HSD17B11	0.444598	0.000698557	0.00425246			ENSG00000268895	503538	A1BG-AS1	-0.16904	0.00676499	0.0279187
	ENSG00000135723	29109	FHOD1	-0.299681	2.51889e-08	5.79358e-07			ENSG00000102780	160851	DGKH	0.444419	1.36077e-08	3.3289e-07			ENSG00000130165	84337	ELOF1	-0.169153	1.1414e-05	0.000127084
	ENSG00000102893	5257	PHKB	0.258089	2.58241e-08	5.92788e-07			ENSG00000086289	54749	EPDR1	0.444396	0.000765046	0.00457491			ENSG00000185359	9146	HGS	-0.169354	7.95362e-07	1.24292e-05
	ENSG00000242265	23089	PEG10	-0.611492	2.58939e-08	5.93779e-07			ENSG00000175449	317671	RFESD	0.444152	0.000926678	0.00538389			ENSG00000108604	6603	SMARCD2	-0.169469	1.74084e-07	3.2267e-06
	ENSG00000185332	284186	TMEM105	-1.2382	2.5999e-08	5.95577e-07			ENSG00000276545			0.444135	0.0130553	0.0479824			ENSG00000160469	84446	BRSK1	-0.169645	0.00113101	0.0063327
	ENSG00000169718	64118	DUS1L	-0.252233	2.60534e-08	5.96213e-07			ENSG00000124145	6385	SDC4	0.443963	1.18487e-05	0.000130751			ENSG00000130706	11047	ADRM1	-0.169709	2.92976e-06	3.93011e-05
	ENSG00000091542	54890	ALKBH5	-0.210225	2.65964e-08	6.08016e-07			ENSG00000277693			0.443914	6.46019e-06	7.77835e-05			ENSG00000189159	51155	JPT1	-0.169745	8.96947e-06	0.000103961
	ENSG00000078246	7289	TULP3	-0.222183	2.6678e-08	6.09256e-07			ENSG00000170153	57484	RNF150	0.443746	0.000184007	0.00136584			ENSG00000132361	23277	CLUH	-0.169818	0.00173035	0.00904243
	ENSG00000093183	9117	SEC22C	-0.179288	2.73289e-08	6.23484e-07			ENSG00000105497	7728	ZNF175	0.443605	1.90422e-11	9.26598e-10			ENSG00000151503	23310	NCAPD3	-0.169836	0.00100246	0.00574662
	ENSG00000129245	9513	FXR2	-0.184122	2.76934e-08	6.31156e-07			ENSG00000280077			0.441435	0.00807591	0.0323485			ENSG00000135069	29968	PSAT1	-0.169871	0.000143211	0.00109994
	ENSG00000169439	6383	SDC2	-0.518483	2.78295e-08	6.33612e-07			ENSG00000123388	3227	HOXC11	0.440815	1.06946e-07	2.09163e-06			ENSG00000182199	6472	SHMT2	-0.170025	6.3266e-06	7.66021e-05
	ENSG00000013573	1663	DDX11	-0.283251	2.84777e-08	6.47709e-07			ENSG00000237984	11191	PTENP1	0.440754	3.78918e-05	0.000355147			ENSG00000049656	81037	CLPTM1L	-0.170222	0.00047835	0.00308785
	ENSG00000135932	51719	CAB39	0.262148	2.88016e-08	6.54236e-07			ENSG00000251151	100874365	HOXC-AS3	0.440514	0.000129652	0.00101385			ENSG00000146830	64599	GIGYF1	-0.170234	3.45566e-06	4.50831e-05
	ENSG00000128294	8459	TPST2	-0.346628	2.88233e-08	6.54236e-07			ENSG00000100068	91355	LRP5L	0.439916	0.00377535	0.0172403			ENSG00000177370	29928	TIMM22	-0.170246	0.00777164	0.0313151
	ENSG00000135090	51347	TAOK3	0.370122	2.91977e-08	6.62062e-07			ENSG00000061656	6676	SPAG4	0.439556	5.13501e-06	6.38944e-05			ENSG00000165527	382	ARF6	-0.17029	0.000427851	0.00281806
	ENSG00000121236	117854	TRIM6	0.825725	2.96022e-08	6.70552e-07			ENSG00000162545	55450	CAMK2N1	0.439452	1.00764e-05	0.000114184			ENSG00000142168	6647	SOD1	-0.170344	7.48238e-09	1.92312e-07
	ENSG00000105711	6324	SCN1B	-0.832146	2.96648e-08	6.71291e-07			ENSG00000101695	54941	RNF125	0.43886	0.0017805	0.00927631			ENSG00000070413	9993	DGCR2	-0.17035	0.000151554	0.00115725
	ENSG00000165775	65991	FUNDC2	-0.215849	2.97639e-08	6.72851e-07			ENSG00000135541	54806	AHI1	0.438806	1.52207e-10	6.11429e-09			ENSG00000102225	5127	CDK16	-0.170357	5.88789e-05	0.000515912
	ENSG00000161647	4356	MPP3	-0.331398	3.00136e-08	6.7781e-07			ENSG00000104154	7782	SLC30A4	0.438654	2.54185e-11	1.19773e-09			ENSG00000121104	81558	FAM117A	-0.170474	0.00895144	0.03523
	ENSG00000100911	5721	PSME2	0.263082	3.02916e-08	6.83398e-07			ENSG00000155085	221264	AK9	0.438573	5.50562e-06	6.79381e-05			ENSG00000088986	8655	DYNLL1	-0.17052	5.12796e-08	1.09287e-06
	ENSG00000156110	132	ADK	-0.27553	3.07305e-08	6.926e-07			ENSG00000124171	84612	PARD6B	0.438487	0.00155687	0.00830292			ENSG00000122687	29960	MRM2	-0.170604	0.000597648	0.00372446
	ENSG00000196776	961	CD47	0.327449	3.11827e-08	7.02083e-07			ENSG00000138413	3417	IDH1	0.438119	4.00933e-08	8.77066e-07			ENSG00000105443	9266	CYTH2	-0.170658	0.000420803	0.00277984
	ENSG00000171680	57449	PLEKHG5	-0.508531	3.13725e-08	7.04934e-07			ENSG00000153291	9481	SLC25A27	0.437992	0.00194663	0.00998807			ENSG00000106077	83451	ABHD11	-0.170679	0.000717512	0.00434064
	ENSG00000163975	4241	MELTF	0.318644	3.13656e-08	7.04934e-07			ENSG00000085871	4258	MGST2	0.436902	3.01572e-07	5.21333e-06			ENSG00000173905	27333	GOLIM4	-0.170792	0.00224555	0.0112555
	ENSG00000068831	10235	RASGRP2	-1.54033	3.14631e-08	7.0626e-07			ENSG00000137501	54843	SYTL2	0.436265	0.00300773	0.0143018			ENSG00000198331	219844	HYLS1	-0.170817	0.00974712	0.0378678
	ENSG00000068001	8692	HYAL2	-0.261357	3.16273e-08	7.09232e-07			ENSG00000196502	6817	SULT1A1	0.436147	0.00586173	0.0247864			ENSG00000112576	896	CCND3	-0.170899	0.00128059	0.00703442
	ENSG00000161036	222229	LRWD1	-0.247161	3.18195e-08	7.12827e-07			ENSG00000109787	51274	KLF3	0.434275	6.67672e-05	0.000572895			ENSG00000116237	23463	ICMT	-0.17108	3.33665e-05	0.000318207
	ENSG00000050426	25875	LETMD1	0.193943	3.23138e-08	7.23175e-07			ENSG00000068885	57560	IFT80	0.433105	2.3909e-06	3.30245e-05			ENSG00000174547	65003	MRPL11	-0.171087	0.000318549	0.00220572
	ENSG00000126351	7067	THRA	-0.414381	3.2639e-08	7.29722e-07			ENSG00000224081	101928079	SLC44A3-AS1	0.432815	9.62022e-06	0.000110132			ENSG00000130332	51690	LSM7	-0.171111	4.92446e-05	0.000445475
	ENSG00000089693	8079	MLF2	-0.152201	3.29825e-08	7.36521e-07			ENSG00000125772	56261	GPCPD1	0.432581	1.45607e-05	0.000155978			ENSG00000156873	5261	PHKG2	-0.171131	1.40008e-05	0.000150485
	ENSG00000197046	284266	SIGLEC15	1.28859	3.3009e-08	7.36521e-07			ENSG00000248405	553158	PRR5-ARHGAP8	0.432401	0.0134832	0.0492393			ENSG00000173950	152002	XXYLT1	-0.171237	0.000153622	0.00117064
	ENSG00000198265	9931	HELZ	0.19484	3.43963e-08	7.66708e-07			ENSG00000023287	9821	RB1CC1	0.431283	4.13166e-07	6.93317e-06			ENSG00000228474	100128731	OST4	-0.171298	9.8454e-07	1.51132e-05
	ENSG00000196141	26010	SPATS2L	0.869099	3.44563e-08	7.6728e-07			ENSG00000156675	80223	RAB11FIP1	0.431006	1.04547e-11	5.39275e-10			ENSG00000011132	9546	APBA3	-0.171814	0.00429588	0.0191629
	ENSG00000135127	92558	BICDL1	-0.272616	3.47174e-08	7.72324e-07			ENSG00000279253			0.430674	0.000279458	0.00196837			ENSG00000172500	9158	FIBP	-0.171829	7.01119e-06	8.36511e-05
	ENSG00000196787	8969	HIST1H2AG	-0.484741	3.48116e-08	7.73648e-07			ENSG00000124151	8202	NCOA3	0.43065	1.49633e-08	3.63266e-07			ENSG00000239672	4830	NME1	-0.171845	5.1421e-05	0.000462541
	ENSG00000238227	90120	TMEM250	-0.207243	3.52124e-08	7.81777e-07			ENSG00000164136	3600	IL15	0.430497	0.00506472	0.0219609			ENSG00000187778	10445	MCRS1	-0.171846	2.38799e-06	3.30048e-05
	ENSG00000037280	2324	FLT4	-0.806323	3.56861e-08	7.91508e-07			ENSG00000135052	51280	GOLM1	0.430356	0.000365687	0.00247337			ENSG00000254986	10072	DPP3	-0.172071	3.51106e-05	0.000332286
	ENSG00000161921	58191	CXCL16	0.349256	3.63627e-08	8.05716e-07			ENSG00000272070			0.430108	0.0133075	0.0487486			ENSG00000127580	84219	WDR24	-0.172107	0.00491431	0.0213918
	ENSG00000183010	5831	PYCR1	-0.222979	3.65009e-08	8.07976e-07			ENSG00000135766	54583	EGLN1	0.42959	4.58612e-09	1.25991e-07			ENSG00000234616	8629	JRK	-0.172129	0.00231857	0.0115515
	ENSG00000104812	2997	GYS1	-0.255909	3.70047e-08	8.18317e-07			ENSG00000134352	3572	IL6ST	0.428987	0.00902856	0.0354838			ENSG00000182087	91304	TMEM259	-0.172172	4.06463e-05	0.000377793
	ENSG00000130775	9473	THEMIS2	-0.558655	3.7154e-08	8.19994e-07			ENSG00000141232	10140	TOB1	0.428774	4.75749e-05	0.000432317			ENSG00000066044	1994	ELAVL1	-0.172338	3.80928e-07	6.44548e-06
	ENSG00000177084	5426	POLE	-0.310704	3.71349e-08	8.19994e-07			ENSG00000106392	56913	C1GALT1	0.428728	5.69397e-05	0.000501478			ENSG00000181788	6478	SIAH2	-0.17238	8.64295e-05	0.000716025
	ENSG00000260337			1.84674	3.7281e-08	8.21984e-07			ENSG00000166575	65084	TMEM135	0.427714	2.01433e-05	0.000206376			ENSG00000175643	116028	RMI2	-0.172512	0.00143046	0.00773756
	ENSG00000158286	388591	RNF207	0.839319	3.75048e-08	8.26104e-07			ENSG00000180488	374986	MIGA1	0.426722	6.25643e-10	2.17321e-08			ENSG00000100395	83746	L3MBTL2	-0.172559	2.2939e-06	3.18422e-05
	ENSG00000132017	90379	DCAF15	-0.371087	3.7891e-08	8.33789e-07			ENSG00000274020	388685	LINC01138	0.424424	1.16336e-05	0.000129079			ENSG00000172059	8462	KLF11	-0.172651	0.00970647	0.0377361
	ENSG00000165283	30968	STOML2	-0.163946	3.82395e-08	8.40628e-07			ENSG00000072310	6720	SREBF1	0.42434	2.07193e-06	2.91965e-05			ENSG00000140416	7168	TPM1	-0.172657	0.00107472	0.00609234
	ENSG00000165633	196740	VSTM4	-0.855088	3.86911e-08	8.4972e-07			ENSG00000153237	130940	CCDC148	0.42427	0.0115915	0.0436078			ENSG00000114388	10641	NPRL2	-0.17274	2.45942e-05	0.000245229
	ENSG00000090097	57060	PCBP4	-0.340341	3.91211e-08	8.5832e-07			ENSG00000205885	283314	C1RL-AS1	0.424012	0.000755183	0.00452563			ENSG00000176108	79643	CHMP6	-0.172805	6.96829e-05	0.00059397
	ENSG00000101849	6907	TBL1X	-0.27831	3.92238e-08	8.59729e-07			ENSG00000123124	11059	WWP1	0.424008	3.15381e-09	8.9962e-08			ENSG00000128928	3712	IVD	-0.172847	0.00186298	0.00963594
	ENSG00000177337			0.626731	4.00491e-08	8.76957e-07			ENSG00000229980	400604	TOB1-AS1	0.423216	7.75799e-06	9.17768e-05			ENSG00000186162	152302	CIDECP1	-0.172865	0.000714434	0.00432788
	ENSG00000138413	3417	IDH1	0.438119	4.00933e-08	8.77066e-07			ENSG00000280383			0.423011	3.09875e-05	0.000298966			ENSG00000138942	91445	RNF185	-0.173027	0.000623431	0.00385502
	ENSG00000163702	84818	IL17RC	-0.411837	4.10313e-08	8.96706e-07			ENSG00000274173			0.422925	9.69799e-06	0.000110582			ENSG00000147526	6867	TACC1	-0.173049	4.29827e-05	0.000396374
	ENSG00000132357	84674	CARD6	1.22445	4.24088e-08	9.25904e-07			ENSG00000198125	4151	MB	0.42222	0.000379312	0.00255256			ENSG00000117385	64175	P3H1	-0.173194	2.98356e-05	0.000289226
	ENSG00000167207	64127	NOD2	-0.826063	4.33275e-08	9.45038e-07			ENSG00000131080	60401	EDA2R	0.421491	0.00987834	0.0383176			ENSG00000161800	29127	RACGAP1	-0.173386	0.000491953	0.00316104
	ENSG00000110717	4728	NDUFS8	-0.194194	4.35329e-08	9.48593e-07			ENSG00000175155	388403	YPEL2	0.421461	1.59749e-05	0.000169368			ENSG00000166902	54948	MRPL16	-0.173404	0.00112228	0.00629639
	ENSG00000188643	140576	S100A16	-0.594646	4.54072e-08	9.88121e-07			ENSG00000048707	55187	VPS13D	0.421257	3.07661e-12	1.7485e-10			ENSG00000102178	8266	UBL4A	-0.173413	4.62294e-06	5.8525e-05
	ENSG00000215114	137886	UBXN2B	0.231489	4.5463e-08	9.88121e-07			ENSG00000203709			0.421108	1.07903e-06	1.63836e-05			ENSG00000175573	83638	C11orf68	-0.173434	0.00225703	0.0113029
	ENSG00000099203	11018	TMED1	-0.264351	4.54797e-08	9.88121e-07			ENSG00000129595	64097	EPB41L4A	0.42081	0.00407308	0.0183301			ENSG00000104884	2068	ERCC2	-0.173457	0.00034519	0.00235774
	ENSG00000115839	22930	RAB3GAP1	0.191727	4.55884e-08	9.89521e-07			ENSG00000068878	23198	PSME4	0.42018	1.99031e-06	2.82231e-05			ENSG00000117450	5052	PRDX1	-0.173553	7.61233e-07	1.20072e-05
	ENSG00000243477	24142	NAA80	-0.41451	4.60266e-08	9.98063e-07			ENSG00000249641	100874366	HOXC13-AS	0.419392	0.00105107	0.00597955			ENSG00000157014	9797	TATDN2	-0.173642	0.00671119	0.0277407
	ENSG00000054793	10079	ATP9A	0.345265	4.64632e-08	1.00655e-06			ENSG00000253785			0.419369	0.0072288	0.0294734			ENSG00000047644	55841	WWC3	-0.173747	0.000349738	0.00238371
	ENSG00000278259	80179	MYO19	-0.242396	4.66902e-08	1.01049e-06			ENSG00000178685	84875	PARP10	0.419366	5.77382e-06	7.07784e-05			ENSG00000203760	387103	CENPW	-0.173775	0.000145538	0.00111551
	ENSG00000154274	55286	C4orf19	0.349485	4.67535e-08	1.01088e-06			ENSG00000160179	9619	ABCG1	0.418538	0.000999792	0.00573455			ENSG00000173113	51504	TRMT112	-0.173797	1.37202e-06	2.0235e-05
	ENSG00000213694	1903	S1PR3	-0.686756	4.68392e-08	1.01175e-06			ENSG00000187240	79659	DYNC2H1	0.41834	1.27525e-05	0.000139621			ENSG00000151353	129787	TMEM18	-0.173892	0.000123474	0.000973108
	ENSG00000198753	5365	PLXNB3	-0.534272	4.72796e-08	1.02028e-06			ENSG00000214954	100130742	LRRC69	0.417325	0.00470206	0.0206373			ENSG00000100139	85377	MICALL1	-0.173892	0.00114296	0.00638678
	ENSG00000169696	79058	ASPSCR1	-0.192626	4.77797e-08	1.03008e-06			ENSG00000266947			0.416936	0.0129282	0.0476329			ENSG00000197381	104	ADARB1	-0.173894	0.0115994	0.0436151
	ENSG00000134452	84893	FBH1	-0.114074	4.81797e-08	1.0377e-06			ENSG00000196268	284443	ZNF493	0.416854	2.86038e-06	3.85764e-05			ENSG00000134809	26519	TIMM10	-0.174225	0.000138077	0.00106564
	ENSG00000177542	79751	SLC25A22	-0.398558	4.84214e-08	1.0419e-06			ENSG00000143494	79805	VASH2	0.416357	0.00616515	0.0258783			ENSG00000167925	84514	GHDC	-0.174369	0.00592676	0.0250187
	ENSG00000176531	653583	PHLDB3	-0.256667	4.85214e-08	1.04305e-06			ENSG00000048052	9734	HDAC9	0.415067	0.00359033	0.0165408			ENSG00000135916	81618	ITM2C	-0.17443	0.000250157	0.00178678
	ENSG00000068366	2182	ACSL4	0.401782	4.89952e-08	1.05222e-06			ENSG00000133808			0.413985	0.0131008	0.0481024			ENSG00000105171	10775	POP4	-0.174455	5.33743e-06	6.61003e-05
	ENSG00000129636	81533	ITFG1	0.223825	4.96853e-08	1.06602e-06			ENSG00000234420	100129482	ZNF37BP	0.413534	2.58421e-06	3.53023e-05			ENSG00000164535	221955	DAGLB	-0.174573	8.70374e-05	0.00071946
	ENSG00000134909	9743	ARHGAP32	0.261253	4.98267e-08	1.067e-06			ENSG00000187105	399671	HEATR4	0.413278	0.00264274	0.0128596			ENSG00000104886	55111	PLEKHJ1	-0.174804	0.000221383	0.00159812
	ENSG00000168101	84309	NUDT16L1	-0.300827	4.97894e-08	1.067e-06			ENSG00000236493			0.413023	0.00543548	0.0232972			ENSG00000136271	54606	DDX56	-0.174913	5.30168e-08	1.12453e-06
	ENSG00000123395	60673	ATG101	-0.221673	5.01778e-08	1.07349e-06			ENSG00000151117	144110	TMEM86A	0.413017	0.00045489	0.00296209			ENSG00000198721	10455	ECI2	-0.174913	0.000161933	0.00122389
	ENSG00000198771	92241	RCSD1	2.21716	5.076e-08	1.0849e-06			ENSG00000198464	147657	ZNF480	0.412138	2.06244e-05	0.000210822			ENSG00000168439	10963	STIP1	-0.175075	6.89634e-17	1.00019e-14
	ENSG00000159166	3898	LAD1	-0.325029	5.10163e-08	1.08934e-06			ENSG00000180881	84698	CAPS2	0.411483	8.94439e-05	0.000736085			ENSG00000151502	112936	VPS26B	-0.175332	7.24549e-06	8.62623e-05
	ENSG00000066735	26153	KIF26A	-0.974444	5.10761e-08	1.08957e-06			ENSG00000119446	92400	RBM18	0.411454	2.77795e-05	0.00027213			ENSG00000161956	26168	SENP3	-0.175352	0.000661413	0.00405286
	ENSG00000088986	8655	DYNLL1	-0.17052	5.12796e-08	1.09287e-06			ENSG00000182240	25825	BACE2	0.411299	0.00474403	0.0207924			ENSG00000174132	345757	FAM174A	-0.175564	0.00470378	0.0206403
	ENSG00000186862	79955	PDZD7	-0.773656	5.14565e-08	1.0956e-06			ENSG00000013441	1195	CLK1	0.411266	3.11834e-11	1.42645e-09			ENSG00000143569	9898	UBAP2L	-0.175714	7.81617e-07	1.22508e-05
	ENSG00000130038	84766	CRACR2A	0.732581	5.16372e-08	1.0984e-06			ENSG00000128340	5880	RAC2	0.410933	0.000571501	0.00358754			ENSG00000181789	22820	COPG1	-0.175834	2.03498e-06	2.87825e-05
	ENSG00000131941	85415	RHPN2	0.386973	5.20889e-08	1.10695e-06			ENSG00000035115	26751	SH3YL1	0.41078	9.37384e-07	1.44689e-05			ENSG00000174951	2523	FUT1	-0.175938	0.0110832	0.0421423
	ENSG00000106009	221927	BRAT1	-0.258003	5.25081e-08	1.1148e-06			ENSG00000169871	81844	TRIM56	0.410035	2.65966e-10	1.01199e-08			ENSG00000147536	84296	GINS4	-0.176014	0.00121514	0.00673453
	ENSG00000136271	54606	DDX56	-0.174913	5.30168e-08	1.12453e-06			ENSG00000204084	3633	INPP5B	0.409044	4.18622e-05	0.000387803			ENSG00000090621	8761	PABPC4	-0.176016	0.000557615	0.00351321
	ENSG00000112514	51596	CUTA	-0.204922	5.31235e-08	1.12572e-06			ENSG00000258405	147660	ZNF578	0.408333	0.0107986	0.0412992			ENSG00000164051	79714	CCDC51	-0.176221	0.000465488	0.00302229
	ENSG00000133247	84787	KMT5C	-0.296431	5.35421e-08	1.13352e-06			ENSG00000249850			0.407705	0.000800749	0.00475658			ENSG00000213923	1454	CSNK1E	-0.176407	1.13755e-06	1.71207e-05
	ENSG00000076067	5939	RBMS2	0.305749	5.40499e-08	1.14319e-06			ENSG00000107864	22849	CPEB3	0.406754	1.76972e-06	2.53738e-05			ENSG00000102096	11040	PIM2	-0.176479	0.00104402	0.00595004
	ENSG00000104365	3551	IKBKB	0.209173	5.57539e-08	1.17811e-06			ENSG00000180346	166815	TIGD2	0.405993	4.46896e-07	7.44326e-06			ENSG00000105556	54531	MIER2	-0.176544	0.000214203	0.00155231
	ENSG00000157778	84262	PSMG3	-0.258267	5.58837e-08	1.17974e-06			ENSG00000139083	2120	ETV6	0.40538	1.84566e-05	0.000191289			ENSG00000105063	22870	PPP6R1	-0.176585	0.000137695	0.00106342
	ENSG00000092068	23428	SLC7A8	-0.638528	5.60745e-08	1.18265e-06			ENSG00000132688	10763	NES	0.40486	0.00217732	0.0109701			ENSG00000196576	23654	PLXNB2	-0.176953	0.0052637	0.0226653
	ENSG00000168672	157638	LRATD2	0.922849	5.62847e-08	1.18596e-06			ENSG00000085465	5016	OVGP1	0.403653	0.00134876	0.00737265			ENSG00000185800	1762	DMWD	-0.176997	0.00021532	0.00155788
	ENSG00000164164	54726	OTUD4	0.271294	5.70527e-08	1.20101e-06			ENSG00000147852	7436	VLDLR	0.403032	4.06992e-06	5.21824e-05			ENSG00000133195	201266	SLC39A11	-0.177016	3.26962e-06	4.30817e-05
	ENSG00000157741	254048	UBN2	0.267898	5.74591e-08	1.20843e-06			ENSG00000274213			0.402901	0.0134737	0.0492126			ENSG00000010322	11188	NISCH	-0.177142	5.33893e-06	6.61003e-05
	ENSG00000233725			2.53597	5.75653e-08	1.20952e-06			ENSG00000068366	2182	ACSL4	0.401782	4.89952e-08	1.05222e-06			ENSG00000172922	84153	RNASEH2C	-0.177146	0.001796	0.00933747
	ENSG00000143801	5664	PSEN2	-0.287787	5.77877e-08	1.21305e-06			ENSG00000171729	55092	TMEM51	0.401626	0.000148966	0.00113944			ENSG00000235001			-0.177154	0.00814642	0.0325842
	ENSG00000100439	63874	ABHD4	0.299567	5.81211e-08	1.21891e-06			ENSG00000102409	56271	BEX4	0.401579	1.83531e-05	0.000190305			ENSG00000276293	8396	PIP4K2B	-0.177156	6.6375e-05	0.000569968
	ENSG00000167380	7769	ZNF226	0.235469	5.89551e-08	1.23524e-06			ENSG00000173334	10221	TRIB1	0.400681	0.00101881	0.00582869			ENSG00000160305	23181	DIP2A	-0.177331	2.75816e-06	3.73581e-05
	ENSG00000152778	24138	IFIT5	0.467734	6.03e-08	1.26223e-06			ENSG00000214595	400954	EML6	0.400592	4.82804e-05	0.000437817			ENSG00000139405	84934	RITA1	-0.177342	0.000333115	0.00229138
	ENSG00000171314	5223	PGAM1	-0.180389	6.06239e-08	1.26782e-06			ENSG00000065923	84679	SLC9A7	0.400182	0.000300626	0.00209174			ENSG00000148219	23245	ASTN2	-0.17749	0.00970303	0.0377293
	ENSG00000120149	4488	MSX2	-0.604751	6.28284e-08	1.3127e-06			ENSG00000108846	8714	ABCC3	0.399914	5.01197e-05	0.000452461			ENSG00000064545	54929	TMEM161A	-0.177495	0.00141145	0.00766094
	ENSG00000124198	10564	ARFGEF2	0.164006	6.36304e-08	1.32821e-06			ENSG00000214425			0.399653	0.00721983	0.0294427			ENSG00000105258	5438	POLR2I	-0.177495	1.28543e-05	0.000140391
	ENSG00000109919	23788	MTCH2	-0.165661	6.44192e-08	1.34342e-06			ENSG00000179456	10472	ZBTB18	0.398887	0.000827517	0.00488957			ENSG00000115211	8890	EIF2B4	-0.177571	0.000433371	0.00284519
	ENSG00000271917			1.3595	6.46482e-08	1.34589e-06			ENSG00000107890	22852	ANKRD26	0.398804	0.000280385	0.00197241			ENSG00000125458	30833	NT5C	-0.177755	0.0014825	0.00797295
	ENSG00000215126	644019	CBWD6	0.569572	6.46582e-08	1.34589e-06			ENSG00000276900			0.39837	0.000436636	0.00286313			ENSG00000184900	6612	SUMO3	-0.177776	7.00266e-10	2.39884e-08
	ENSG00000184678	8349	HIST2H2BE	-0.40645	6.47905e-08	1.34739e-06			ENSG00000281195			0.396859	0.00140304	0.00762272			ENSG00000198816	140467	ZNF358	-0.177841	0.00666102	0.0275712
	ENSG00000162695	148867	SLC30A7	0.187891	6.62187e-08	1.37581e-06			ENSG00000065882	23216	TBC1D1	0.396775	3.02116e-09	8.71805e-08			ENSG00000087586	6790	AURKA	-0.178093	0.000707703	0.00429176
	ENSG00000003249	79007	DBNDD1	-0.294638	6.68586e-08	1.38781e-06			ENSG00000229692			0.396173	0.0126515	0.0468143			ENSG00000124562	6631	SNRPC	-0.178316	3.20923e-10	1.2067e-08
	ENSG00000147684	4715	NDUFB9	-0.143641	6.74252e-08	1.39827e-06			ENSG00000151239	5756	TWF1	0.394945	6.71804e-07	1.07407e-05			ENSG00000103197	7249	TSC2	-0.17836	6.52788e-05	0.000561418
	ENSG00000159208	148523	CIART	-0.533745	6.74897e-08	1.39831e-06			ENSG00000073331	80216	ALPK1	0.394917	6.22569e-10	2.1677e-08			ENSG00000167553	84790	TUBA1C	-0.178442	1.56939e-07	2.95412e-06
	ENSG00000113368	4001	LMNB1	-0.297453	6.78591e-08	1.40467e-06			ENSG00000241484	23779	ARHGAP8	0.392975	4.6114e-05	0.000422287			ENSG00000172037	3913	LAMB2	-0.178442	0.000217598	0.00157334
	ENSG00000163681	7871	SLMAP	0.194021	6.94105e-08	1.43545e-06			ENSG00000125850	58495	OVOL2	0.392927	0.000426807	0.00281451			ENSG00000002330	572	BAD	-0.178471	0.000188669	0.00139257
	ENSG00000105364	51073	MRPL4	-0.26942	6.95389e-08	1.43677e-06			ENSG00000188994	23036	ZNF292	0.392249	3.20594e-07	5.50382e-06			ENSG00000118655	64858	DCLRE1B	-0.178488	0.000973359	0.00561032
	ENSG00000086666	54469	ZFAND6	0.226692	6.96756e-08	1.43694e-06			ENSG00000162999	142679	DUSP19	0.39218	0.000109356	0.00087669			ENSG00000119559	148223	C19orf25	-0.178491	4.37224e-05	0.000402697
	ENSG00000198792	25829	TMEM184B	-0.26604	6.96131e-08	1.43694e-06			ENSG00000172943	23133	PHF8	0.391233	0.000189791	0.00139907			ENSG00000262049			-0.178509	0.00386428	0.0175781
	ENSG00000185250	285755	PPIL6	0.60561	6.99008e-08	1.44025e-06			ENSG00000152217	26040	SETBP1	0.391114	1.21593e-05	0.000133848			ENSG00000166483	7465	WEE1	-0.178513	2.9006e-05	0.000282287
	ENSG00000165548	57156	TMEM63C	-0.315708	7.05038e-08	1.45134e-06			ENSG00000009765	389434	IYD	0.391097	0.00517462	0.0223723			ENSG00000137497	4926	NUMA1	-0.178595	0.00112262	0.00629639
	ENSG00000178927	79415	CYBC1	-0.254995	7.0874e-08	1.45762e-06			ENSG00000197208	6583	SLC22A4	0.391012	0.0104454	0.0401252			ENSG00000136026	10970	CKAP4	-0.178725	0.000190475	0.00140312
	ENSG00000228594	643988	FNDC10	-0.426425	7.12734e-08	1.46448e-06			ENSG00000117528	5825	ABCD3	0.390066	6.64403e-06	7.96962e-05			ENSG00000089094	84678	KDM2B	-0.178729	1.79754e-06	2.57359e-05
	ENSG00000114127	54464	XRN1	0.328399	7.15628e-08	1.46908e-06			ENSG00000229152			0.389974	5.25451e-05	0.000470746			ENSG00000110218	24145	PANX1	-0.178796	1.28639e-05	0.000140427
	ENSG00000141542	10966	RAB40B	-0.333866	7.21707e-08	1.48019e-06			ENSG00000137312	10211	FLOT1	0.389901	7.8528e-07	1.2291e-05			ENSG00000178982	27335	EIF3K	-0.178868	9.41747e-08	1.86636e-06
	ENSG00000149403	2900	GRIK4	-1.3547	7.22895e-08	1.48074e-06			ENSG00000197980	389170	LEKR1	0.389322	0.00598964	0.0252555			ENSG00000105568	5518	PPP2R1A	-0.178881	2.24313e-07	4.01123e-06
	ENSG00000185442	400451	FAM174B	0.821721	7.23299e-08	1.48074e-06			ENSG00000198707	80184	CEP290	0.389083	3.85072e-05	0.000360309			ENSG00000141456	27043	PELP1	-0.178897	0.00142809	0.00772769
	ENSG00000119630	5228	PGF	-0.538873	7.24085e-08	1.48099e-06			ENSG00000256043	1519	CTSO	0.388875	0.000218631	0.00157979			ENSG00000147123	54539	NDUFB11	-0.178922	5.01517e-07	8.24844e-06
	ENSG00000122863	9469	CHST3	-0.598411	7.28981e-08	1.48828e-06			ENSG00000082269	57579	FAM135A	0.388766	4.61523e-07	7.66403e-06			ENSG00000089220	5037	PEBP1	-0.179059	8.4013e-10	2.82633e-08
	ENSG00000183207	10856	RUVBL2	-0.192037	7.28324e-08	1.48828e-06			ENSG00000124107	6590	SLPI	0.388601	0.00158956	0.008441			ENSG00000093183	9117	SEC22C	-0.179288	2.73289e-08	6.23484e-07
	ENSG00000198780	26049	FAM169A	0.509006	7.348e-08	1.49879e-06			ENSG00000248923			0.388011	0.0104741	0.0402096			ENSG00000078808	51150	SDF4	-0.179303	4.78294e-07	7.91897e-06
	ENSG00000047849	4134	MAP4	-0.225789	7.36356e-08	1.50059e-06			ENSG00000197969	23230	VPS13A	0.387976	1.35799e-07	2.5968e-06			ENSG00000149257	871	SERPINH1	-0.179307	0.00299904	0.01427
	ENSG00000182272	338707	B4GALNT4	-0.372155	7.43327e-08	1.51342e-06			ENSG00000170161	728673	LOC728673	0.387713	0.00626437	0.0262014			ENSG00000160087	118424	UBE2J2	-0.179328	8.5271e-10	2.85109e-08
	ENSG00000164687	2171	FABP5	-0.394296	7.54546e-08	1.53486e-06			ENSG00000162645	2634	GBP2	0.387567	0.00228114	0.0114006			ENSG00000169223	10960	LMAN2	-0.179395	2.21417e-10	8.58566e-09
	ENSG00000185658	54014	BRWD1	0.311395	7.59568e-08	1.54367e-06			ENSG00000186409	728621	CCDC30	0.387508	0.00246671	0.012146			ENSG00000095485	55280	CWF19L1	-0.179474	3.33818e-06	4.38971e-05
	ENSG00000177200	80205	CHD9	0.355639	7.70446e-08	1.56436e-06			ENSG00000231721	378805	LINC-PINT	0.387507	1.31806e-05	0.000143255			ENSG00000168286	57215	THAP11	-0.179634	3.98318e-05	0.000371261
	ENSG00000086548	4680	CEACAM6	1.4175	7.7311e-08	1.56834e-06			ENSG00000165025	6850	SYK	0.387482	0.00138308	0.00752709			ENSG00000166189	79803	HPS6	-0.179743	1.3115e-05	0.000142681
	ENSG00000183111	389337	ARHGEF37	-0.487152	7.77191e-08	1.57519e-06			ENSG00000131941	85415	RHPN2	0.386973	5.20889e-08	1.10695e-06			ENSG00000185122	3297	HSF1	-0.17978	3.61849e-05	0.000340865
	ENSG00000001561	22875	ENPP4	0.528304	7.89605e-08	1.5989e-06			ENSG00000171121	27094	KCNMB3	0.38692	0.00156611	0.00834024			ENSG00000091651	23594	ORC6	-0.179802	0.00367953	0.016895
	ENSG00000167792	4723	NDUFV1	-0.162397	7.99566e-08	1.6176e-06			ENSG00000261437	100288748	LOC100288748	0.385938	0.00403067	0.0182016			ENSG00000087903	5990	RFX2	-0.180333	0.0077162	0.031131
	ENSG00000123933	10608	MXD4	-0.260047	8.0758e-08	1.63234e-06			ENSG00000256223	7556	ZNF10	0.385786	9.67279e-06	0.000110564			ENSG00000171314	5223	PGAM1	-0.180389	6.06239e-08	1.26782e-06
	ENSG00000178149	55152	DALRD3	-0.473201	8.08386e-08	1.63249e-06			ENSG00000087253	54947	LPCAT2	0.385718	9.46151e-08	1.87095e-06			ENSG00000141696	10609	P3H4	-0.180453	2.61411e-06	3.56666e-05
	ENSG00000214796			-0.410132	8.11107e-08	1.6365e-06			ENSG00000132122	54558	SPATA6	0.38498	2.53654e-05	0.000252354			ENSG00000160446	84885	ZDHHC12	-0.180559	4.61826e-05	0.000422674
	ENSG00000100304	23170	TTLL12	-0.247593	8.44941e-08	1.70323e-06			ENSG00000136866	7539	ZFP37	0.384791	0.000652418	0.00400853			ENSG00000072864	54820	NDE1	-0.180774	0.00341866	0.0159075
	ENSG00000173156	29984	RHOD	-0.355199	8.46519e-08	1.70487e-06			ENSG00000272525			0.383377	0.00798375	0.0320426			ENSG00000204922	790955	UQCC3	-0.18086	5.4058e-05	0.000480903
	ENSG00000141570	57332	CBX8	-0.256861	8.58457e-08	1.72735e-06			ENSG00000100784	9252	RPS6KA5	0.383353	0.000956987	0.00552879			ENSG00000128973	54982	CLN6	-0.180972	0.00133299	0.00729001
	ENSG00000108561	708	C1QBP	-0.186507	8.66957e-08	1.74289e-06			ENSG00000083097	23033	DOP1A	0.38318	4.06507e-14	3.4005e-12			ENSG00000183579	84133	ZNRF3	-0.181082	0.00106575	0.00605224
	ENSG00000063245	29924	EPN1	-0.26487	8.71742e-08	1.75093e-06			ENSG00000246263	101927221	UBR5-AS1	0.383158	0.0050927	0.0220522			ENSG00000148248	6836	SURF4	-0.181099	3.72535e-07	6.31303e-06
	ENSG00000104738	4173	MCM4	-0.328581	8.73868e-08	1.75362e-06			ENSG00000139178	51279	C1RL	0.383088	6.34247e-09	1.67644e-07			ENSG00000181396	79701	OGFOD3	-0.181148	4.4134e-05	0.000405923
	ENSG00000140264	10169	SERF2	-0.230587	8.75901e-08	1.75613e-06			ENSG00000130449	57688	ZSWIM6	0.382785	8.45849e-06	9.88991e-05			ENSG00000091640	9552	SPAG7	-0.181254	1.90344e-06	2.71477e-05
	ENSG00000160214	8568	RRP1	-0.252497	8.78194e-08	1.75914e-06			ENSG00000145685	10184	LHFPL2	0.381357	7.93735e-10	2.69423e-08			ENSG00000162585	199990	FAAP20	-0.181266	0.00277743	0.0133954
	ENSG00000011485	5536	PPP5C	-0.224893	8.8482e-08	1.77083e-06			ENSG00000188013			0.380775	0.0106696	0.0408617			ENSG00000178896	54512	EXOSC4	-0.181311	0.00220431	0.0110936
	ENSG00000180921	286077	FAM83H	-0.339274	8.91077e-08	1.78175e-06			ENSG00000279133			0.380512	0.00504184	0.0218787			ENSG00000070047	57661	PHRF1	-0.181363	0.000179654	0.00133886
	ENSG00000197852	55924	INKA2	-0.568315	8.98909e-08	1.79581e-06			ENSG00000102699	143	PARP4	0.379868	4.4771e-05	0.000410998			ENSG00000149761	84304	NUDT22	-0.181428	0.000337109	0.00231245
	ENSG00000070214	23446	SLC44A1	0.306389	9.00754e-08	1.7976e-06			ENSG00000226964			0.379701	0.00160045	0.00848269			ENSG00000104964	166	TLE5	-0.181506	9.46577e-08	1.87095e-06
	ENSG00000167862	3396	MRPL58	-0.144578	9.01417e-08	1.7976e-06			ENSG00000197696	4828	NMB	0.379359	0.002898	0.0138542			ENSG00000053372	51154	MRTO4	-0.181547	5.71581e-06	7.01443e-05
	ENSG00000183020	161	AP2A2	-0.24831	9.03471e-08	1.80009e-06			ENSG00000213742	102724826	ZNF337-AS1	0.378679	5.7143e-09	1.534e-07			ENSG00000180902	728294	D2HGDH	-0.181566	0.000122313	0.000966001
	ENSG00000164086	1849	DUSP7	-0.40083	9.08143e-08	1.80779e-06			ENSG00000163624	1040	CDS1	0.377521	1.54919e-08	3.73663e-07			ENSG00000125459	55154	MSTO1	-0.181625	8.28619e-06	9.70487e-05
	ENSG00000177548	79874	RABEP2	-0.317618	9.1874e-08	1.82563e-06			ENSG00000230457			0.377324	0.000803964	0.00477372			ENSG00000198026	63925	ZNF335	-0.181676	2.17286e-05	0.000220195
	ENSG00000007216	9058	SLC13A2	2.41958	9.18705e-08	1.82563e-06			ENSG00000138772	306	ANXA3	0.377251	3.62929e-05	0.000341737			ENSG00000171824	5394	EXOSC10	-0.181829	1.5832e-07	2.9715e-06
	ENSG00000100726	9894	TELO2	-0.274252	9.3433e-08	1.85496e-06			ENSG00000267680	7767	ZNF224	0.376973	2.46955e-11	1.16612e-09			ENSG00000126934	5605	MAP2K2	-0.181952	2.44591e-06	3.36262e-05
	ENSG00000076924	56949	XAB2	-0.186235	9.37119e-08	1.85884e-06			ENSG00000187994	126432	RINL	0.376509	0.0128367	0.047335			ENSG00000102743	10166	SLC25A15	-0.182077	0.00146818	0.00791118
	ENSG00000178982	27335	EIF3K	-0.178868	9.41747e-08	1.86636e-06			ENSG00000181885	1366	CLDN7	0.376014	8.89111e-16	1.02362e-13			ENSG00000119383	5524	PTPA	-0.18213	2.33945e-07	4.16679e-06
	ENSG00000111275	217	ALDH2	-0.331906	9.44136e-08	1.86944e-06			ENSG00000143457	55204	GOLPH3L	0.375788	1.67713e-21	4.9945e-19			ENSG00000119777	54867	TMEM214	-0.182223	1.91103e-06	2.72386e-05
	ENSG00000087253	54947	LPCAT2	0.385718	9.46151e-08	1.87095e-06			ENSG00000152061	9910	RABGAP1L	0.374801	2.47715e-09	7.34755e-08			ENSG00000173540	29925	GMPPB	-0.182227	6.34489e-06	7.67677e-05
	ENSG00000104964	166	TLE5	-0.181506	9.46577e-08	1.87095e-06			ENSG00000173221	2745	GLRX	0.374693	0.00147779	0.00795213			ENSG00000149483	51524	TMEM138	-0.182367	2.48994e-05	0.000248161
	ENSG00000170779	55038	CDCA4	-0.34123	9.5781e-08	1.89148e-06			ENSG00000078177	55728	N4BP2	0.374614	0.000320581	0.00221677			ENSG00000171793	1503	CTPS1	-0.182452	6.40147e-06	7.71596e-05
	ENSG00000100567	5684	PSMA3	0.205938	9.61377e-08	1.89518e-06			ENSG00000059378	64761	PARP12	0.374311	1.45452e-07	2.76248e-06			ENSG00000162063	899	CCNF	-0.182517	0.00599428	0.0252703
	ENSG00000100739	623	BDKRB1	1.74577	9.61221e-08	1.89518e-06			ENSG00000143622	6016	RIT1	0.373776	5.92773e-13	3.9707e-11			ENSG00000106397	8985	PLOD3	-0.182584	0.0055034	0.0235205
	ENSG00000003137	56603	CYP26B1	2.75803	9.62667e-08	1.89605e-06			ENSG00000196693	7582	ZNF33B	0.373035	2.89849e-07	5.03463e-06			ENSG00000104447	7227	TRPS1	-0.182688	2.02419e-05	0.000207196
	ENSG00000184436	80764	THAP7	-0.258896	9.92685e-08	1.95345e-06			ENSG00000226711	440078	FAM66C	0.372658	0.0130976	0.0481024			ENSG00000148840	23082	PPRC1	-0.182693	9.93204e-05	0.000806369
[truncated: 57,108 more rows]

## Sheet: high_ATRA-sens.
									UP-regulated genes								DOWN-regulated genes
[truncated: 58,244 more rows]

## Sheet: Path.Anal._low_ATRA-sens.
	GENE SET	Direction	PValue	FDR
[truncated: 50 more rows]

[truncated: 2 more sheets: Path.Anal._intermediate_ATRA-se, Path.Anal._high_ATRA-sens.]
