# Supplementary material for: All-Trans Retinoic Acid Stimulates Viral Mimicry, Interferon Responses and Antigen Presentation in Breast-Cancer Cells
Source: Cancers (Basel). 2020 May 6;12(5):1169. doi: 10.3390/cancers12051169 (PMC7281473; doi:10.3390/cancers12051169)
Supplement: Supplementary file 1 [file cancers-12-01169-s001.zip › cancers-776836 supplementary/Supplementary_Table S4.xlsx]

## Sheet: HALLMARKS
GENESET_ID	No. Genes	Direction	PValue	FDR
HALLMARK_INTERFERON_ALPHA_RESPONSE	97	Up	1.53956e-09	7.69778e-08
HALLMARK_INTERFERON_GAMMA_RESPONSE	199	Up	1.84652e-07	4.61629e-06
HALLMARK_MYOGENESIS	200	Down	1.13755e-05	0.000189592
HALLMARK_MYC_TARGETS_V2	58	Down	0.000830656	0.0103832
HALLMARK_WNT_BETA_CATENIN_SIGNALING	42	Down	0.0227867	0.207937
HALLMARK_E2F_TARGETS	200	Down	0.0249525	0.207937
HALLMARK_GLYCOLYSIS	200	Down	0.0304328	0.217377
HALLMARK_HYPOXIA	200	Down	0.0382754	0.239221
HALLMARK_MITOTIC_SPINDLE	200	Down	0.0488279	0.271266
HALLMARK_PROTEIN_SECRETION	96	Up	0.0590871	0.295436
HALLMARK_MTORC1_SIGNALING	200	Down	0.0747656	0.339843
HALLMARK_REACTIVE_OXIGEN_SPECIES_PATHWAY	49	Down	0.115391	0.480795
HALLMARK_HEDGEHOG_SIGNALING	36	Down	0.167025	0.642402
HALLMARK_TNFA_SIGNALING_VIA_NFKB	200	Up	0.203257	0.654211
HALLMARK_ALLOGRAFT_REJECTION	200	Up	0.222251	0.654211
HALLMARK_UV_RESPONSE_UP	156	Down	0.224823	0.654211
HALLMARK_ESTROGEN_RESPONSE_LATE	199	Down	0.239911	0.654211
HALLMARK_ANGIOGENESIS	36	Down	0.244535	0.654211
HALLMARK_INFLAMMATORY_RESPONSE	200	Up	0.253353	0.654211
HALLMARK_G2M_CHECKPOINT	200	Down	0.281848	0.654211
HALLMARK_CHOLESTEROL_HOMEOSTASIS	74	Down	0.283207	0.654211
HALLMARK_COMPLEMENT	199	Up	0.29999	0.654211
HALLMARK_MYC_TARGETS_V1	200	Down	0.30108	0.654211
HALLMARK_APICAL_JUNCTION	200	Down	0.32807	0.654211
HALLMARK_PEROXISOME	103	Up	0.337786	0.654211
HALLMARK_OXIDATIVE_PHOSPHORYLATION	200	Down	0.34019	0.654211
HALLMARK_DNA_REPAIR	149	Down	0.368424	0.682268
HALLMARK_KRAS_SIGNALING_UP	200	Up	0.389576	0.684023
HALLMARK_TGF_BETA_SIGNALING	54	Up	0.396733	0.684023
HALLMARK_FATTY_ACID_METABOLISM	157	Down	0.430268	0.717113
HALLMARK_UV_RESPONSE_DN	144	Up	0.487106	0.765164
HALLMARK_EPITHELIAL_MESENCHYMAL_TRANSITION	200	Down	0.505918	0.765164
HALLMARK_KRAS_SIGNALING_DN	198	Down	0.534748	0.765164
HALLMARK_SPERMATOGENESIS	135	Up	0.541175	0.765164
HALLMARK_ADIPOGENESIS	198	Down	0.558616	0.765164
HALLMARK_HEME_METABOLISM	200	Down	0.561866	0.765164
HALLMARK_BILE_ACID_METABOLISM	112	Up	0.566221	0.765164
HALLMARK_IL6_JAK_STAT3_SIGNALING	87	Up	0.596719	0.773344
HALLMARK_ANDROGEN_RESPONSE	101	Down	0.603208	0.773344
HALLMARK_P53_PATHWAY	200	Down	0.629219	0.786524
HALLMARK_APOPTOSIS	161	Up	0.766971	0.920982
HALLMARK_APICAL_SURFACE	44	Down	0.773625	0.920982
HALLMARK_ESTROGEN_RESPONSE_EARLY	199	Up	0.816291	0.929801
HALLMARK_COAGULATION	138	Up	0.818224	0.929801
HALLMARK_UNFOLDED_PROTEIN_RESPONSE	113	Down	0.862961	0.93409
HALLMARK_IL2_STAT5_SIGNALING	200	Up	0.871837	0.93409
HALLMARK_XENOBIOTIC_METABOLISM	199	Up	0.883236	0.93409
HALLMARK_PI3K_AKT_MTOR_SIGNALING	105	Down	0.909749	0.93409
HALLMARK_PANCREAS_BETA_CELLS	40	Down	0.915408	0.93409
HALLMARK_NOTCH_SIGNALING	32	Down	0.954613	0.954613

## Sheet: CURATED
GENESET_ID	No. Genes	Direction	PValue	FDR
DAUER_STAT3_TARGETS_DN	50	Up	3.68336e-09	1.75402e-05
KUNINGER_IGF1_VS_PDGFB_TARGETS_UP	82	Down	6.25497e-07	0.00148931
MOSERLE_IFNA_RESPONSE	31	Up	1.34904e-06	0.00214138
BROWNE_INTERFERON_RESPONSIVE_GENES	68	Up	2.62317e-06	0.00268915
BOWIE_RESPONSE_TO_EXTRACELLULAR_MATRIX	17	Up	2.96047e-06	0.00268915
GINESTIER_BREAST_CANCER_ZNF217_AMPLIFIED_DN	328	Down	3.38826e-06	0.00268915
UROSEVIC_RESPONSE_TO_IMIQUIMOD	23	Up	8.72614e-06	0.005334
BENNETT_SYSTEMIC_LUPUS_ERYTHEMATOSUS	30	Up	8.96093e-06	0.005334
BOWIE_RESPONSE_TO_TAMOXIFEN	18	Up	1.30658e-05	0.00691327
EINAV_INTERFERON_SIGNATURE_IN_CANCER	27	Up	3.68421e-05	0.0175442
SHEN_SMARCA2_TARGETS_UP	423	Up	5.02487e-05	0.0217531
WELCSH_BRCA1_TARGETS_DN	141	Down	7.07139e-05	0.0273026
SCHLOSSER_SERUM_RESPONSE_AUGMENTED_BY_MYC	107	Down	7.45346e-05	0.0273026
KRASNOSELSKAYA_ILF3_TARGETS_UP	38	Up	8.62643e-05	0.0293422
REACTOME_GLYCOLYSIS	27	Down	9.37279e-05	0.0297555
SANA_RESPONSE_TO_IFNG_UP	76	Up	0.000101344	0.0301626
LIN_APC_TARGETS	77	Down	0.000139201	0.0389927
REACTOME_INTERFERON_ALPHA_BETA_SIGNALING	59	Up	0.000166193	0.0434898
DER_IFN_BETA_RESPONSE_UP	102	Up	0.000173521	0.0434898
BOSCO_INTERFERON_INDUCED_ANTIVIRAL_MODULE	78	Up	0.000267747	0.0637505
SEMENZA_HIF1_TARGETS	36	Down	0.000285515	0.0644631
BIOCARTA_INTEGRIN_PATHWAY	38	Down	0.000297813	0.0644631
GRANDVAUX_IRF3_TARGETS_UP	15	Up	0.000323698	0.0653493
NIKOLSKY_BREAST_CANCER_16P13_AMPLICON	118	Down	0.000345889	0.0653493
RADAEVA_RESPONSE_TO_IFNA1_UP	52	Up	0.000347503	0.0653493
BANDRES_RESPONSE_TO_CARMUSTIN_WITHOUT_MGMT_48HR_DN	32	Down	0.0003568	0.0653493
BILD_MYC_ONCOGENIC_SIGNATURE	204	Down	0.000373201	0.0658217
TAKEDA_TARGETS_OF_NUP98_HOXA9_FUSION_3D_UP	180	Up	0.000450235	0.0736691
REACTOME_REGULATION_OF_COMPLEMENT_CASCADE	13	Up	0.000460297	0.0736691
TSAI_DNAJB4_TARGETS_UP	13	Up	0.000464106	0.0736691
CROMER_METASTASIS_DN	80	Down	0.000503271	0.0769012
MODY_HIPPOCAMPUS_POSTNATAL	63	Down	0.000516766	0.0769012
IKEDA_MIR1_TARGETS_UP	53	Up	0.000577706	0.0833648
SHIPP_DLBCL_VS_FOLLICULAR_LYMPHOMA_UP	45	Down	0.000610105	0.0854507
PIEPOLI_LGI1_TARGETS_UP	14	Up	0.000663058	0.0859161
REACTOME_GLUCOSE_METABOLISM	64	Down	0.000669988	0.0859161
NIKOLSKY_BREAST_CANCER_21Q22_AMPLICON	16	Down	0.000671949	0.0859161
DER_IFN_ALPHA_RESPONSE_UP	74	Up	0.000699501	0.0859161
KOBAYASHI_EGFR_SIGNALING_6HR_DN	18	Down	0.000703639	0.0859161
KEGG_CITRATE_CYCLE_TCA_CYCLE	30	Down	0.000768676	0.0879751
MOOTHA_TCA	16	Down	0.000804934	0.0879751
GEORGANTAS_HSC_MARKERS	69	Up	0.000811705	0.0879751
TRACEY_RESISTANCE_TO_IFNA2_UP	6	Up	0.000824381	0.0879751
LIANG_SILENCED_BY_METHYLATION_2	53	Up	0.000827272	0.0879751
CHEMELLO_SOLEUS_VS_EDL_MYOFIBERS_DN	19	Down	0.000831348	0.0879751
HUPER_BREAST_BASAL_VS_LUMINAL_DN	59	Up	0.000858748	0.0888991
YAO_TEMPORAL_RESPONSE_TO_PROGESTERONE_CLUSTER_16	79	Down	0.000918489	0.0930605
DAIRKEE_TERT_TARGETS_UP	375	Down	0.00095217	0.0944632
ZHANG_INTERFERON_RESPONSE	23	Up	0.000988391	0.0960555
FAELT_B_CLL_WITH_VH3_21_UP	44	Down	0.00107391	0.102279
DEBIASI_APOPTOSIS_BY_REOVIRUS_INFECTION_UP	312	Up	0.00114835	0.105003
XU_HGF_TARGETS_INDUCED_BY_AKT1_6HR	19	Up	0.00115422	0.105003
DACOSTA_UV_RESPONSE_VIA_ERCC3_TTD_UP	64	Down	0.00116866	0.105003
REACTOME_MUSCLE_CONTRACTION	46	Down	0.00120826	0.105915
TONKS_TARGETS_OF_RUNX1_RUNX1T1_FUSION_SUSTAINED_IN_MONOCYTE_DN	8	Up	0.0012233	0.105915
DELLA_RESPONSE_TO_TSA_AND_BUTYRATE	21	Down	0.00127557	0.107383
SANSOM_APC_MYC_TARGETS	217	Down	0.00128535	0.107383
REACTOME_GLUCONEOGENESIS	31	Down	0.00131991	0.108369
REACTOME_ENDOSOMAL_VACUOLAR_PATHWAY	8	Up	0.00135991	0.109761
LIN_SILENCED_BY_TUMOR_MICROENVIRONMENT	106	Up	0.00138942	0.110274
CROONQUIST_NRAS_SIGNALING_DN	72	Down	0.00154948	0.119215
FARMER_BREAST_CANCER_CLUSTER_6	16	Up	0.00155215	0.119215
FRASOR_RESPONSE_TO_SERM_OR_FULVESTRANT_DN	50	Down	0.00162536	0.121445
FRASOR_RESPONSE_TO_SERM_OR_FULVESTRANT_UP	23	Up	0.00163219	0.121445
NIKOLSKY_BREAST_CANCER_7P15_AMPLICON	11	Down	0.00166773	0.12218
MILI_PSEUDOPODIA_HAPTOTAXIS_UP	518	Up	0.00169406	0.122229
MILICIC_FAMILIAL_ADENOMATOUS_POLYPOSIS_UP	10	Up	0.00176469	0.125424
BANDRES_RESPONSE_TO_CARMUSTIN_MGMT_48HR_DN	161	Down	0.00184165	0.12897
SCHLOSSER_SERUM_RESPONSE_UP	134	Down	0.00189605	0.129517
KIM_ALL_DISORDERS_DURATION_CORR_DN	144	Down	0.00190386	0.129517
SEIDEN_ONCOGENESIS_BY_MET	87	Up	0.00195957	0.131429
ZHANG_ANTIVIRAL_RESPONSE_TO_RIBAVIRIN_UP	30	Up	0.00199288	0.131807
SPIRA_SMOKERS_LUNG_CANCER_UP	38	Up	0.00202578	0.132148
WU_APOPTOSIS_BY_CDKN1A_VIA_TP53	55	Down	0.00224554	0.142911
KIM_LRRC3B_TARGETS	29	Up	0.00225081	0.142911
BENPORATH_ES_CORE_NINE	9	Down	0.00229229	0.143406
LIANG_SILENCED_BY_METHYLATION_DN	11	Down	0.00231883	0.143406
LI_DCP2_BOUND_MRNA	88	Down	0.00238667	0.145709
ELVIDGE_HIF1A_TARGETS_DN	90	Down	0.00264992	0.157963
JACKSON_DNMT1_TARGETS_DN	25	Down	0.00265372	0.157963
TAKEDA_TARGETS_OF_NUP98_HOXA9_FUSION_16D_UP	171	Up	0.00275164	0.161769
LEE_METASTASIS_AND_ALTERNATIVE_SPLICING_UP	74	Down	0.00281803	0.163652
GRANDVAUX_IFN_RESPONSE_NOT_VIA_IRF3	14	Up	0.00287959	0.165212
KUROKAWA_LIVER_CANCER_EARLY_RECURRENCE_DN	7	Up	0.00292594	0.165355
SANA_TNF_SIGNALING_UP	83	Up	0.00295153	0.165355
REACTOME_STRIATED_MUSCLE_CONTRACTION	27	Down	0.00298631	0.165358
HECKER_IFNB1_TARGETS	93	Up	0.00305753	0.165639
KASLER_HDAC7_TARGETS_1_UP	194	Down	0.0030637	0.165639
KIM_ALL_DISORDERS_OLIGODENDROCYTE_NUMBER_CORR_UP	753	Down	0.00318116	0.165639
REACTOME_CITRIC_ACID_CYCLE_TCA_CYCLE	19	Down	0.00323326	0.165639
LIU_VAV3_PROSTATE_CARCINOGENESIS_UP	87	Up	0.00327865	0.165639
WINTER_HYPOXIA_UP	91	Down	0.00330948	0.165639
NOJIMA_SFRP2_TARGETS_DN	25	Up	0.00332583	0.165639
WANG_ADIPOGENIC_GENES_REPRESSED_BY_SIRT1	27	Down	0.0033384	0.165639
DAIRKEE_CANCER_PRONE_RESPONSE_E2	28	Down	0.0033414	0.165639
MOOTHA_GLUCONEOGENESIS	32	Down	0.00336632	0.165639
BARRIER_COLON_CANCER_RECURRENCE_DN	20	Down	0.00338941	0.165639
WANG_NFKB_TARGETS	24	Down	0.00340879	0.165639
PID_KIT_PATHWAY	52	Down	0.00347683	0.167239
ROETH_TERT_TARGETS_UP	14	Up	0.00359759	0.171317
STEIN_ESRRA_TARGETS_RESPONSIVE_TO_ESTROGEN_UP	31	Down	0.00364877	0.172034
SENGUPTA_NASOPHARYNGEAL_CARCINOMA_WITH_LMP1_UP	406	Up	0.00385326	0.179894
REACTOME_ANTIGEN_PRESENTATION_FOLDING_ASSEMBLY_AND_PEPTIDE_LOADING_OF_CLASS_I_MHC	20	Up	0.00433564	0.20045
KEGG_GRAFT_VERSUS_HOST_DISEASE	39	Up	0.00457454	0.207142
JOHANSSON_BRAIN_CANCER_EARLY_VS_LATE_DN	45	Down	0.00458365	0.207142
MATZUK_IMPLANTATION_AND_UTERINE	22	Down	0.00462298	0.207142
SCHLOSSER_MYC_AND_SERUM_RESPONSE_SYNERGY	32	Down	0.00465439	0.207142
BOYLAN_MULTIPLE_MYELOMA_PCA1_UP	99	Up	0.00472527	0.208349
NUYTTEN_NIPP1_TARGETS_UP	764	Up	0.00486147	0.208853
ST_B_CELL_ANTIGEN_RECEPTOR	40	Down	0.00488383	0.208853
NAKAYAMA_SOFT_TISSUE_TUMORS_PCA2_UP	87	Down	0.00490321	0.208853
REACTOME_NRAGE_SIGNALS_DEATH_THROUGH_JNK	43	Down	0.00491211	0.208853
KEGG_ALLOGRAFT_REJECTION	37	Up	0.00496216	0.209113
ZHAN_MULTIPLE_MYELOMA_LB_DN	41	Up	0.00505416	0.211122
ZHANG_ADIPOGENESIS_BY_BMP7	14	Down	0.0052276	0.216468
REACTOME_GLUCURONIDATION	10	Up	0.00545913	0.224107
GRAHAM_NORMAL_QUIESCENT_VS_NORMAL_DIVIDING_DN	87	Down	0.00551323	0.224393
DEBIASI_APOPTOSIS_BY_REOVIRUS_INFECTION_DN	286	Down	0.00564987	0.228006
BIOCARTA_GLYCOLYSIS_PATHWAY	10	Down	0.00570468	0.228283
TAKEDA_TARGETS_OF_NUP98_HOXA9_FUSION_10D_UP	192	Up	0.00582084	0.23099
YAO_TEMPORAL_RESPONSE_TO_PROGESTERONE_CLUSTER_15	35	Down	0.00589792	0.23146
REACTOME_ACTIVATION_OF_CHAPERONE_GENES_BY_XBP1S	44	Down	0.00592989	0.23146
ELLWOOD_MYC_TARGETS_DN	39	Up	0.00598327	0.231645
YAN_ESCAPE_FROM_ANOIKIS	24	Up	0.00619185	0.237787
MISSIAGLIA_REGULATED_BY_METHYLATION_UP	123	Up	0.00628097	0.23928
ZHAN_MULTIPLE_MYELOMA_CD1_VS_CD2_DN	52	Up	0.00633726	0.239508
NADERI_BREAST_CANCER_PROGNOSIS_UP	50	Down	0.00642377	0.240866
WENDT_COHESIN_TARGETS_UP	33	Up	0.0065786	0.243397
WINZEN_DEGRADED_VIA_KHSRP	100	Up	0.00659349	0.243397
POMEROY_MEDULLOBLASTOMA_PROGNOSIS_DN	43	Down	0.00685557	0.249505
DELASERNA_MYOD_TARGETS_UP	89	Down	0.00686373	0.249505
JIANG_TIP30_TARGETS_DN	24	Down	0.00701694	0.253141
DAZARD_UV_RESPONSE_CLUSTER_G5	12	Down	0.00709801	0.254141
FARMER_BREAST_CANCER_CLUSTER_1	41	Up	0.00717774	0.254263
SCHAEFFER_PROSTATE_DEVELOPMENT_12HR_DN	56	Down	0.00743947	0.254263
TONKS_TARGETS_OF_RUNX1_RUNX1T1_FUSION_MONOCYTE_DN	54	Up	0.00753253	0.254263
LINDGREN_BLADDER_CANCER_CLUSTER_1_DN	373	Down	0.00754359	0.254263
HANN_RESISTANCE_TO_BCL2_INHIBITOR_UP	34	Down	0.00761383	0.254263
KOBAYASHI_EGFR_SIGNALING_24HR_UP	98	Up	0.00761707	0.254263
WALLACE_PROSTATE_CANCER_UP	20	Down	0.00762707	0.254263
CROONQUIST_IL6_DEPRIVATION_DN	98	Down	0.00766605	0.254263
KANG_DOXORUBICIN_RESISTANCE_UP	54	Down	0.0076685	0.254263
BIOCARTA_KREB_PATHWAY	8	Down	0.0076933	0.254263
IKEDA_MIR133_TARGETS_DN	8	Up	0.00774178	0.254263
KEGG_SYSTEMIC_LUPUS_ERYTHEMATOSUS	130	Up	0.00774216	0.254263
REACTOME_INTERFERON_GAMMA_SIGNALING	59	Up	0.0078987	0.255628
NADELLA_PRKAR1A_TARGETS_DN	8	Down	0.00794458	0.255628
VALK_AML_CLUSTER_16	26	Up	0.00797673	0.255628
COLIN_PILOCYTIC_ASTROCYTOMA_VS_GLIOBLASTOMA_UP	35	Down	0.00803501	0.255628
KEGG_ANTIGEN_PROCESSING_AND_PRESENTATION	79	Up	0.00812172	0.255628
BEGUM_TARGETS_OF_PAX3_FOXO1_FUSION_UP	59	Up	0.00814514	0.255628
BURTON_ADIPOGENESIS_4	48	Down	0.0082087	0.255628
XU_AKT1_TARGETS_6HR	27	Up	0.0082457	0.255628
SEITZ_NEOPLASTIC_TRANSFORMATION_BY_8P_DELETION_UP	71	Up	0.00826685	0.255628
BIOCARTA_FMLP_PATHWAY	35	Down	0.0083515	0.25658
KEGG_AUTOIMMUNE_THYROID_DISEASE	48	Up	0.00842256	0.257104
OHM_EMBRYONIC_CARCINOMA_DN	8	Up	0.00857201	0.259999
NIELSEN_SYNOVIAL_SARCOMA_UP	18	Down	0.00878961	0.262877
PYEON_CANCER_HEAD_AND_NECK_VS_CERVICAL_UP	191	Up	0.00882448	0.262877
CHEMELLO_SOLEUS_VS_EDL_MYOFIBERS_UP	34	Down	0.00883249	0.262877
REACTOME_RECRUITMENT_OF_MITOTIC_CENTROSOME_PROTEINS_AND_COMPLEXES	63	Down	0.00894938	0.264702
REACTOME_BINDING_AND_ENTRY_OF_HIV_VIRION	4	Down	0.00907718	0.266824
NIKOLSKY_BREAST_CANCER_8Q12_Q22_AMPLICON	129	Up	0.00930549	0.268294
SHEPARD_BMYB_TARGETS	72	Down	0.00931097	0.268294
WONG_EMBRYONIC_STEM_CELL_CORE	333	Down	0.00933108	0.268294
HONRADO_BREAST_CANCER_BRCA1_VS_BRCA2	18	Down	0.00939635	0.268294
MISSIAGLIA_REGULATED_BY_METHYLATION_DN	120	Down	0.00956932	0.268294
BIOCARTA_BCR_PATHWAY	34	Down	0.00958193	0.268294
ZHAN_MULTIPLE_MYELOMA_PR_DN	44	Up	0.00961257	0.268294
HINATA_NFKB_TARGETS_KERATINOCYTE_UP	91	Up	0.00966894	0.268294
RUAN_RESPONSE_TO_TNF_TROGLITAZONE_UP	17	Up	0.00970013	0.268294
CHEN_HOXA5_TARGETS_6HR_DN	6	Down	0.00982812	0.268294
DELASERNA_TARGETS_OF_MYOD_AND_SMARCA4	11	Down	0.00983739	0.268294
GRAESSMANN_APOPTOSIS_BY_SERUM_DEPRIVATION_DN	231	Down	0.0098496	0.268294
TURJANSKI_MAPK8_AND_MAPK9_TARGETS	8	Down	0.00985959	0.268294
RUAN_RESPONSE_TO_TNF_UP	12	Up	0.00996619	0.268598
SCHAEFFER_PROSTATE_DEVELOPMENT_AND_CANCER_BOX3	5	Up	0.00998359	0.268598
KEGG_ACUTE_MYELOID_LEUKEMIA	57	Down	0.0101395	0.270906
ACEVEDO_NORMAL_TISSUE_ADJACENT_TO_LIVER_TUMOR_UP	170	Up	0.0101832	0.270906
REACTOME_IMMUNOREGULATORY_INTERACTIONS_BETWEEN_A_LYMPHOID_AND_A_NON_LYMPHOID_CELL	62	Up	0.0105149	0.27448
CUI_TCF21_TARGETS_2_UP	427	Down	0.0105724	0.27448
MOREIRA_RESPONSE_TO_TSA_UP	28	Down	0.0106474	0.27448
REACTOME_MITOCHONDRIAL_PROTEIN_IMPORT	50	Down	0.0106524	0.27448
GRAHAM_CML_QUIESCENT_VS_NORMAL_QUIESCENT_DN	47	Up	0.0107034	0.27448
OSMAN_BLADDER_CANCER_UP	399	Up	0.0107858	0.27448
TERAMOTO_OPN_TARGETS_CLUSTER_3	5	Down	0.0108029	0.27448
BHAT_ESR1_TARGETS_VIA_AKT1_UP	281	Down	0.010875	0.27448
KIM_HYPOXIA	25	Down	0.0108953	0.27448
LIN_TUMOR_ESCAPE_FROM_IMMUNE_ATTACK	18	Down	0.0109873	0.27448
AGUIRRE_PANCREATIC_CANCER_COPY_NUMBER_UP	295	Down	0.0109985	0.27448
TAKEDA_TARGETS_OF_NUP98_HOXA9_FUSION_8D_UP	156	Up	0.0110132	0.27448
BIOCARTA_BIOPEPTIDES_PATHWAY	42	Down	0.0111385	0.27448
RIGGINS_TAMOXIFEN_RESISTANCE_DN	219	Up	0.0111707	0.27448
CASTELLANO_HRAS_AND_NRAS_TARGETS_DN	8	Up	0.0111821	0.27448
SCIAN_CELL_CYCLE_TARGETS_OF_TP53_AND_TP73_DN	22	Down	0.0113966	0.275464
PEDERSEN_METASTASIS_BY_ERBB2_ISOFORM_5	11	Up	0.0114045	0.275464
CHEOK_RESPONSE_TO_HD_MTX_DN	24	Up	0.0114172	0.275464
BIOCARTA_MAL_PATHWAY	19	Down	0.0114536	0.275464
KIM_GASTRIC_CANCER_CHEMOSENSITIVITY	102	Down	0.0115687	0.27638
AZARE_STAT3_TARGETS	24	Up	0.0116077	0.27638
PICCALUGA_ANGIOIMMUNOBLASTIC_LYMPHOMA_DN	135	Up	0.0118615	0.280145
ZHANG_RESPONSE_TO_CANTHARIDIN_DN	68	Down	0.0118835	0.280145
DUTERTRE_ESTRADIOL_RESPONSE_24HR_UP	324	Down	0.0121283	0.284507
HAMAI_APOPTOSIS_VIA_TRAIL_DN	182	Down	0.0122217	0.285294
REICHERT_MITOSIS_LIN9_TARGETS	28	Down	0.0123885	0.286808
REACTOME_INTERFERON_SIGNALING	150	Up	0.0124648	0.286808
BIOCARTA_CACAM_PATHWAY	13	Down	0.0125362	0.286808
REACTOME_SIGNAL_ATTENUATION	13	Down	0.0126087	0.286808
REACTOME_LOSS_OF_NLP_FROM_MITOTIC_CENTROSOMES	56	Down	0.012615	0.286808
BIOCARTA_FEEDER_PATHWAY	9	Down	0.0127154	0.286808
PHONG_TNF_TARGETS_UP	63	Up	0.0127407	0.286808
GOUYER_TATI_TARGETS_UP	10	Up	0.0127685	0.286808
REACTOME_PRESYNAPTIC_NICOTINIC_ACETYLCHOLINE_RECEPTORS	12	Down	0.012883	0.286808
SANSOM_APC_TARGETS_REQUIRE_MYC	210	Down	0.0128889	0.286808
SCHAEFFER_PROSTATE_DEVELOPMENT_AND_CANCER_BOX4_DN	32	Up	0.0130592	0.289246
FURUKAWA_DUSP6_TARGETS_PCI35_DN	74	Down	0.0135823	0.297874
REACTOME_COMPLEMENT_CASCADE	30	Up	0.013647	0.297874
ELVIDGE_HYPOXIA_DN	145	Down	0.0136824	0.297874
KEGG_GLYOXYLATE_AND_DICARBOXYLATE_METABOLISM	16	Down	0.0137026	0.297874
REACTOME_PURINE_RIBONUCLEOSIDE_MONOPHOSPHATE_BIOSYNTHESIS	11	Down	0.0137615	0.297874
REACTOME_LYSOSOME_VESICLE_BIOGENESIS	23	Down	0.0140272	0.302251
NIKOLSKY_BREAST_CANCER_16Q24_AMPLICON	51	Down	0.0143497	0.307807
REACTOME_MITOTIC_G2_G2_M_PHASES	78	Down	0.0144174	0.307874
KANNAN_TP53_TARGETS_UP	58	Down	0.0148323	0.31242
HUMMERICH_BENIGN_SKIN_TUMOR_DN	18	Down	0.0148411	0.31242
BIOCARTA_IL6_PATHWAY	22	Down	0.014849	0.31242
REACTOME_ERKS_ARE_INACTIVATED	12	Down	0.0148928	0.31242
CREIGHTON_AKT1_SIGNALING_VIA_MTOR_UP	34	Down	0.0151277	0.315957
FARDIN_HYPOXIA_11	32	Down	0.0153591	0.318359
LY_AGING_MIDDLE_DN	16	Down	0.0153764	0.318359
VALK_AML_WITH_11Q23_REARRANGED	22	Up	0.015827	0.32627
PETROVA_PROX1_TARGETS_UP	28	Down	0.0161046	0.327778
MAHADEVAN_RESPONSE_TO_MP470_UP	20	Up	0.0161722	0.327778
REACTOME_RETROGRADE_NEUROTROPHIN_SIGNALLING	13	Down	0.0161845	0.327778
BIOCARTA_ETS_PATHWAY	18	Down	0.0163517	0.327778
SCHMAHL_PDGF_SIGNALING	9	Up	0.0164482	0.327778
DER_IFN_ALPHA_RESPONSE_DN	6	Down	0.0164614	0.327778
GRAHAM_CML_DIVIDING_VS_NORMAL_QUIESCENT_UP	180	Down	0.0164638	0.327778
REACTOME_PURINE_METABOLISM	33	Down	0.0165542	0.327778
REN_ALVEOLAR_RHABDOMYOSARCOMA_UP	98	Down	0.0165913	0.327778
ELVIDGE_HYPOXIA_UP	169	Down	0.0167056	0.327778
DOUGLAS_BMI1_TARGETS_UP	561	Down	0.016729	0.327778
YANAGIHARA_ESX1_TARGETS	30	Up	0.0167764	0.327778
HOFFMANN_LARGE_TO_SMALL_PRE_BII_LYMPHOCYTE_UP	163	Down	0.0168363	0.327778
GENTLES_LEUKEMIC_STEM_CELL_UP	28	Up	0.0168639	0.327778
LEE_CALORIE_RESTRICTION_NEOCORTEX_UP	82	Down	0.0172148	0.333238
REACTOME_PYRUVATE_METABOLISM_AND_CITRIC_ACID_TCA_CYCLE	40	Down	0.0173586	0.33349
DER_IFN_GAMMA_RESPONSE_UP	71	Up	0.0173727	0.33349
WILSON_PROTEASES_AT_TUMOR_BONE_INTERFACE_UP	21	Up	0.0175777	0.33349
SCHLOSSER_MYC_TARGETS_AND_SERUM_RESPONSE_UP	47	Down	0.0176073	0.33349
BIOCARTA_CDK5_PATHWAY	11	Down	0.0176351	0.33349
FIRESTEIN_CTNNB1_PATHWAY	33	Down	0.0177199	0.33349
FOURNIER_ACINAR_DEVELOPMENT_LATE_2	276	Down	0.0177702	0.33349
JOHNSTONE_PARVB_TARGETS_1_DN	63	Up	0.0178185	0.33349
ZHAN_V1_LATE_DIFFERENTIATION_GENES_DN	15	Down	0.017858	0.33349
REACTOME_AMYLOIDS	76	Up	0.017983	0.334511
KANG_FLUOROURACIL_RESISTANCE_UP	22	Up	0.0183436	0.339297
VANDESLUIS_COMMD1_TARGETS_GROUP_3_UP	88	Down	0.0183859	0.339297
DE_YY1_TARGETS_DN	91	Up	0.018454	0.339297
BIOCARTA_EPO_PATHWAY	19	Down	0.0188558	0.344378
WAKASUGI_HAVE_ZNF143_BINDING_SITES	58	Down	0.018875	0.344378
ELVIDGE_HIF1A_AND_HIF2A_TARGETS_DN	103	Down	0.0191352	0.346244
ROSTY_CERVICAL_CANCER_PROLIFERATION_CLUSTER	140	Down	0.0192309	0.346244
GRAHAM_NORMAL_QUIESCENT_VS_NORMAL_DIVIDING_UP	66	Up	0.0192323	0.346244
PENG_GLUTAMINE_DEPRIVATION_DN	335	Down	0.0192735	0.346244
KEGG_BASE_EXCISION_REPAIR	33	Down	0.0193605	0.346244
NUYTTEN_EZH2_TARGETS_UP	1030	Up	0.0194712	0.346244
PAPASPYRIDONOS_UNSTABLE_ATEROSCLEROTIC_PLAQUE_UP	52	Up	0.0194862	0.346244
REACTOME_PACKAGING_OF_TELOMERE_ENDS	47	Up	0.0201849	0.356446
REACTOME_PIP3_ACTIVATES_AKT_SIGNALING	27	Down	0.0202101	0.356446
DAVIES_MULTIPLE_MYELOMA_VS_MGUS_DN	28	Up	0.0203008	0.356724
ST_G_ALPHA_S_PATHWAY	16	Up	0.0208165	0.364442
ENK_UV_RESPONSE_KERATINOCYTE_UP	527	Down	0.0210642	0.367118
DUTERTRE_ESTRADIOL_RESPONSE_6HR_DN	91	Up	0.0211235	0.367118
SASSON_FSH_RESPONSE	9	Up	0.0214253	0.370094
WIELAND_UP_BY_HBV_INFECTION	99	Up	0.0214628	0.370094
DACOSTA_UV_RESPONSE_VIA_ERCC3_UP	306	Down	0.021528	0.370094
STARK_HYPPOCAMPUS_22Q11_DELETION_DN	19	Down	0.0216501	0.370856
PHONG_TNF_RESPONSE_VIA_P38_PARTIAL	159	Up	0.0217616	0.37143
AMIT_SERUM_RESPONSE_240_MCF10A	57	Up	0.0219127	0.372672
NIKOLSKY_BREAST_CANCER_8Q23_Q24_AMPLICON	156	Down	0.0221528	0.373978
BIOCARTA_MTA3_PATHWAY	18	Down	0.0222105	0.373978
KOBAYASHI_EGFR_SIGNALING_24HR_DN	251	Down	0.0222251	0.373978
KEGG_ONE_CARBON_POOL_BY_FOLATE	17	Down	0.0224143	0.375415
NIKOLSKY_BREAST_CANCER_11Q12_Q14_AMPLICON	154	Down	0.0225621	0.375415
REACTOME_SIGNALING_BY_SCF_KIT	75	Down	0.0226915	0.375415
VERRECCHIA_RESPONSE_TO_TGFB1_C2	25	Down	0.0227686	0.375415
PENG_LEUCINE_DEPRIVATION_UP	140	Down	0.0228055	0.375415
DEURIG_T_CELL_PROLYMPHOCYTIC_LEUKEMIA_DN	312	Up	0.0228561	0.375415
HAMAI_APOPTOSIS_VIA_TRAIL_UP	580	Up	0.0228623	0.375415
IGARASHI_ATF4_TARGETS_DN	90	Up	0.0229507	0.375572
MYLLYKANGAS_AMPLIFICATION_HOT_SPOT_24	13	Up	0.0233073	0.3801
BIOCARTA_PYK2_PATHWAY	28	Down	0.0233923	0.380185
REACTOME_METABOLISM_OF_VITAMINS_AND_COFACTORS	50	Down	0.0235141	0.380307
REACTOME_G_ALPHA1213_SIGNALLING_EVENTS	73	Down	0.0235595	0.380307
FURUKAWA_DUSP6_TARGETS_PCI35_UP	72	Up	0.023734	0.380649
REACTOME_BASE_EXCISION_REPAIR	19	Down	0.0237406	0.380649
CHENG_IMPRINTED_BY_ESTRADIOL	110	Down	0.0241233	0.385072
REACTOME_PI3K_AKT_ACTIVATION	36	Down	0.0241782	0.385072
WUNDER_INFLAMMATORY_RESPONSE_AND_CHOLESTEROL_UP	56	Up	0.0248577	0.394574
MOOTHA_PGC	417	Down	0.0249912	0.395375
CASTELLANO_HRAS_AND_NRAS_TARGETS_UP	6	Down	0.0250886	0.395602
DING_LUNG_CANCER_BY_MUTATION_RATE	20	Down	0.0254248	0.39958
REACTOME_RNA_POL_I_PROMOTER_OPENING	57	Up	0.0258374	0.404729
MOOTHA_GLYCOLYSIS	21	Down	0.0259936	0.405841
KIM_BIPOLAR_DISORDER_OLIGODENDROCYTE_DENSITY_CORR_UP	678	Down	0.0260955	0.405969
OHASHI_AURKB_TARGETS	9	Down	0.0262641	0.405969
FOSTER_KDM1A_TARGETS_DN	209	Down	0.0263715	0.405969
BIOCARTA_CXCR4_PATHWAY	24	Down	0.0263831	0.405969
CHARAFE_BREAST_CANCER_LUMINAL_VS_BASAL_DN	449	Up	0.026428	0.405969
SINGH_NFE2L2_TARGETS	15	Down	0.0267567	0.408677
FIGUEROA_AML_METHYLATION_CLUSTER_4_DN	14	Down	0.026776	0.408677
REACTOME_RNA_POL_I_TRANSCRIPTION	80	Up	0.0269368	0.408951
BASAKI_YBX1_TARGETS_DN	375	Up	0.0270221	0.408951
CUI_TCF21_TARGETS_2_DN	826	Up	0.0270964	0.408951
ZIRN_TRETINOIN_RESPONSE_UP	21	Up	0.0271375	0.408951
CASORELLI_ACUTE_PROMYELOCYTIC_LEUKEMIA_DN	658	Down	0.0272254	0.408982
MYLLYKANGAS_AMPLIFICATION_HOT_SPOT_11	3	Down	0.0275704	0.412862
BURTON_ADIPOGENESIS_11	57	Up	0.0278397	0.415589
REACTOME_SYNTHESIS_OF_PIPS_AT_THE_GOLGI_MEMBRANE	17	Down	0.0280978	0.417503
REACTOME_SIGNAL_TRANSDUCTION_BY_L1	34	Down	0.0281433	0.417503
MARKEY_RB1_CHRONIC_LOF_UP	115	Down	0.0287256	0.424184
LAIHO_COLORECTAL_CANCER_SERRATED_UP	111	Up	0.0287718	0.424184
JOHNSTONE_PARVB_TARGETS_2_DN	333	Up	0.0292997	0.430633
FLECHNER_BIOPSY_KIDNEY_TRANSPLANT_OK_VS_DONOR_UP	551	Up	0.0294055	0.430858
SCHOEN_NFKB_SIGNALING	34	Up	0.0297118	0.431245
GERHOLD_RESPONSE_TO_TZD_DN	13	Down	0.0297905	0.431245
YANG_BREAST_CANCER_ESR1_LASER_DN	50	Up	0.0298363	0.431245
SENGUPTA_EBNA1_ANTICORRELATED	167	Down	0.0298711	0.431245
NAGY_TFTC_COMPONENTS_HUMAN	19	Down	0.0299562	0.431245
ROZANOV_MMP14_CORRELATED	11	Up	0.0299752	0.431245
AZARE_NEOPLASTIC_TRANSFORMATION_BY_STAT3_UP	120	Up	0.0301957	0.433108
REACTOME_GAB1_SIGNALOSOME	36	Down	0.0304318	0.435184
GINESTIER_BREAST_CANCER_ZNF217_AMPLIFIED_UP	77	Up	0.0310876	0.439264
LIU_VAV3_PROSTATE_CARCINOGENESIS_DN	17	Up	0.0311015	0.439264
WHITEFORD_PEDIATRIC_CANCER_MARKERS	115	Down	0.0311357	0.439264
ZHONG_SECRETOME_OF_LUNG_CANCER_AND_ENDOTHELIUM	66	Down	0.031223	0.439264
CROMER_METASTASIS_UP	79	Up	0.0312748	0.439264
GAVIN_FOXP3_TARGETS_CLUSTER_P6	91	Down	0.0313155	0.439264
XU_RESPONSE_TO_TRETINOIN_AND_NSC682994_UP	17	Up	0.0314113	0.439264
BILD_CTNNB1_ONCOGENIC_SIGNATURE	82	Up	0.0315469	0.439264
ENK_UV_RESPONSE_EPIDERMIS_UP	289	Down	0.0315473	0.439264
JEPSEN_SMRT_TARGETS	33	Down	0.0321362	0.44616
LOPEZ_MESOTHELIOMA_SURVIVAL_WORST_VS_BEST_UP	14	Down	0.032425	0.448861
LU_EZH2_TARGETS_UP	277	Down	0.0325536	0.449334
NIKOLSKY_BREAST_CANCER_12Q13_Q21_AMPLICON	43	Up	0.0329798	0.453902
ROVERSI_GLIOMA_LOH_REGIONS	44	Up	0.0331019	0.454269
KIM_GERMINAL_CENTER_T_HELPER_UP	65	Up	0.0336964	0.458806
GRAESSMANN_RESPONSE_TO_MC_AND_SERUM_DEPRIVATION_DN	84	Down	0.0337164	0.458806
SIMBULAN_UV_RESPONSE_NORMAL_UP	9	Up	0.0337216	0.458806
GOZGIT_ESR1_TARGETS_DN	767	Up	0.0343023	0.464015
SCIAN_CELL_CYCLE_TARGETS_OF_TP53_AND_TP73_UP	9	Down	0.0343344	0.464015
CHEN_HOXA5_TARGETS_9HR_UP	222	Up	0.0343967	0.464015
WOTTON_RUNX_TARGETS_DN	29	Up	0.0345342	0.464554
BIOCARTA_ETC_PATHWAY	12	Down	0.0347123	0.465351
REACTOME_REGULATION_OF_IFNG_SIGNALING	13	Up	0.0347889	0.465351
PENG_LEUCINE_DEPRIVATION_DN	186	Down	0.0349541	0.46625
BIOCARTA_MYOSIN_PATHWAY	31	Down	0.0351023	0.466668
DUAN_PRDM5_TARGETS	78	Down	0.035242	0.466668
HAHTOLA_MYCOSIS_FUNGOIDES_SKIN_DN	27	Up	0.0353059	0.466668
IWANAGA_E2F1_TARGETS_NOT_INDUCED_BY_SERUM	6	Down	0.0353774	0.466668
SCHAEFFER_PROSTATE_DEVELOPMENT_6HR_UP	174	Up	0.0356025	0.468123
HOWLIN_CITED1_TARGETS_2_DN	17	Down	0.0358931	0.468123
BHAT_ESR1_TARGETS_NOT_VIA_AKT1_UP	211	Down	0.0360166	0.468123
BAELDE_DIABETIC_NEPHROPATHY_UP	84	Down	0.0360687	0.468123
GOUYER_TUMOR_INVASIVENESS	9	Down	0.0360783	0.468123
GRAHAM_CML_DIVIDING_VS_NORMAL_QUIESCENT_DN	95	Up	0.0361476	0.468123
CASORELLI_ACUTE_PROMYELOCYTIC_LEUKEMIA_UP	174	Up	0.0361758	0.468123
GOTTWEIN_TARGETS_OF_KSHV_MIR_K12_11	63	Up	0.0363018	0.46848
REACTOME_INSULIN_RECEPTOR_SIGNALLING_CASCADE	84	Down	0.0367296	0.471653
WENG_POR_TARGETS_GLOBAL_DN	22	Up	0.0367457	0.471653
BROWNE_HCMV_INFECTION_4HR_UP	54	Up	0.0371032	0.472938
EBAUER_TARGETS_OF_PAX3_FOXO1_FUSION_UP	203	Down	0.0371348	0.472938
DAIRKEE_CANCER_PRONE_RESPONSE_BPA	51	Down	0.0371754	0.472938
FARMER_BREAST_CANCER_CLUSTER_7	20	Up	0.0373242	0.472938
SA_TRKA_RECEPTOR	17	Down	0.0373425	0.472938
BIOCARTA_TH1TH2_PATHWAY	19	Up	0.0378892	0.47859
CROSBY_E2F4_TARGETS	6	Down	0.0382438	0.481587
WU_CELL_MIGRATION	180	Up	0.0384265	0.481587
ABRAHAM_ALPC_VS_MULTIPLE_MYELOMA_UP	26	Down	0.0384299	0.481587
WEIGEL_OXIDATIVE_STRESS_BY_HNE_AND_H2O2	39	Down	0.0386438	0.482996
REACTOME_ACTIVATION_OF_CHAPERONES_BY_ATF6_ALPHA	11	Up	0.0388588	0.483599
ICHIBA_GRAFT_VERSUS_HOST_DISEASE_D7_DN	40	Down	0.0388951	0.483599
STAMBOLSKY_TARGETS_OF_MUTATED_TP53_DN	50	Up	0.0394623	0.489374
HANN_RESISTANCE_TO_BCL2_INHIBITOR_DN	48	Down	0.0399301	0.49297
MOLENAAR_TARGETS_OF_CCND1_AND_CDK4_UP	67	Up	0.0400157	0.49297
GAURNIER_PSMD4_TARGETS	72	Up	0.0401504	0.49297
BIOCARTA_IL2_PATHWAY	22	Down	0.0401664	0.49297
BIOCARTA_NGF_PATHWAY	18	Down	0.0407124	0.493711
RICKMAN_HEAD_AND_NECK_CANCER_F	54	Down	0.0407155	0.493711
BURTON_ADIPOGENESIS_PEAK_AT_24HR	43	Down	0.0410009	0.493711
LI_WILMS_TUMOR_VS_FETAL_KIDNEY_1_DN	163	Down	0.0410554	0.493711
ELVIDGE_HYPOXIA_BY_DMOG_UP	128	Down	0.0410757	0.493711
ZEILSTRA_CD44_TARGETS_UP	7	Down	0.0411068	0.493711
PID_PDGFRA_PATHWAY	22	Down	0.0411996	0.493711
GRADE_COLON_VS_RECTAL_CANCER_DN	54	Down	0.0412479	0.493711
MIKKELSEN_NPC_HCP_WITH_H3K27ME3	341	Down	0.0412957	0.493711
REACTOME_ACETYLCHOLINE_BINDING_AND_DOWNSTREAM_EVENTS	15	Down	0.0413606	0.493711
JOHANSSON_GLIOMAGENESIS_BY_PDGFB_DN	21	Down	0.0413673	0.493711
HINATA_NFKB_TARGETS_KERATINOCYTE_DN	23	Up	0.0415825	0.493994
LOPEZ_MESOTELIOMA_SURVIVAL_TIME_UP	14	Down	0.0415984	0.493994
SPIELMAN_LYMPHOBLAST_EUROPEAN_VS_ASIAN_UP	477	Down	0.0417252	0.494268
LI_WILMS_TUMOR_VS_FETAL_KIDNEY_1_UP	182	Up	0.0418915	0.49436
PID_HIF1_TFPATHWAY	66	Down	0.0421426	0.49436
GARGALOVIC_RESPONSE_TO_OXIDIZED_PHOSPHOLIPIDS_MAGENTA_DN	12	Up	0.0421892	0.49436
BIOCARTA_CFTR_PATHWAY	12	Up	0.0421945	0.49436
HOFMANN_MYELODYSPLASTIC_SYNDROM_HIGH_RISK_DN	20	Up	0.0423385	0.49436
SCHLOSSER_SERUM_RESPONSE_DN	703	Up	0.0424164	0.49436
ROZANOV_MMP14_TARGETS_DN	34	Up	0.0425426	0.49436
BILANGES_RAPAMYCIN_SENSITIVE_VIA_TSC1_AND_TSC2	72	Down	0.0425816	0.49436
TIAN_TNF_SIGNALING_VIA_NFKB	28	Up	0.0426673	0.49436
MIKKELSEN_MCV6_HCP_WITH_H3K27ME3	435	Down	0.0429344	0.494688
BIOCARTA_CCR3_PATHWAY	23	Down	0.042951	0.494688
ZHAN_MULTIPLE_MYELOMA_MF_DN	40	Up	0.0431107	0.494688
WANG_CLIM2_TARGETS_DN	183	Up	0.0431112	0.494688
TOYOTA_TARGETS_OF_MIR34B_AND_MIR34C	448	Down	0.0435106	0.498071
MANALO_HYPOXIA_DN	288	Down	0.0440362	0.502879
NICK_RESPONSE_TO_PROC_TREATMENT_DN	26	Up	0.044388	0.505683
REACTOME_NEF_MEDIATES_DOWN_MODULATION_OF_CELL_SURFACE_RECEPTORS_BY_RECRUITING_THEM_TO_CLATHRIN_ADAPTERS	20	Down	0.0445171	0.505944
SCIAN_INVERSED_TARGETS_OF_TP53_AND_TP73_DN	31	Down	0.0448328	0.50643
PURBEY_TARGETS_OF_CTBP1_AND_SATB1_DN	179	Down	0.0450829	0.50643
PARK_APL_PATHOGENESIS_UP	14	Up	0.0451245	0.50643
HASLINGER_B_CLL_WITH_6Q21_DELETION	20	Up	0.0451884	0.50643
ZAMORA_NOS2_TARGETS_UP	69	Down	0.0452437	0.50643
JOHNSTONE_PARVB_TARGETS_3_DN	908	Up	0.0453987	0.50643
BOHN_PRIMARY_IMMUNODEFICIENCY_SYNDROM_DN	40	Up	0.045423	0.50643
DAZARD_RESPONSE_TO_UV_SCC_UP	120	Up	0.0454452	0.50643
YAO_TEMPORAL_RESPONSE_TO_PROGESTERONE_CLUSTER_4	15	Down	0.0458519	0.50643
KIM_PTEN_TARGETS_DN	5	Down	0.0458765	0.50643
TSUTSUMI_FBXW8_TARGETS	9	Down	0.0459091	0.50643
KEGG_CIRCADIAN_RHYTHM_MAMMAL	13	Down	0.0459395	0.50643
SENESE_HDAC1_TARGETS_UP	449	Up	0.0461242	0.50643
CAIRO_HEPATOBLASTOMA_CLASSES_UP	604	Down	0.0461492	0.50643
PID_PLK1_PATHWAY	46	Down	0.0461551	0.50643
REACTOME_THE_ROLE_OF_NEF_IN_HIV1_REPLICATION_AND_DISEASE_PATHOGENESIS	27	Down	0.046528	0.507314
QI_HYPOXIA	140	Down	0.0465814	0.507314
VARELA_ZMPSTE24_TARGETS_DN	38	Up	0.0466379	0.507314
GARGALOVIC_RESPONSE_TO_OXIDIZED_PHOSPHOLIPIDS_GREY_UP	18	Up	0.0466618	0.507314
SEKI_INFLAMMATORY_RESPONSE_LPS_UP	77	Up	0.0469441	0.50922
HASLINGER_B_CLL_WITH_17P13_DELETION	21	Down	0.0474975	0.509744
VERHAAK_GLIOBLASTOMA_CLASSICAL	162	Down	0.0475402	0.509744
KUMAMOTO_RESPONSE_TO_NUTLIN_3A_DN	10	Down	0.0477121	0.509744
ZHENG_BOUND_BY_FOXP3	488	Up	0.0477533	0.509744
SOTIRIOU_BREAST_CANCER_GRADE_1_VS_3_UP	151	Down	0.0477753	0.509744
DAIRKEE_CANCER_PRONE_RESPONSE_BPA_E2	117	Down	0.0480204	0.509744
REACTOME_SIGNALLING_BY_NGF	212	Down	0.0480571	0.509744
NAISHIRO_CTNNB1_TARGETS_WITH_LEF1_MOTIF	8	Up	0.0480638	0.509744
LEE_EARLY_T_LYMPHOCYTE_DN	56	Up	0.0480732	0.509744
NEWMAN_ERCC6_TARGETS_UP	26	Up	0.0482053	0.509744
REACTOME_PI_3K_CASCADE	54	Down	0.0482093	0.509744
RAHMAN_TP53_TARGETS_PHOSPHORYLATED	21	Down	0.0482769	0.509744
REACTOME_METABOLISM_OF_CARBOHYDRATES	232	Down	0.0486073	0.512098
HUANG_GATA2_TARGETS_UP	149	Up	0.0489037	0.514082
NIKOLSKY_BREAST_CANCER_7P22_AMPLICON	37	Down	0.0490243	0.514215
SMID_BREAST_CANCER_RELAPSE_IN_PLEURA_UP	6	Down	0.0492615	0.515567
REACTOME_FACILITATIVE_NA_INDEPENDENT_GLUCOSE_TRANSPORTERS	12	Down	0.0494136	0.515624
BILANGES_SERUM_SENSITIVE_GENES	90	Down	0.0495775	0.515624
WIEMANN_TELOMERE_SHORTENING_AND_CHRONIC_LIVER_DAMAGE_UP	8	Down	0.0497157	0.515624
WALLACE_PROSTATE_CANCER_RACE_UP	287	Up	0.0497355	0.515624
VERRECCHIA_RESPONSE_TO_TGFB1_C5	21	Down	0.0498083	0.515624
HESS_TARGETS_OF_HOXA9_AND_MEIS1_DN	76	Up	0.0501167	0.517691
FOURNIER_ACINAR_DEVELOPMENT_LATE_DN	21	Down	0.0503351	0.518822
STEARMAN_LUNG_CANCER_EARLY_VS_LATE_UP	125	Up	0.0506385	0.520822
KANG_CISPLATIN_RESISTANCE_DN	8	Down	0.0508111	0.521471
CORRADETTI_MTOR_PATHWAY_REGULATORS_DN	6	Down	0.0512805	0.525157
HOLLERN_MICROACINAR_BREAST_TUMOR_DN	14	Up	0.0516168	0.527466
MURAKAMI_UV_RESPONSE_24HR	20	Down	0.0519102	0.529329
KEGG_TYPE_I_DIABETES_MELLITUS	43	Up	0.0524799	0.533728
ZHAN_V1_LATE_DIFFERENTIATION_GENES_UP	32	Up	0.0525658	0.533728
LEIN_ASTROCYTE_MARKERS	42	Down	0.0527764	0.533915
PUIFFE_INVASION_INHIBITED_BY_ASCITES_DN	145	Up	0.0529184	0.533915
SA_B_CELL_RECEPTOR_COMPLEXES	24	Down	0.0529206	0.533915
XU_RESPONSE_TO_TRETINOIN_AND_NSC682994_DN	15	Down	0.0531574	0.534704
REACTOME_SMOOTH_MUSCLE_CONTRACTION	23	Down	0.0532234	0.534704
MARTENS_TRETINOIN_RESPONSE_DN	826	Down	0.0535559	0.535968
SCHLESINGER_METHYLATED_DE_NOVO_IN_CANCER	87	Down	0.0535768	0.535968
BACOLOD_RESISTANCE_TO_ALKYLATING_AGENTS_DN	59	Down	0.0538148	0.535968
PID_HEDGEHOG_2PATHWAY	22	Down	0.0539888	0.535968
OKUMURA_INFLAMMATORY_RESPONSE_LPS	182	Up	0.0540053	0.535968
BURTON_ADIPOGENESIS_3	101	Down	0.054082	0.535968
KUROKAWA_LIVER_CANCER_CHEMOTHERAPY_UP	12	Down	0.0541649	0.535968
KAMMINGA_EZH2_TARGETS	41	Down	0.0542496	0.535968
CHIARETTI_ACUTE_LYMPHOBLASTIC_LEUKEMIA_ZAP70	66	Down	0.0544639	0.536362
APPEL_IMATINIB_RESPONSE	33	Up	0.054692	0.536362
THUM_SYSTOLIC_HEART_FAILURE_UP	413	Up	0.0547307	0.536362
SIG_BCR_SIGNALING_PATHWAY	46	Down	0.05474	0.536362
WHITFIELD_CELL_CYCLE_G2	180	Down	0.0550417	0.536518
BIOCARTA_ARAP_PATHWAY	17	Up	0.0550648	0.536518
NIKOLSKY_BREAST_CANCER_17P11_AMPLICON	10	Down	0.0551349	0.536518
REACTOME_NEGATIVE_REGULATION_OF_THE_PI3K_AKT_NETWORK	7	Down	0.0552625	0.536518
REACTOME_RESOLUTION_OF_AP_SITES_VIA_THE_SINGLE_NUCLEOTIDE_REPLACEMENT_PATHWAY	12	Down	0.0553193	0.536518
WANG_BARRETTS_ESOPHAGUS_AND_ESOPHAGUS_CANCER_DN	36	Down	0.0554426	0.536622
REACTOME_DEVELOPMENTAL_BIOLOGY	384	Down	0.0556472	0.537443
REACTOME_TCA_CYCLE_AND_RESPIRATORY_ELECTRON_TRANSPORT	129	Down	0.0557532	0.537443
VANDESLUIS_NORMAL_EMBRYOS_DN	23	Down	0.0562771	0.539304
DUTERTRE_ESTRADIOL_RESPONSE_24HR_DN	503	Up	0.0563395	0.539304
BANDRES_RESPONSE_TO_CARMUSTIN_MGMT_24HR_DN	33	Down	0.0564084	0.539304
TONKS_TARGETS_OF_RUNX1_RUNX1T1_FUSION_GRANULOCYTE_UP	55	Up	0.0565557	0.539304
REACTOME_PRE_NOTCH_PROCESSING_IN_GOLGI	16	Down	0.056689	0.539304
REACTOME_GAP_JUNCTION_ASSEMBLY	18	Down	0.0567127	0.539304
REACTOME_CELL_DEATH_SIGNALLING_VIA_NRAGE_NRIF_AND_NADE	58	Down	0.0568202	0.539304
OXFORD_RALA_OR_RALB_TARGETS_UP	48	Down	0.0568523	0.539304
MORI_PRE_BI_LYMPHOCYTE_DN	77	Up	0.0570843	0.540428
KEGG_INOSITOL_PHOSPHATE_METABOLISM	54	Down	0.0574255	0.542394
MOREAUX_B_LYMPHOCYTE_MATURATION_BY_TACI_UP	89	Down	0.057675	0.542394
HARRIS_HYPOXIA	81	Down	0.0576783	0.542394
ZHOU_CELL_CYCLE_GENES_IN_IR_RESPONSE_6HR	85	Down	0.0578276	0.542394
REACTOME_SOS_MEDIATED_SIGNALLING	14	Down	0.057908	0.542394
REACTOME_RECYCLING_PATHWAY_OF_L1	26	Down	0.0579753	0.542394
GABRIELY_MIR21_TARGETS	286	Up	0.0585085	0.546309
HOLLEMAN_VINCRISTINE_RESISTANCE_B_ALL_UP	38	Up	0.0587185	0.547197
REACTOME_NGF_SIGNALLING_VIA_TRKA_FROM_THE_PLASMA_MEMBRANE	134	Down	0.0592042	0.547238
BUDHU_LIVER_CANCER_METASTASIS_UP	10	Up	0.0592533	0.547238
BONOME_OVARIAN_CANCER_POOR_SURVIVAL_DN	22	Down	0.0594095	0.547238
BIOCARTA_INSULIN_PATHWAY	22	Down	0.0595294	0.547238
PURBEY_TARGETS_OF_CTBP1_AND_SATB1_UP	85	Down	0.0596235	0.547238
ST_T_CELL_SIGNAL_TRANSDUCTION	45	Down	0.0599262	0.547238
REACTOME_ERK_MAPK_TARGETS	21	Down	0.0600146	0.547238
MORI_PRE_BI_LYMPHOCYTE_UP	80	Down	0.0600546	0.547238
EGUCHI_CELL_CYCLE_RB1_TARGETS	23	Down	0.0600688	0.547238
WANG_RESPONSE_TO_GSK3_INHIBITOR_SB216763_DN	363	Down	0.0601063	0.547238
HOFMANN_MYELODYSPLASTIC_SYNDROM_RISK_DN	22	Up	0.0601973	0.547238
SHIN_B_CELL_LYMPHOMA_CLUSTER_1	13	Down	0.0602146	0.547238
ACOSTA_PROLIFERATION_INDEPENDENT_MYC_TARGETS_UP	83	Down	0.0602169	0.547238
BOYLAN_MULTIPLE_MYELOMA_C_D_DN	250	Up	0.0606297	0.549527
VECCHI_GASTRIC_CANCER_ADVANCED_VS_EARLY_UP	174	Up	0.0607143	0.549527
SHEPARD_BMYB_MORPHOLINO_DN	198	Down	0.0608149	0.549527
GINESTIER_BREAST_CANCER_20Q13_AMPLIFICATION_DN	174	Down	0.0609526	0.549728
LUDWICZEK_TREATING_IRON_OVERLOAD	7	Up	0.0612237	0.550459
CHEMNITZ_RESPONSE_TO_PROSTAGLANDIN_E2_UP	145	Down	0.0613426	0.550459
RHODES_UNDIFFERENTIATED_CANCER	69	Down	0.0620835	0.550459
MARSON_FOXP3_CORE_DIRECT_TARGETS	19	Down	0.0621994	0.550459
QI_HYPOXIA_TARGETS_OF_HIF1A_AND_FOXA2	37	Down	0.0623532	0.550459
CHOI_ATL_STAGE_PREDICTOR	44	Up	0.0623912	0.550459
KRASNOSELSKAYA_ILF3_TARGETS_DN	46	Down	0.0624189	0.550459
REACTOME_ACTIVATION_OF_CHAPERONE_GENES_BY_ATF6_ALPHA	9	Up	0.0624925	0.550459
BARRIER_CANCER_RELAPSE_NORMAL_SAMPLE_DN	31	Down	0.062638	0.550459
REACTOME_ASPARAGINE_N_LINKED_GLYCOSYLATION	80	Up	0.0626836	0.550459
CHOI_ATL_CHRONIC_VS_ACUTE_DN	18	Up	0.0629861	0.550459
MCDOWELL_ACUTE_LUNG_INJURY_UP	45	Up	0.0630242	0.550459
PID_AURORA_B_PATHWAY	39	Down	0.0630399	0.550459
KEGG_HISTIDINE_METABOLISM	29	Down	0.0630628	0.550459
REACTOME_INSULIN_SYNTHESIS_AND_PROCESSING	20	Up	0.0631486	0.550459
VANDESLUIS_COMMD1_TARGETS_GROUP_4_DN	16	Down	0.0632361	0.550459
WIEDERSCHAIN_TARGETS_OF_BMI1_AND_PCGF2	57	Down	0.0632449	0.550459
BHAT_ESR1_TARGETS_NOT_VIA_AKT1_DN	88	Up	0.0632952	0.550459
PID_RAC1_REG_PATHWAY	38	Down	0.0633101	0.550459
REACTOME_DEPOSITION_OF_NEW_CENPA_CONTAINING_NUCLEOSOMES_AT_THE_CENTROMERE	61	Up	0.0633455	0.550459
PID_WNT_CANONICAL_PATHWAY	20	Down	0.0636831	0.551861
ZHOU_TNF_SIGNALING_30MIN	53	Down	0.0637387	0.551861
BASAKI_YBX1_TARGETS_UP	287	Down	0.0640389	0.552711
PLASARI_TGFB1_TARGETS_1HR_DN	6	Up	0.064069	0.552711
NIELSEN_GIST_AND_SYNOVIAL_SARCOMA_DN	20	Up	0.0642636	0.553388
ST_GAQ_PATHWAY	28	Down	0.0644106	0.553652
GOERING_BLOOD_HDL_CHOLESTEROL_QTL_TRANS	14	Down	0.0648167	0.556139
BIOCARTA_PGC1A_PATHWAY	22	Down	0.0651181	0.556297
MENSSEN_MYC_TARGETS	53	Down	0.0651813	0.556297
HUTTMANN_B_CLL_POOR_SURVIVAL_UP	269	Down	0.0651855	0.556297
CREIGHTON_ENDOCRINE_THERAPY_RESISTANCE_3	708	Up	0.0654468	0.556839
NIKOLSKY_BREAST_CANCER_10Q22_AMPLICON	8	Down	0.0655156	0.556839
PID_PTP1B_PATHWAY	52	Down	0.0656334	0.556839
ICHIBA_GRAFT_VERSUS_HOST_DISEASE_D7_UP	107	Up	0.0657168	0.556839
GERHOLD_ADIPOGENESIS_UP	49	Down	0.0663015	0.558037
BIOCARTA_RHO_PATHWAY	32	Down	0.066484	0.558037
SEIDEN_MET_SIGNALING	19	Up	0.0666794	0.558037
KOBAYASHI_RESPONSE_TO_ROMIDEPSIN	19	Up	0.066814	0.558037
EPPERT_HSC_R	120	Up	0.066874	0.558037
SENESE_HDAC3_TARGETS_UP	495	Up	0.0670757	0.558037
MCGOWAN_RSP6_TARGETS_DN	5	Up	0.0671192	0.558037
PID_BCR_5PATHWAY	65	Down	0.0671322	0.558037
BLUM_RESPONSE_TO_SALIRASIB_DN	341	Down	0.0672655	0.558037
NIKOLSKY_BREAST_CANCER_22Q13_AMPLICON	17	Down	0.0673524	0.558037
PID_NCADHERIN_PATHWAY	33	Down	0.0674016	0.558037
SHIPP_DLBCL_VS_FOLLICULAR_LYMPHOMA_DN	44	Up	0.0674262	0.558037
KAUFFMANN_MELANOMA_RELAPSE_DN	6	Up	0.0674322	0.558037
WATTEL_AUTONOMOUS_THYROID_ADENOMA_UP	73	Down	0.0674987	0.558037
GALI_TP53_TARGETS_APOPTOTIC_DN	6	Down	0.0677963	0.559525
HOLLERN_SOLID_NODULAR_BREAST_TUMOR_UP	11	Up	0.0681319	0.560406
BREDEMEYER_RAG_SIGNALING_NOT_VIA_ATM_DN	55	Up	0.0681383	0.560406
FIGUEROA_AML_METHYLATION_CLUSTER_6_DN	35	Down	0.0682875	0.560664
JISON_SICKLE_CELL_DISEASE_UP	180	Up	0.0684211	0.560794
ZHOU_CELL_CYCLE_GENES_IN_IR_RESPONSE_24HR	128	Down	0.0687638	0.560825
OXFORD_RALA_TARGETS_DN	10	Down	0.0688089	0.560825
GRADE_COLON_CANCER_UP	863	Down	0.069148	0.560825
ZHANG_RESPONSE_TO_IKK_INHIBITOR_AND_TNF_UP	223	Up	0.069154	0.560825
NIELSEN_MALIGNAT_FIBROUS_HISTIOCYTOMA_UP	18	Up	0.0693274	0.560825
NIKOLSKY_BREAST_CANCER_17Q11_Q21_AMPLICON	129	Down	0.0693362	0.560825
DACOSTA_LOW_DOSE_UV_RESPONSE_VIA_ERCC3_XPCS_UP	17	Up	0.0693785	0.560825
TRAYNOR_RETT_SYNDROM_UP	44	Up	0.0694224	0.560825
ZHONG_SECRETOME_OF_LUNG_CANCER_AND_FIBROBLAST	132	Down	0.0695319	0.560825
REACTOME_L1CAM_INTERACTIONS	83	Down	0.0696539	0.560825
MORI_LARGE_PRE_BII_LYMPHOCYTE_DN	58	Up	0.0697204	0.560825
GUENTHER_GROWTH_SPHERICAL_VS_ADHERENT_DN	25	Up	0.0702099	0.562934
KEGG_AXON_GUIDANCE	129	Down	0.0702815	0.562934
HOSHIDA_LIVER_CANCER_LATE_RECURRENCE_UP	61	Up	0.0703372	0.562934
IGLESIAS_E2F_TARGETS_DN	15	Up	0.0706334	0.564356
PASQUALUCCI_LYMPHOMA_BY_GC_STAGE_DN	163	Up	0.0710964	0.567104
KIM_WT1_TARGETS_12HR_UP	161	Down	0.0712781	0.567602
ZHENG_GLIOBLASTOMA_PLASTICITY_UP	248	Down	0.0714864	0.568311
PID_RHOA_PATHWAY	45	Down	0.0718936	0.568831
CAFFAREL_RESPONSE_TO_THC_8HR_3_DN	10	Down	0.0720814	0.568831
YAGI_AML_WITH_T_9_11_TRANSLOCATION	129	Up	0.0723751	0.568831
REACTOME_MEIOTIC_RECOMBINATION	80	Up	0.0724517	0.568831
MEISSNER_BRAIN_HCP_WITH_H3K27ME3	268	Down	0.0725203	0.568831
KEGG_NOD_LIKE_RECEPTOR_SIGNALING_PATHWAY	62	Up	0.0726854	0.568831
REACTOME_RESOLUTION_OF_AP_SITES_VIA_THE_MULTIPLE_NUCLEOTIDE_PATCH_REPLACEMENT_PATHWAY	17	Down	0.0728481	0.568831
FUJII_YBX1_TARGETS_UP	43	Up	0.0728588	0.568831
BOYAULT_LIVER_CANCER_SUBCLASS_G5_DN	27	Up	0.0728614	0.568831
TSAI_RESPONSE_TO_RADIATION_THERAPY	32	Up	0.0729811	0.568831
BAKER_HEMATOPOIESIS_STAT3_TARGETS	16	Down	0.0730817	0.568831
MEISSNER_NPC_HCP_WITH_H3K4ME2	491	Down	0.0735271	0.568831
HALMOS_CEBPA_TARGETS_DN	45	Up	0.0735714	0.568831
GROSS_HIF1A_TARGETS_DN	25	Down	0.0735771	0.568831
FIGUEROA_AML_METHYLATION_CLUSTER_2_DN	9	Down	0.074004	0.568831
BIOCARTA_IL10_PATHWAY	17	Up	0.0740901	0.568831
DIRMEIER_LMP1_RESPONSE_EARLY	66	Down	0.074152	0.568831
CHEMNITZ_RESPONSE_TO_PROSTAGLANDIN_E2_DN	382	Up	0.0742556	0.568831
PID_ARF6_DOWNSTREAM_PATHWAY	15	Down	0.0742949	0.568831
IIZUKA_LIVER_CANCER_PROGRESSION_L1_G1_UP	25	Up	0.0744114	0.568831
OHM_METHYLATED_IN_ADULT_CANCERS	27	Up	0.0744859	0.568831
KEGG_ADIPOCYTOKINE_SIGNALING_PATHWAY	67	Down	0.0745674	0.568831
HORIUCHI_WTAP_TARGETS_UP	300	Up	0.07482	0.568831
REACTOME_ENERGY_DEPENDENT_REGULATION_OF_MTOR_BY_LKB1_AMPK	17	Down	0.0748506	0.568831
LIU_LIVER_CANCER	38	Down	0.0748608	0.568831
MAGRANGEAS_MULTIPLE_MYELOMA_IGG_VS_IGA_UP	21	Down	0.0749344	0.568831
WANG_METHYLATED_IN_BREAST_CANCER	35	Down	0.0749828	0.568831
SIG_REGULATION_OF_THE_ACTIN_CYTOSKELETON_BY_RHO_GTPASES	35	Down	0.0750307	0.568831
MARCHINI_TRABECTEDIN_RESISTANCE_DN	49	Down	0.075175	0.568831
GOBERT_OLIGODENDROCYTE_DIFFERENTIATION_UP	570	Down	0.0753206	0.568831
REACTOME_ALPHA_LINOLENIC_ACID_ALA_METABOLISM	11	Up	0.075363	0.568831
OZEN_MIR125B1_TARGETS	25	Down	0.0753743	0.568831
ODONNELL_TARGETS_OF_MYC_AND_TFRC_DN	45	Down	0.0755408	0.569186
KORKOLA_YOLK_SAC_TUMOR	61	Up	0.075857	0.570287
BHATI_G2M_ARREST_BY_2METHOXYESTRADIOL_DN	126	Down	0.0759265	0.570287
GRAHAM_CML_QUIESCENT_VS_NORMAL_QUIESCENT_UP	86	Down	0.0763497	0.572563
WANG_LMO4_TARGETS_DN	349	Up	0.0765374	0.572717
CHOI_ATL_ACUTE_STAGE	6	Up	0.0766272	0.572717
FRIDMAN_SENESCENCE_DN	12	Down	0.0767565	0.572717
HOLLEMAN_ASPARAGINASE_RESISTANCE_ALL_UP	21	Down	0.0770504	0.572717
WACKER_HYPOXIA_TARGETS_OF_VHL	13	Down	0.0771188	0.572717
REACTOME_NUCLEAR_EVENTS_KINASE_AND_TRANSCRIPTION_FACTOR_ACTIVATION	24	Down	0.0772406	0.572717
REACTOME_FORMATION_OF_TUBULIN_FOLDING_INTERMEDIATES_BY_CCT_TRIC	21	Down	0.0773907	0.572717
DEURIG_T_CELL_PROLYMPHOCYTIC_LEUKEMIA_UP	364	Down	0.0774127	0.572717
NIELSEN_LIPOSARCOMA_UP	18	Down	0.0775385	0.572717
ELVIDGE_HYPOXIA_BY_DMOG_DN	58	Down	0.0777252	0.572717
SMID_BREAST_CANCER_LUMINAL_A_DN	18	Down	0.0777516	0.572717
MEISSNER_NPC_HCP_WITH_H3K4ME2_AND_H3K27ME3	349	Down	0.0778135	0.572717
MARIADASON_RESPONSE_TO_BUTYRATE_SULINDAC_4	21	Up	0.0783677	0.575169
CONCANNON_APOPTOSIS_BY_EPOXOMICIN_DN	170	Down	0.0783962	0.575169
NAGY_PCAF_COMPONENTS_HUMAN	9	Down	0.0786651	0.575169
REACTOME_MITOCHONDRIAL_TRNA_AMINOACYLATION	21	Down	0.0788485	0.575169
KEGG_THYROID_CANCER	29	Down	0.0788954	0.575169
ZHOU_PANCREATIC_EXOCRINE_PROGENITOR	11	Up	0.0789803	0.575169
LEE_AGING_MUSCLE_DN	46	Down	0.0789921	0.575169
PECE_MAMMARY_STEM_CELL_DN	141	Up	0.079164	0.575198
LANDIS_ERBB2_BREAST_TUMORS_65_UP	22	Up	0.0792377	0.575198
FLORIO_NEOCORTEX_BASAL_RADIAL_GLIA_DN	180	Down	0.0793721	0.575297
REACTOME_PI3K_CASCADE	68	Down	0.0795522	0.57562
REN_ALVEOLAR_RHABDOMYOSARCOMA_DN	407	Up	0.0796584	0.57562
MODY_HIPPOCAMPUS_NEONATAL	35	Down	0.0803533	0.579409
DEN_INTERACT_WITH_LCA5	26	Up	0.080723	0.579409
LEE_RECENT_THYMIC_EMIGRANT	222	Up	0.0809337	0.579409
HOWLIN_CITED1_TARGETS_2_UP	17	Up	0.0810731	0.579409
MYLLYKANGAS_AMPLIFICATION_HOT_SPOT_13	6	Down	0.0813161	0.579409
AMBROSINI_FLAVOPIRIDOL_TREATMENT_TP53	108	Down	0.0815064	0.579409
CHANG_CYCLING_GENES	147	Down	0.0815193	0.579409
ZHENG_FOXP3_TARGETS_IN_THYMUS_UP	193	Up	0.0815362	0.579409
REACTOME_AXON_GUIDANCE	240	Down	0.0815943	0.579409
ISHIDA_E2F_TARGETS	53	Down	0.0816118	0.579409
BIOCARTA_BARR_MAPK_PATHWAY	12	Down	0.0817428	0.579409
NIKOLSKY_BREAST_CANCER_1Q21_AMPLICON	38	Down	0.0818058	0.579409
GAVIN_IL2_RESPONSIVE_FOXP3_TARGETS_UP	19	Down	0.0818598	0.579409
LOPEZ_MBD_TARGETS	946	Down	0.0821238	0.579409
KANNAN_TP53_TARGETS_DN	20	Down	0.0821324	0.579409
SCHAEFFER_PROSTATE_DEVELOPMENT_AND_CANCER_BOX2_DN	7	Up	0.082163	0.579409
LOCKWOOD_AMPLIFIED_IN_LUNG_CANCER	214	Down	0.0822513	0.579409
TIMOFEEVA_GROWTH_STRESS_VIA_STAT1_DN	16	Down	0.0825528	0.580674
CHEN_HOXA5_TARGETS_9HR_DN	40	Down	0.0829096	0.582324
STEIN_ESTROGEN_RESPONSE_NOT_VIA_ESRRA	18	Up	0.0837618	0.585947
REACTOME_EXTRACELLULAR_MATRIX_ORGANIZATION	87	Down	0.083775	0.585947
GYORFFY_DOXORUBICIN_RESISTANCE	54	Up	0.0838143	0.585947
AIYAR_COBRA1_TARGETS_DN	29	Down	0.0839325	0.585947
FLORIO_HUMAN_NEOCORTEX	33	Up	0.084162	0.585947
FAELT_B_CLL_WITH_VH3_21_DN	49	Up	0.0843701	0.585947
BIOCARTA_HSP27_PATHWAY	15	Down	0.0843912	0.585947
TUOMISTO_TUMOR_SUPPRESSION_BY_COL13A1_DN	17	Up	0.0844098	0.585947
RHEIN_ALL_GLUCOCORTICOID_THERAPY_UP	76	Up	0.0847447	0.587415
DELPUECH_FOXO3_TARGETS_UP	67	Up	0.0855778	0.592328
KRIEG_HYPOXIA_NOT_VIA_KDM3A	737	Down	0.0857635	0.592751
KEEN_RESPONSE_TO_ROSIGLITAZONE_UP	38	Down	0.0859948	0.592995
FULCHER_INFLAMMATORY_RESPONSE_LECTIN_VS_LPS_DN	453	Up	0.0860478	0.592995
REACTOME_TRNA_AMINOACYLATION	42	Down	0.0864692	0.59394
CREIGHTON_AKT1_SIGNALING_VIA_MTOR_DN	23	Down	0.0865607	0.59394
MCMURRAY_TP53_HRAS_COOPERATION_RESPONSE_UP	26	Down	0.0867418	0.59394
VALK_AML_CLUSTER_9	35	Down	0.0868181	0.59394
REACTOME_JNK_C_JUN_KINASES_PHOSPHORYLATION_AND_ACTIVATION_MEDIATED_BY_ACTIVATED_HUMAN_TAK1	16	Up	0.0870916	0.59394
BANDRES_RESPONSE_TO_CARMUSTIN_WITHOUT_MGMT_24HR_DN	9	Down	0.0872103	0.59394
LIANG_HEMATOPOIESIS_STEM_CELL_NUMBER_SMALL_VS_HUGE_UP	38	Up	0.0874773	0.59394
HUMMERICH_SKIN_CANCER_PROGRESSION_DN	100	Down	0.087509	0.59394
FOURNIER_ACINAR_DEVELOPMENT_LATE_UP	11	Up	0.0878627	0.59394
REACTOME_EXTENSION_OF_TELOMERES	27	Down	0.0879294	0.59394
REACTOME_NOREPINEPHRINE_NEUROTRANSMITTER_RELEASE_CYCLE	10	Down	0.0879655	0.59394
PENG_GLUCOSE_DEPRIVATION_UP	47	Down	0.0880226	0.59394
CHEOK_RESPONSE_TO_HD_MTX_UP	21	Down	0.0882054	0.59394
MIZUSHIMA_AUTOPHAGOSOME_FORMATION	19	Down	0.0884713	0.59394
BAKER_HEMATOPOESIS_STAT5_TARGETS	7	Down	0.0886705	0.59394
WAMUNYOKOLI_OVARIAN_CANCER_LMP_DN	197	Up	0.0887232	0.59394
REACTOME_REGULATION_OF_RHEB_GTPASE_ACTIVITY_BY_AMPK	10	Down	0.088811	0.59394
REACTOME_ANTIGEN_PROCESSING_CROSS_PRESENTATION	71	Up	0.0888358	0.59394
KEGG_FRUCTOSE_AND_MANNOSE_METABOLISM	34	Down	0.0890094	0.59394
REACTOME_IRAK2_MEDIATED_ACTIVATION_OF_TAK1_COMPLEX_UPON_TLR7_8_OR_9_STIMULATION	8	Up	0.0890249	0.59394
CHANG_IMMORTALIZED_BY_HPV31_DN	65	Up	0.0892981	0.59394
MCCABE_HOXC6_TARGETS_UP	10	Up	0.0893529	0.59394
REACTOME_SHC1_EVENTS_IN_EGFR_SIGNALING	15	Down	0.0893817	0.59394
MARCINIAK_ER_STRESS_RESPONSE_VIA_CHOP	25	Down	0.0893834	0.59394
HOLLEMAN_ASPARAGINASE_RESISTANCE_B_ALL_UP	26	Down	0.0895156	0.59394
KOKKINAKIS_METHIONINE_DEPRIVATION_48HR_DN	64	Down	0.0897081	0.59394
MIKHAYLOVA_OXIDATIVE_STRESS_RESPONSE_VIA_VHL_DN	6	Down	0.0897895	0.59394
MORI_MATURE_B_LYMPHOCYTE_UP	89	Up	0.0898005	0.59394
CALVET_IRINOTECAN_SENSITIVE_VS_REVERTED_UP	5	Down	0.0898019	0.59394
ST_INTERFERON_GAMMA_PATHWAY	10	Up	0.0908018	0.59972
BONOME_OVARIAN_CANCER_POOR_SURVIVAL_UP	31	Up	0.0914477	0.600854
BIOCARTA_TOB1_PATHWAY	19	Up	0.0914738	0.600854
LEE_AGING_CEREBELLUM_DN	85	Down	0.0915324	0.600854
KRIGE_RESPONSE_TO_TOSEDOSTAT_24HR_DN	1000	Down	0.0916714	0.600854
REACTOME_KINESINS	23	Down	0.0920068	0.600854
LEE_LIVER_CANCER_ACOX1_UP	64	Up	0.0921221	0.600854
DAVICIONI_MOLECULAR_ARMS_VS_ERMS_DN	181	Down	0.0921262	0.600854
HUMMERICH_MALIGNANT_SKIN_TUMOR_DN	18	Down	0.0921915	0.600854
PID_HDAC_CLASSIII_PATHWAY	25	Down	0.0921938	0.600854
REACTOME_DOWNSTREAM_TCR_SIGNALING	35	Up	0.0923248	0.600854
MURAKAMI_UV_RESPONSE_1HR_DN	10	Down	0.0925207	0.600854
KAAB_HEART_ATRIUM_VS_VENTRICLE_UP	249	Down	0.0925959	0.600854
SILIGAN_TARGETS_OF_EWS_FLI1_FUSION_DN	18	Down	0.0926137	0.600854
HOWLIN_CITED1_TARGETS_1_DN	36	Up	0.0928558	0.601605
JEON_SMAD6_TARGETS_DN	18	Down	0.0930982	0.602355
ISSAEVA_MLL2_TARGETS	61	Down	0.0933293	0.603032
SMID_BREAST_CANCER_RELAPSE_IN_BRAIN_UP	39	Down	0.0939029	0.604431
DARWICHE_SQUAMOUS_CELL_CARCINOMA_DN	179	Down	0.0939145	0.604431
MIKKELSEN_ES_LCP_WITH_H3K27ME3	14	Down	0.0939268	0.604431
REACTOME_INTERACTION_BETWEEN_L1_AND_ANKYRINS	21	Down	0.0943515	0.60455
BIOCARTA_NEUROTRANSMITTERS_PATHWAY	6	Up	0.0943897	0.60455
KYNG_RESPONSE_TO_H2O2_VIA_ERCC6_UP	40	Up	0.0944646	0.60455
MUELLER_PLURINET	297	Down	0.0945381	0.60455
REACTOME_COLLAGEN_FORMATION	58	Down	0.0947569	0.60455
GARY_CD5_TARGETS_UP	469	Down	0.0947585	0.60455
CASTELLANO_HRAS_TARGETS_UP	5	Down	0.0948338	0.60455
WHITFIELD_CELL_CYCLE_LITERATURE	44	Down	0.0959392	0.607223
CASORELLI_APL_SECONDARY_VS_DE_NOVO_UP	38	Up	0.0960802	0.607223
LE_EGR2_TARGETS_UP	108	Down	0.0962534	0.607223
EBAUER_MYOGENIC_TARGETS_OF_PAX3_FOXO1_FUSION	50	Down	0.0964234	0.607223
BOYAULT_LIVER_CANCER_SUBCLASS_G56_UP	12	Up	0.0965347	0.607223
SAKAI_TUMOR_INFILTRATING_MONOCYTES_UP	27	Down	0.0967412	0.607223
REACTOME_PI3K_EVENTS_IN_ERBB2_SIGNALING	42	Down	0.0969396	0.607223
RODWELL_AGING_KIDNEY_NO_BLOOD_UP	219	Up	0.0969828	0.607223
WILLIAMS_ESR1_TARGETS_DN	6	Up	0.097114	0.607223
PID_VEGF_VEGFR_PATHWAY	10	Down	0.0972052	0.607223
IIZUKA_LIVER_CANCER_PROGRESSION_L0_L1_DN	21	Up	0.0972707	0.607223
RAFFEL_VEGFA_TARGETS_DN	5	Down	0.0973322	0.607223
BIOCARTA_RAS_PATHWAY	23	Down	0.0974988	0.607223
BIOCARTA_ERK_PATHWAY	28	Down	0.0975444	0.607223
KEGG_GLYCOLYSIS_GLUCONEOGENESIS	62	Down	0.0975709	0.607223
REACTOME_EFFECTS_OF_PIP2_HYDROLYSIS	23	Down	0.0977503	0.607223
HUANG_DASATINIB_RESISTANCE_UP	78	Up	0.0979256	0.607223
TAKEDA_TARGETS_OF_NUP98_HOXA9_FUSION_6HR_UP	85	Up	0.0979814	0.607223
YAO_TEMPORAL_RESPONSE_TO_PROGESTERONE_CLUSTER_14	143	Down	0.0979872	0.607223
GUTIERREZ_WALDENSTROEMS_MACROGLOBULINEMIA_1_DN	9	Up	0.0979973	0.607223
ZHENG_FOXP3_TARGETS_IN_T_LYMPHOCYTE_UP	11	Up	0.098005	0.607223
ODONNELL_TARGETS_OF_MYC_AND_TFRC_UP	81	Up	0.0981339	0.607223
HUANG_FOXA2_TARGETS_UP	43	Up	0.0982256	0.607223
TURJANSKI_MAPK14_TARGETS	10	Up	0.0985023	0.607223
GRAESSMANN_RESPONSE_TO_MC_AND_DOXORUBICIN_UP	607	Down	0.0988976	0.607223
SHEDDEN_LUNG_CANCER_POOR_SURVIVAL_A6	453	Down	0.0989673	0.607223
GAUSSMANN_MLL_AF4_FUSION_TARGETS_B_DN	8	Up	0.098974	0.607223
SCHLINGEMANN_SKIN_CARCINOGENESIS_TPA_DN	29	Down	0.0989979	0.607223
SCIBETTA_KDM5B_TARGETS_UP	19	Down	0.0993	0.607223
GAVIN_IL2_RESPONSIVE_FOXP3_TARGETS_DN	5	Down	0.0993856	0.607223
TAGHAVI_NEOPLASTIC_TRANSFORMATION	12	Down	0.0995051	0.607223
BIOCARTA_CCR5_PATHWAY	17	Down	0.0997411	0.607223
LOPEZ_MESOTELIOMA_SURVIVAL_TIME_DN	7	Up	0.0997562	0.607223
CHIBA_RESPONSE_TO_TSA	49	Up	0.100017	0.607223
BIOCARTA_AGPCR_PATHWAY	13	Up	0.100019	0.607223
DELACROIX_RAR_BOUND_ES	458	Down	0.100249	0.607223
KONDO_PROSTATE_CANCER_WITH_H3K27ME3	196	Up	0.100265	0.607223
MUELLER_COMMON_TARGETS_OF_AML_FUSIONS_UP	14	Down	0.100269	0.607223
BYSTROEM_CORRELATED_WITH_IL5_DN	63	Up	0.10029	0.607223
PODAR_RESPONSE_TO_ADAPHOSTIN_DN	18	Down	0.100354	0.607223
MACLACHLAN_BRCA1_TARGETS_DN	16	Down	0.100644	0.608209
CAVARD_LIVER_CANCER_MALIGNANT_VS_BENIGN	32	Up	0.101019	0.609447
FIGUEROA_AML_METHYLATION_CLUSTER_3_DN	39	Down	0.101132	0.609447
SHIPP_DLBCL_CURED_VS_FATAL_DN	44	Down	0.101555	0.609447
ALTEMEIER_RESPONSE_TO_LPS_WITH_MECHANICAL_VENTILATION	127	Up	0.101896	0.609447
LU_TUMOR_VASCULATURE_UP	29	Up	0.101921	0.609447
REACTOME_BIOLOGICAL_OXIDATIONS	125	Up	0.10197	0.609447
MORI_SMALL_PRE_BII_LYMPHOCYTE_DN	76	Down	0.102128	0.609447
BAELDE_DIABETIC_NEPHROPATHY_DN	433	Up	0.102234	0.609447
RICKMAN_METASTASIS_DN	259	Down	0.102294	0.609447
CHAN_INTERFERON_PRODUCING_DENDRITIC_CELL	12	Up	0.102356	0.609447
ST_ERK1_ERK2_MAPK_PATHWAY	32	Down	0.102376	0.609447
NOUSHMEHR_GBM_GERMLINE_MUTATED	7	Down	0.102385	0.609447
BRUECKNER_TARGETS_OF_MIRLET7A3_UP	110	Up	0.10271	0.609751
RODRIGUES_THYROID_CARCINOMA_ANAPLASTIC_UP	711	Up	0.102948	0.609751
AMIT_EGF_RESPONSE_20_HELA	11	Down	0.102973	0.609751
REACTOME_UNFOLDED_PROTEIN_RESPONSE	76	Down	0.10308	0.609751
HOLLEMAN_DAUNORUBICIN_B_ALL_UP	10	Down	0.103182	0.609751
LIAO_HAVE_SOX4_BINDING_SITES	40	Down	0.103294	0.609751
MEISSNER_BRAIN_HCP_WITH_H3_UNMETHYLATED	35	Down	0.103342	0.609751
FINETTI_BREAST_CANCERS_KINOME_BLUE	21	Down	0.103688	0.609751
URS_ADIPOCYTE_DIFFERENTIATION_DN	30	Down	0.103781	0.609751
CHIANG_LIVER_CANCER_SUBCLASS_UNANNOTATED_UP	84	Up	0.103942	0.609751
KAUFFMANN_DNA_REPLICATION_GENES	146	Down	0.104032	0.609751
REACTOME_SIGNALING_BY_INSULIN_RECEPTOR	104	Down	0.104064	0.609751
BIOCARTA_G1_PATHWAY	28	Up	0.104101	0.609751
YANG_BREAST_CANCER_ESR1_DN	25	Up	0.104331	0.610348
MUNSHI_MULTIPLE_MYELOMA_UP	80	Up	0.105151	0.614392
REACTOME_DNA_STRAND_ELONGATION	30	Down	0.105448	0.615371
DARWICHE_SKIN_TUMOR_PROMOTER_UP	142	Down	0.105714	0.616003
GROSS_HYPOXIA_VIA_ELK3_UP	208	Down	0.105815	0.616003
ONDER_CDH1_TARGETS_1_DN	168	Up	0.106116	0.616778
SMIRNOV_RESPONSE_TO_IR_2HR_DN	54	Down	0.106207	0.616778
MIKKELSEN_IPS_LCP_WITH_H3K27ME3	9	Down	0.106588	0.617868
ZWANG_CLASS_3_TRANSIENTLY_INDUCED_BY_EGF	219	Up	0.106654	0.617868
SESTO_RESPONSE_TO_UV_C7	68	Down	0.107042	0.618994
MEISSNER_BRAIN_HCP_WITH_H3K4ME2_AND_H3K27ME3	59	Down	0.107109	0.618994
FERRANDO_T_ALL_WITH_MLL_ENL_FUSION_DN	87	Down	0.107312	0.619416
GUTIERREZ_WALDENSTROEMS_MACROGLOBULINEMIA_2	13	Up	0.107883	0.621961
PODAR_RESPONSE_TO_ADAPHOSTIN_UP	145	Up	0.108194	0.622939
REACTOME_P75_NTR_RECEPTOR_MEDIATED_SIGNALLING	79	Down	0.108315	0.622939
MEISSNER_ES_ICP_WITH_H3K4ME3_AND_H3K27ME3	14	Up	0.108635	0.62403
NAGASHIMA_NRG1_SIGNALING_DN	56	Up	0.109123	0.626076
CLIMENT_BREAST_CANCER_COPY_NUMBER_DN	8	Up	0.109553	0.626842
PID_ILK_PATHWAY	45	Down	0.109617	0.626842
WONG_ENDMETRIUM_CANCER_DN	81	Down	0.109676	0.626842
ZHANG_TLX_TARGETS_36HR_UP	220	Down	0.109783	0.626842
BIOCARTA_LECTIN_PATHWAY	12	Up	0.1105	0.629633
GALLUZZI_PREVENT_MITOCHONDIAL_PERMEABILIZATION	22	Down	0.110615	0.629633
MOOTHA_HUMAN_MITODB_6_2002	429	Down	0.110668	0.629633
SARRIO_EPITHELIAL_MESENCHYMAL_TRANSITION_DN	152	Up	0.110975	0.629749
WILLIAMS_ESR1_TARGETS_UP	25	Down	0.111094	0.629749
DACOSTA_UV_RESPONSE_VIA_ERCC3_DN	853	Up	0.111197	0.629749
WEBER_METHYLATED_HCP_IN_FIBROBLAST_DN	40	Up	0.111218	0.629749
ALCALAY_AML_BY_NPM1_LOCALIZATION_DN	184	Down	0.11135	0.629749
BROWNE_HCMV_INFECTION_18HR_DN	176	Down	0.112067	0.633054
REACTOME_ACTIVATION_OF_THE_MRNA_UPON_BINDING_OF_THE_CAP_BINDING_COMPLEX_AND_EIFS_AND_SUBSEQUENT_BINDING_TO_43S	55	Down	0.112972	0.637253
CEBALLOS_TARGETS_OF_TP53_AND_MYC_DN	38	Down	0.113078	0.637253
HOQUE_METHYLATED_IN_CANCER	56	Up	0.113977	0.638683
BOYLAN_MULTIPLE_MYELOMA_D_DN	77	Up	0.113993	0.638683
PETROVA_PROX1_TARGETS_DN	64	Up	0.114202	0.638683
DER_IFN_BETA_RESPONSE_DN	8	Down	0.114245	0.638683
CHIARADONNA_NEOPLASTIC_TRANSFORMATION_KRAS_CDC25_UP	58	Down	0.114341	0.638683
CHEN_ETV5_TARGETS_TESTIS	22	Down	0.114387	0.638683
SENGUPTA_NASOPHARYNGEAL_CARCINOMA_WITH_LMP1_DN	170	Up	0.114455	0.638683
BENPORATH_MYC_TARGETS_WITH_EBOX	227	Down	0.11448	0.638683
JAERVINEN_AMPLIFIED_IN_LARYNGEAL_CANCER	40	Down	0.114659	0.638683
NAGY_STAGA_COMPONENTS_HUMAN	15	Down	0.114673	0.638683
YOSHIOKA_LIVER_CANCER_EARLY_RECURRENCE_UP	39	Down	0.11483	0.638806
PID_AURORA_A_PATHWAY	30	Down	0.115171	0.63996
MOROSETTI_FACIOSCAPULOHUMERAL_MUSCULAR_DISTROPHY_DN	12	Down	0.115804	0.642208
LI_WILMS_TUMOR_VS_FETAL_KIDNEY_2_UP	30	Down	0.115846	0.642208
HORTON_SREBF_TARGETS	25	Down	0.116351	0.644117
WILLERT_WNT_SIGNALING	21	Up	0.116889	0.644117
ROSS_AML_WITH_AML1_ETO_FUSION	76	Down	0.116919	0.644117
CHARAFE_BREAST_CANCER_LUMINAL_VS_BASAL_UP	379	Down	0.116939	0.644117
DACOSTA_UV_RESPONSE_VIA_ERCC3_COMMON_DN	480	Up	0.11696	0.644117
ONDER_CDH1_SIGNALING_VIA_CTNNB1	82	Up	0.117002	0.644117
KEGG_TAURINE_AND_HYPOTAURINE_METABOLISM	10	Up	0.117333	0.64436
PID_CXCR3_PATHWAY	43	Down	0.11739	0.64436
REACTOME_ACTIVATION_OF_RAC	13	Down	0.117452	0.64436
SERVITJA_LIVER_HNF1A_TARGETS_UP	134	Down	0.117883	0.645336
REACTOME_PKA_MEDIATED_PHOSPHORYLATION_OF_CREB	17	Up	0.118062	0.645336
HUNSBERGER_EXERCISE_REGULATED_GENES	31	Down	0.118179	0.645336
SANSOM_APC_TARGETS_DN	361	Down	0.118324	0.645336
TERAMOTO_OPN_TARGETS_CLUSTER_7	19	Down	0.118403	0.645336
REACTOME_GLUCOSE_TRANSPORT	38	Down	0.118443	0.645336
KANG_FLUOROURACIL_RESISTANCE_DN	16	Down	0.118769	0.646282
HELLER_HDAC_TARGETS_UP	308	Down	0.118998	0.646282
BERTUCCI_MEDULLARY_VS_DUCTAL_BREAST_CANCER_DN	168	Down	0.119026	0.646282
REACTOME_HIGHLY_CALCIUM_PERMEABLE_POSTSYNAPTIC_NICOTINIC_ACETYLCHOLINE_RECEPTORS	12	Down	0.119722	0.646282
BIOCARTA_G2_PATHWAY	24	Down	0.119817	0.646282
FONTAINE_FOLLICULAR_THYROID_ADENOMA_UP	73	Down	0.119912	0.646282
GHANDHI_BYSTANDER_IRRADIATION_UP	86	Up	0.119993	0.646282
BOYAULT_LIVER_CANCER_SUBCLASS_G6_DN	19	Up	0.120117	0.646282
REACTOME_METABOLISM_OF_NUCLEOTIDES	71	Down	0.120118	0.646282
LEIN_NEURON_MARKERS	69	Down	0.120141	0.646282
GARGALOVIC_RESPONSE_TO_OXIDIZED_PHOSPHOLIPIDS_BLACK_DN	11	Up	0.120336	0.646282
REACTOME_POST_CHAPERONIN_TUBULIN_FOLDING_PATHWAY	18	Down	0.120381	0.646282
PID_THROMBIN_PAR1_PATHWAY	43	Down	0.120727	0.646282
ZHANG_TLX_TARGETS_60HR_DN	277	Down	0.120933	0.646282
ZHAN_MULTIPLE_MYELOMA_CD1_VS_CD2_UP	65	Up	0.120986	0.646282
ZHAN_VARIABLE_EARLY_DIFFERENTIATION_GENES_UP	15	Down	0.121074	0.646282
HAHTOLA_MYCOSIS_FUNGOIDES_SKIN_UP	177	Up	0.121245	0.646282
FARDIN_HYPOXIA_9	7	Down	0.121469	0.646282
VICENT_METASTASIS_UP	14	Up	0.121595	0.646282
REACTOME_PHASE_II_CONJUGATION	58	Up	0.121709	0.646282
PENG_RAPAMYCIN_RESPONSE_DN	244	Down	0.121798	0.646282
FERRANDO_LYL1_NEIGHBORS	15	Up	0.121938	0.646282
REACTOME_CLASS_C_3_METABOTROPIC_GLUTAMATE_PHEROMONE_RECEPTORS	14	Down	0.12197	0.646282
REACTOME_ER_PHAGOSOME_PATHWAY	58	Up	0.12216	0.646282
MIKKELSEN_MEF_ICP_WITH_H3K27ME3	201	Down	0.122346	0.646282
NIELSEN_GIST_VS_SYNOVIAL_SARCOMA_UP	19	Down	0.122365	0.646282
REACTOME_ROLE_OF_SECOND_MESSENGERS_IN_NETRIN1_SIGNALING	9	Down	0.122427	0.646282
NIKOLSKY_BREAST_CANCER_7Q21_Q22_AMPLICON	76	Up	0.122481	0.646282
SUNG_METASTASIS_STROMA_DN	54	Down	0.122552	0.646282
BUSA_SAM68_TARGETS_DN	6	Up	0.123756	0.651198
ACEVEDO_NORMAL_TISSUE_ADJACENT_TO_LIVER_TUMOR_DN	352	Down	0.123758	0.651198
DAVICIONI_TARGETS_OF_PAX_FOXO1_FUSIONS_DN	68	Down	0.123947	0.651475
BROWNE_HCMV_INFECTION_12HR_UP	109	Up	0.124137	0.651581
SU_KIDNEY	15	Down	0.124284	0.651581
GOUYER_TATI_TARGETS_DN	17	Down	0.124378	0.651581
RICKMAN_HEAD_AND_NECK_CANCER_E	88	Up	0.124528	0.651612
LU_IL4_SIGNALING	94	Up	0.124657	0.651612
MOOTHA_MITOCHONDRIA	447	Down	0.125189	0.652695
YANG_MUC2_TARGETS_DUODENUM_6MO_UP	10	Up	0.125196	0.652695
REACTOME_CALNEXIN_CALRETICULIN_CYCLE	11	Up	0.125483	0.652695
GALIE_TUMOR_ANGIOGENESIS	8	Up	0.125483	0.652695
MYLLYKANGAS_AMPLIFICATION_HOT_SPOT_15	10	Down	0.125608	0.652695
MATTHEWS_SKIN_CARCINOGENESIS_VIA_JUN	17	Up	0.125687	0.652695
SIMBULAN_PARP1_TARGETS_DN	17	Down	0.12633	0.654871
GAL_LEUKEMIC_STEM_CELL_DN	239	Down	0.1265	0.654871
KEGG_FOLATE_BIOSYNTHESIS	11	Down	0.126519	0.654871
CHANG_CORE_SERUM_RESPONSE_UP	211	Down	0.127044	0.656861
SCHAEFFER_PROSTATE_DEVELOPMENT_AND_CANCER_BOX4_UP	11	Up	0.127179	0.656861
PID_CONE_PATHWAY	23	Up	0.127745	0.659072
HUANG_GATA2_TARGETS_DN	72	Down	0.128066	0.660012
MATZUK_MATERNAL_EFFECT	9	Up	0.128862	0.662918
ST_WNT_CA2_CYCLIC_GMP_PATHWAY	20	Down	0.128999	0.662918
BROWNE_HCMV_INFECTION_6HR_DN	160	Up	0.12912	0.662918
REACTOME_METAL_ION_SLC_TRANSPORTERS	22	Up	0.129187	0.662918
FLECHNER_PBL_KIDNEY_TRANSPLANT_REJECTED_VS_OK_DN	51	Down	0.129584	0.664242
NUTT_GBM_VS_AO_GLIOMA_UP	46	Down	0.129865	0.664821
PID_MTOR_4PATHWAY	69	Down	0.130092	0.664821
IZADPANAH_STEM_CELL_ADIPOSE_VS_BONE_DN	107	Up	0.130382	0.664821
AKL_HTLV1_INFECTION_DN	67	Up	0.130407	0.664821
REACTOME_TERMINATION_OF_O_GLYCAN_BIOSYNTHESIS	21	Down	0.130417	0.664821
YOSHIMURA_MAPK8_TARGETS_UP	1292	Down	0.130551	0.664821
TSENG_ADIPOGENIC_POTENTIAL_UP	30	Down	0.130675	0.664821
HOLLEMAN_DAUNORUBICIN_ALL_DN	8	Down	0.130922	0.664873
POMEROY_MEDULLOBLASTOMA_PROGNOSIS_UP	45	Down	0.130964	0.664873
GRAHAM_CML_QUIESCENT_VS_NORMAL_DIVIDING_UP	55	Up	0.131434	0.665941
REACTOME_TGF_BETA_RECEPTOR_SIGNALING_IN_EMT_EPITHELIAL_TO_MESENCHYMAL_TRANSITION	14	Down	0.131454	0.665941
NIELSEN_SCHWANNOMA_DN	18	Down	0.132091	0.667245
HOFMANN_CELL_LYMPHOMA_UP	50	Up	0.132139	0.667245
PARENT_MTOR_SIGNALING_UP	563	Down	0.132172	0.667245
ZHAN_V2_LATE_DIFFERENTIATION_GENES	44	Down	0.132352	0.667245
AMIT_EGF_RESPONSE_20_MCF10A	14	Down	0.132412	0.667245
PLASARI_TGFB1_TARGETS_1HR_UP	34	Down	0.13259	0.667436
VANDESLUIS_NORMAL_EMBRYOS_UP	5	Down	0.132907	0.667493
MIKKELSEN_NPC_WITH_LCP_H3K27ME3	7	Down	0.133	0.667493
GEORGES_TARGETS_OF_MIR192_AND_MIR215	886	Up	0.133022	0.667493
HOSHIDA_LIVER_CANCER_LATE_RECURRENCE_DN	68	Down	0.133274	0.668055
MULLIGHAN_MLL_SIGNATURE_1_UP	379	Down	0.133494	0.668453
COLIN_PILOCYTIC_ASTROCYTOMA_VS_GLIOBLASTOMA_DN	28	Up	0.133789	0.669224
REACTOME_TRAF3_DEPENDENT_IRF_ACTIVATION_PATHWAY	14	Up	0.134009	0.669621
IRITANI_MAD1_TARGETS_DN	47	Down	0.134809	0.672915
GAJATE_RESPONSE_TO_TRABECTEDIN_UP	67	Up	0.135009	0.673205
LIAO_METASTASIS	531	Down	0.135165	0.673282
PID_MYC_REPRESS_PATHWAY	62	Up	0.135728	0.675376
MORI_LARGE_PRE_BII_LYMPHOCYTE_UP	86	Down	0.13609	0.676473
SARRIO_EPITHELIAL_MESENCHYMAL_TRANSITION_UP	176	Down	0.136546	0.676813
ODONNELL_METASTASIS_DN	24	Down	0.136656	0.676813
HUMMEL_BURKITTS_LYMPHOMA_DN	15	Up	0.136721	0.676813
REACTOME_SYNTHESIS_OF_PC	18	Down	0.136727	0.676813
BIOCARTA_MAPK_PATHWAY	86	Down	0.136959	0.676852
LEE_LIVER_CANCER_MYC_E2F1_UP	56	Up	0.137019	0.676852
ZHAN_LATE_DIFFERENTIATION_GENES_DN	16	Down	0.137296	0.676975
GRAHAM_CML_QUIESCENT_VS_CML_DIVIDING_UP	23	Up	0.137328	0.676975
HOLLEMAN_PREDNISOLONE_RESISTANCE_B_ALL_UP	22	Down	0.137655	0.677513
DIRMEIER_LMP1_RESPONSE_LATE_UP	57	Down	0.137828	0.677513
IWANAGA_E2F1_TARGETS_INDUCED_BY_SERUM	31	Up	0.137864	0.677513
REACTOME_UNWINDING_OF_DNA	11	Down	0.138564	0.679741
LI_WILMS_TUMOR_ANAPLASTIC_UP	19	Down	0.138632	0.679741
HOEBEKE_LYMPHOID_STEM_CELL_UP	93	Up	0.138746	0.679741
LANDIS_BREAST_CANCER_PROGRESSION_DN	69	Down	0.139132	0.680478
BIOCARTA_ECM_PATHWAY	24	Down	0.139182	0.680478
PEDERSEN_METASTASIS_BY_ERBB2_ISOFORM_4	110	Up	0.139619	0.681914
AMUNDSON_GAMMA_RADIATION_RESPONSE	39	Down	0.139842	0.682301
ZHAN_MULTIPLE_MYELOMA_CD1_DN	45	Up	0.140075	0.682739
PID_INTEGRIN5_PATHWAY	17	Down	0.140447	0.683855
MORI_IMMATURE_B_LYMPHOCYTE_DN	90	Down	0.141125	0.685232
BIOCARTA_UCALPAIN_PATHWAY	18	Down	0.141196	0.685232
CASORELLI_APL_SECONDARY_VS_DE_NOVO_DN	9	Up	0.141241	0.685232
KEGG_VIBRIO_CHOLERAE_INFECTION	53	Up	0.141306	0.685232
PASTURAL_RIZ1_TARGETS_UP	11	Up	0.141607	0.685995
KEGG_GALACTOSE_METABOLISM	26	Down	0.142211	0.68804
NAKAYAMA_SOFT_TISSUE_TUMORS_PCA1_UP	73	Up	0.142437	0.68804
REACTOME_MRNA_CAPPING	27	Up	0.142715	0.68804
REACTOME_NCAM_SIGNALING_FOR_NEURITE_OUT_GROWTH	64	Down	0.142792	0.68804
KEGG_MISMATCH_REPAIR	23	Down	0.142828	0.68804
WINTER_HYPOXIA_METAGENE	238	Down	0.142932	0.68804
DEMAGALHAES_AGING_DN	16	Down	0.143184	0.68804
ZHAN_MULTIPLE_MYELOMA_MS_DN	46	Down	0.143395	0.68804
ZWANG_CLASS_1_TRANSIENTLY_INDUCED_BY_EGF	508	Up	0.143471	0.68804
VANLOO_SP3_TARGETS_UP	9	Down	0.143474	0.68804
OHASHI_AURKA_TARGETS	6	Down	0.143741	0.688066
WOOD_EBV_EBNA1_TARGETS_DN	47	Up	0.143812	0.688066
WHITEHURST_PACLITAXEL_SENSITIVITY	38	Down	0.143992	0.688066
REACTOME_N_GLYCAN_ANTENNAE_ELONGATION_IN_THE_MEDIAL_TRANS_GOLGI	18	Up	0.144184	0.688066
REACTOME_VITAMIN_B5_PANTOTHENATE_METABOLISM	11	Down	0.144242	0.688066
GARGALOVIC_RESPONSE_TO_OXIDIZED_PHOSPHOLIPIDS_RED_DN	25	Up	0.144358	0.688066
PID_VEGFR1_2_PATHWAY	69	Down	0.144491	0.688066
MARCHINI_TRABECTEDIN_RESISTANCE_UP	20	Up	0.144973	0.689214
SMIRNOV_RESPONSE_TO_IR_6HR_DN	113	Down	0.145021	0.689214
SMID_BREAST_CANCER_RELAPSE_IN_PLEURA_DN	26	Up	0.146431	0.695219
BHAT_ESR1_TARGETS_VIA_AKT1_DN	82	Up	0.146587	0.695265
AMIT_EGF_RESPONSE_60_HELA	46	Up	0.146798	0.695572
RODWELL_AGING_KIDNEY_UP	475	Up	0.147111	0.696207
BURTON_ADIPOGENESIS_2	72	Down	0.147393	0.696207
TCGA_GLIOBLASTOMA_COPY_NUMBER_UP	73	Up	0.147431	0.696207
ROPERO_HDAC2_TARGETS	111	Down	0.147516	0.696207
KEGG_RENAL_CELL_CARCINOMA	70	Down	0.147666	0.696225
REACTOME_EARLY_PHASE_OF_HIV_LIFE_CYCLE	13	Down	0.147832	0.696315
REACTOME_REPAIR_SYNTHESIS_FOR_GAP_FILLING_BY_DNA_POL_IN_TC_NER	14	Down	0.148649	0.698755
BROWNE_HCMV_INFECTION_18HR_UP	178	Up	0.14889	0.698755
SIG_PIP3_SIGNALING_IN_CARDIAC_MYOCTES	67	Down	0.148911	0.698755
SHAFFER_IRF4_TARGETS_IN_ACTIVATED_B_LYMPHOCYTE	79	Down	0.148937	0.698755
MORI_PLASMA_CELL_DN	32	Up	0.149272	0.699488
REACTOME_MHC_CLASS_II_ANTIGEN_PRESENTATION	90	Down	0.149387	0.699488
KONG_E2F3_TARGETS	96	Down	0.150925	0.704551
PID_CIRCADIAN_PATHWAY	16	Down	0.151006	0.704551
REACTOME_PKB_MEDIATED_EVENTS	28	Down	0.151036	0.704551
MARTINEZ_RESPONSE_TO_TRABECTEDIN_DN	270	Up	0.151131	0.704551
PIONTEK_PKD1_TARGETS_DN	18	Down	0.151208	0.704551
SHEPARD_CRUSH_AND_BURN_MUTANT_UP	197	Down	0.151627	0.705268
HUMMERICH_BENIGN_SKIN_TUMOR_UP	18	Down	0.151658	0.705268
KORKOLA_YOLK_SAC_TUMOR_UP	20	Down	0.152201	0.706861
REACTOME_FORMATION_OF_THE_TERNARY_COMPLEX_AND_SUBSEQUENTLY_THE_43S_COMPLEX	47	Down	0.152297	0.706861
WIERENGA_STAT5A_TARGETS_GROUP2	59	Up	0.152537	0.707156
KONDO_COLON_CANCER_HCP_WITH_H3K27ME1	26	Down	0.152658	0.707156
KEGG_GLYCOSPHINGOLIPID_BIOSYNTHESIS_LACTO_AND_NEOLACTO_SERIES	26	Up	0.152913	0.707561
GOZGIT_ESR1_TARGETS_UP	146	Up	0.153077	0.707561
WAMUNYOKOLI_OVARIAN_CANCER_GRADES_1_2_DN	66	Up	0.153399	0.707561
YAO_HOXA10_TARGETS_VIA_PROGESTERONE_UP	78	Down	0.153399	0.707561
PID_FCER1_PATHWAY	61	Down	0.153662	0.707561
REACTOME_TRANSCRIPTIONAL_REGULATION_OF_WHITE_ADIPOCYTE_DIFFERENTIATION	72	Down	0.153767	0.707561
SABATES_COLORECTAL_ADENOMA_UP	139	Up	0.153785	0.707561
DELYS_THYROID_CANCER_DN	229	Down	0.154028	0.707992
CROONQUIST_NRAS_VS_STROMAL_STIMULATION_DN	98	Down	0.154504	0.709032
JAEGER_METASTASIS_UP	42	Up	0.15464	0.709032
HOLLERN_ADENOMYOEPITHELIAL_BREAST_TUMOR	17	Down	0.154701	0.709032
VERHAAK_AML_WITH_NPM1_MUTATED_UP	180	Up	0.155039	0.709901
JI_RESPONSE_TO_FSH_UP	72	Up	0.155215	0.710022
KLEIN_PRIMARY_EFFUSION_LYMPHOMA_UP	50	Down	0.155934	0.712629
BIOCARTA_NOS1_PATHWAY	21	Up	0.156608	0.714388
ZHAN_MULTIPLE_MYELOMA_CD1_AND_CD2_DN	51	Up	0.156619	0.714388
MARSON_FOXP3_TARGETS_DN	54	Down	0.157435	0.717132
DANG_MYC_TARGETS_UP	142	Down	0.157522	0.717132
MIDORIKAWA_AMPLIFIED_IN_LIVER_CANCER	55	Down	0.158065	0.718644
KEGG_NEUROTROPHIN_SIGNALING_PATHWAY	126	Down	0.158659	0.718644
BIOCARTA_PLATELETAPP_PATHWAY	14	Up	0.158799	0.718644
WU_ALZHEIMER_DISEASE_UP	14	Down	0.158898	0.718644
ACEVEDO_FGFR1_TARGETS_IN_PROSTATE_CANCER_MODEL_UP	287	Up	0.159367	0.718644
LEE_LIVER_CANCER	49	Down	0.159432	0.718644
BOSCO_EPITHELIAL_DIFFERENTIATION_MODULE	64	Up	0.159613	0.718644
SONG_TARGETS_OF_IE86_CMV_PROTEIN	60	Down	0.159805	0.718644
LEE_LIVER_CANCER_SURVIVAL_UP	181	Down	0.159964	0.718644
BIOCARTA_AT1R_PATHWAY	32	Down	0.159999	0.718644
KEGG_DNA_REPLICATION	36	Down	0.160026	0.718644
BRUECKNER_TARGETS_OF_MIRLET7A3_DN	77	Up	0.160125	0.718644
MIKHAYLOVA_OXIDATIVE_STRESS_RESPONSE_VIA_VHL_UP	7	Down	0.16034	0.718644
CERVERA_SDHB_TARGETS_1_DN	36	Down	0.160401	0.718644
GESERICK_TERT_TARGETS_DN	21	Down	0.160637	0.718644
GEORGES_CELL_CYCLE_MIR192_TARGETS	62	Down	0.160709	0.718644
KEGG_PYRUVATE_METABOLISM	40	Down	0.160776	0.718644
BIOCARTA_IGF1_PATHWAY	21	Down	0.160909	0.718644
VANLOO_SP3_TARGETS_DN	87	Down	0.160957	0.718644
AMIT_EGF_RESPONSE_120_HELA	68	Down	0.161144	0.718644
SIG_IL4RECEPTOR_IN_B_LYPHOCYTES	27	Down	0.161214	0.718644
PID_CDC42_REG_PATHWAY	30	Down	0.161367	0.718644
PUJANA_BREAST_CANCER_LIT_INT_NETWORK	101	Down	0.161486	0.718644
MASSARWEH_TAMOXIFEN_RESISTANCE_UP	576	Up	0.161521	0.718644
TONKS_TARGETS_OF_RUNX1_RUNX1T1_FUSION_ERYTHROCYTE_DN	16	Down	0.161645	0.718644
GUTIERREZ_MULTIPLE_MYELOMA_UP	35	Up	0.161778	0.718644
MULLIGHAN_MLL_SIGNATURE_2_UP	416	Down	0.162292	0.719702
RIZ_ERYTHROID_DIFFERENTIATION_APOBEC2	27	Up	0.162318	0.719702
PID_IL6_7_PATHWAY	47	Down	0.162785	0.720523
NABA_COLLAGENS	43	Down	0.162959	0.720523
GAVIN_FOXP3_TARGETS_CLUSTER_P7	90	Up	0.163325	0.720523
KRIGE_RESPONSE_TO_TOSEDOSTAT_6HR_DN	900	Down	0.163342	0.720523
TORCHIA_TARGETS_OF_EWSR1_FLI1_FUSION_TOP20_UP	20	Down	0.163558	0.720523
AMIT_EGF_RESPONSE_480_HELA	163	Down	0.163673	0.720523
TERAMOTO_OPN_TARGETS_CLUSTER_1	13	Down	0.163866	0.720523
WU_HBX_TARGETS_3_UP	18	Up	0.163891	0.720523
SCHURINGA_STAT5A_TARGETS_UP	21	Down	0.164063	0.720523
PID_S1P_S1P2_PATHWAY	24	Down	0.164297	0.720523
YAO_TEMPORAL_RESPONSE_TO_PROGESTERONE_CLUSTER_17	181	Down	0.164329	0.720523
MAHAJAN_RESPONSE_TO_IL1A_UP	81	Up	0.164375	0.720523
REACTOME_REVERSIBLE_HYDRATION_OF_CARBON_DIOXIDE	12	Down	0.164569	0.720523
PLASARI_TGFB1_SIGNALING_VIA_NFIC_1HR_UP	33	Up	0.1647	0.720523
BAFNA_MUC4_TARGETS_UP	7	Up	0.164773	0.720523
REACTOME_PLATELET_CALCIUM_HOMEOSTASIS	16	Down	0.165052	0.720532
GHO_ATF5_TARGETS_UP	13	Up	0.165078	0.720532
GOLUB_ALL_VS_AML_DN	23	Up	0.165797	0.722427
LI_AMPLIFIED_IN_LUNG_CANCER	177	Down	0.165815	0.722427
BOSCO_TH1_CYTOTOXIC_MODULE	114	Up	0.166039	0.72246
MIKKELSEN_MCV6_ICP_WITH_H3K4ME3_AND_H3K27ME3	34	Down	0.166505	0.72246
KEGG_OXIDATIVE_PHOSPHORYLATION	127	Down	0.166579	0.72246
REACTOME_SEMA3A_PLEXIN_REPULSION_SIGNALING_BY_INHIBITING_INTEGRIN_ADHESION	13	Down	0.166648	0.72246
HEIDENBLAD_AMPLICON_8Q24_DN	46	Up	0.166698	0.72246
REACTOME_TCR_SIGNALING	52	Up	0.166733	0.72246
AMIT_EGF_RESPONSE_120_MCF10A	43	Down	0.167374	0.724192
REACTOME_GASTRIN_CREB_SIGNALLING_PATHWAY_VIA_PKC_AND_MAPK	199	Down	0.16753	0.724192
PRAMOONJAGO_SOX4_TARGETS_DN	50	Down	0.167712	0.724192
LIM_MAMMARY_LUMINAL_MATURE_DN	99	Down	0.168058	0.724192
PLASARI_NFIC_TARGETS_BASAL_DN	18	Up	0.168081	0.724192
MARKEY_RB1_ACUTE_LOF_DN	223	Up	0.16837	0.724192
RODRIGUES_DCC_TARGETS_UP	5	Up	0.168765	0.724192
KANG_DOXORUBICIN_RESISTANCE_DN	19	Up	0.168872	0.724192
REACTOME_SIGNALING_BY_NOTCH3	12	Up	0.169156	0.724192
BROWNE_HCMV_INFECTION_2HR_UP	39	Up	0.169339	0.724192
ZAMORA_NOS2_TARGETS_DN	96	Down	0.169827	0.724192
GLINSKY_CANCER_DEATH_UP	7	Down	0.170079	0.724192
SHEDDEN_LUNG_CANCER_GOOD_SURVIVAL_A5	70	Down	0.170282	0.724192
WANG_RESPONSE_TO_BEXAROTENE_DN	29	Up	0.170324	0.724192
REACTOME_ETHANOL_OXIDATION	10	Up	0.170349	0.724192
LANDIS_BREAST_CANCER_PROGRESSION_UP	44	Up	0.170394	0.724192
BIOCARTA_TCR_PATHWAY	44	Down	0.170439	0.724192
BORCZUK_MALIGNANT_MESOTHELIOMA_DN	99	Down	0.170557	0.724192
ZHU_CMV_8_HR_UP	46	Up	0.170672	0.724192
ACEVEDO_FGFR1_TARGETS_IN_PROSTATE_CANCER_MODEL_DN	306	Down	0.170909	0.724192
BIOCARTA_GSK3_PATHWAY	27	Down	0.171044	0.724192
ONDER_CDH1_TARGETS_3_DN	58	Up	0.171107	0.724192
PALOMERO_GSI_SENSITIVITY_DN	6	Up	0.171199	0.724192
BOYLAN_MULTIPLE_MYELOMA_C_UP	47	Down	0.171327	0.724192
TURASHVILI_BREAST_NORMAL_DUCTAL_VS_LOBULAR_UP	68	Up	0.171398	0.724192
MEISSNER_ES_ICP_WITH_H3K4ME3	33	Down	0.171449	0.724192
NGO_MALIGNANT_GLIOMA_1P_LOH	16	Down	0.171778	0.724192
BIOCARTA_NO2IL12_PATHWAY	17	Down	0.171824	0.724192
REACTOME_GAMMA_CARBOXYLATION_TRANSPORT_AND_AMINO_TERMINAL_CLEAVAGE_OF_PROTEINS	10	Down	0.171899	0.724192
AIYAR_COBRA1_TARGETS_UP	39	Up	0.171905	0.724192
DACOSTA_UV_RESPONSE_VIA_ERCC3_XPCS_DN	87	Up	0.171967	0.724192
KIM_RESPONSE_TO_TSA_AND_DECITABINE_DN	13	Down	0.172123	0.724192
GUENTHER_GROWTH_SPHERICAL_VS_ADHERENT_UP	21	Down	0.172223	0.724192
DOUGLAS_BMI1_TARGETS_DN	311	Up	0.172303	0.724192
SESTO_RESPONSE_TO_UV_C1	72	Up	0.172571	0.724529
ZHAN_MULTIPLE_MYELOMA_PR_UP	44	Down	0.172688	0.724529
BIOCARTA_TRKA_PATHWAY	12	Down	0.173211	0.726085
BURTON_ADIPOGENESIS_PEAK_AT_8HR	39	Down	0.173766	0.726729
BIOCARTA_CTL_PATHWAY	13	Up	0.173767	0.726729
TONKS_TARGETS_OF_RUNX1_RUNX1T1_FUSION_HSC_UP	185	Up	0.173823	0.726729
ZHAN_EARLY_DIFFERENTIATION_GENES_UP	7	Up	0.174391	0.727986
TARTE_PLASMA_CELL_VS_B_LYMPHOCYTE_DN	38	Up	0.174429	0.727986
PID_IL8_CXCR1_PATHWAY	28	Up	0.174607	0.728091
REACTOME_RESPIRATORY_ELECTRON_TRANSPORT_ATP_SYNTHESIS_BY_CHEMIOSMOTIC_COUPLING_AND_HEAT_PRODUCTION_BY_UNCOUPLING_PROTEINS_	93	Down	0.175004	0.728752
REACTOME_CHOLESTEROL_BIOSYNTHESIS	22	Down	0.175118	0.728752
KEGG_RETINOL_METABOLISM	54	Up	0.175271	0.728752
JIANG_VHL_TARGETS	136	Down	0.175378	0.728752
VALK_AML_WITH_FLT3_ITD	39	Down	0.175945	0.729032
JAZAERI_BREAST_CANCER_BRCA1_VS_BRCA2_UP	49	Down	0.176174	0.729032
REACTOME_MITOTIC_PROMETAPHASE	86	Down	0.176211	0.729032
BERENJENO_TRANSFORMED_BY_RHOA_UP	533	Down	0.176271	0.729032
REACTOME_PURINE_SALVAGE	13	Down	0.176275	0.729032
REACTOME_SEMAPHORIN_INTERACTIONS	64	Down	0.176364	0.729032
BURTON_ADIPOGENESIS_5	125	Down	0.177709	0.732492
MARSON_FOXP3_TARGETS_STIMULATED_UP	29	Up	0.178067	0.732492
MASRI_RESISTANCE_TO_TAMOXIFEN_AND_AROMATASE_INHIBITORS_UP	20	Up	0.178129	0.732492
KYNG_ENVIRONMENTAL_STRESS_RESPONSE_NOT_BY_4NQO_IN_OLD	13	Down	0.17815	0.732492
AMIT_EGF_RESPONSE_40_MCF10A	19	Down	0.178321	0.732492
LE_NEURONAL_DIFFERENTIATION_DN	19	Down	0.17849	0.732492
VILLANUEVA_LIVER_CANCER_KRT19_DN	64	Down	0.178576	0.732492
DAZARD_UV_RESPONSE_CLUSTER_G4	20	Down	0.178899	0.732492
CHIANG_LIVER_CANCER_SUBCLASS_POLYSOMY7_DN	24	Up	0.178959	0.732492
KEGG_ENDOMETRIAL_CANCER	52	Down	0.179018	0.732492
WELCSH_BRCA1_TARGETS_UP	196	Up	0.179248	0.732492
REACTOME_DSCAM_INTERACTIONS	11	Down	0.179285	0.732492
FINETTI_BREAST_CANCER_KINOME_RED	16	Down	0.179317	0.732492
NIELSEN_SYNOVIAL_SARCOMA_DN	20	Up	0.179354	0.732492
MARSHALL_VIRAL_INFECTION_RESPONSE_UP	7	Down	0.17962	0.732947
FOSTER_TOLERANT_MACROPHAGE_DN	409	Up	0.179778	0.732967
FLECHNER_PBL_KIDNEY_TRANSPLANT_REJECTED_VS_OK_UP	63	Down	0.180863	0.734941
TURJANSKI_MAPK11_TARGETS	5	Up	0.180978	0.734941
KOINUMA_COLON_CANCER_MSI_UP	16	Down	0.180985	0.734941
PID_NFKAPPAB_CANONICAL_PATHWAY	23	Up	0.181164	0.734941
REACTOME_PREFOLDIN_MEDIATED_TRANSFER_OF_SUBSTRATE_TO_CCT_TRIC	27	Down	0.181251	0.734941
HELLER_SILENCED_BY_METHYLATION_UP	278	Up	0.181267	0.734941
BASSO_HAIRY_CELL_LEUKEMIA_UP	80	Up	0.181343	0.734941
NELSON_RESPONSE_TO_ANDROGEN_DN	18	Down	0.181736	0.735661
ELVIDGE_HIF1A_AND_HIF2A_TARGETS_UP	40	Down	0.18183	0.735661
BRUNEAU_SEPTATION_ATRIAL	5	Down	0.1823	0.736597
CHIARADONNA_NEOPLASTIC_TRANSFORMATION_KRAS_CDC25_DN	51	Up	0.182379	0.736597
REACTOME_SIGNALING_BY_NOTCH2	12	Up	0.182633	0.736597
KEGG_N_GLYCAN_BIOSYNTHESIS	46	Up	0.182774	0.736597
NING_CHRONIC_OBSTRUCTIVE_PULMONARY_DISEASE_UP	156	Down	0.182834	0.736597
REACTOME_TRANSPORT_TO_THE_GOLGI_AND_SUBSEQUENT_MODIFICATION	33	Up	0.183172	0.737064
BRUINS_UVC_RESPONSE_MIDDLE	96	Down	0.183452	0.737064
REACTOME_DOWNSTREAM_SIGNALING_OF_ACTIVATED_FGFR	97	Down	0.183778	0.737064
HOLLEMAN_DAUNORUBICIN_B_ALL_DN	12	Down	0.183809	0.737064
KEGG_FC_GAMMA_R_MEDIATED_PHAGOCYTOSIS	94	Down	0.183834	0.737064
KEGG_PPAR_SIGNALING_PATHWAY	69	Down	0.183879	0.737064
REACTOME_RNA_POL_I_RNA_POL_III_AND_MITOCHONDRIAL_TRANSCRIPTION	113	Up	0.184519	0.739008
BIOCARTA_FCER1_PATHWAY	38	Down	0.1848	0.739511
VERHAAK_AML_WITH_NPM1_MUTATED_DN	241	Up	0.185077	0.739741
TCGA_GLIOBLASTOMA_COPY_NUMBER_DN	29	Up	0.185168	0.739741
LEE_LIVER_CANCER_HEPATOBLAST	16	Up	0.185421	0.740128
MCCLUNG_CREB1_TARGETS_DN	56	Down	0.185726	0.740726
LIN_MELANOMA_COPY_NUMBER_DN	41	Up	0.186307	0.742334
KEGG_PHENYLALANINE_METABOLISM	18	Down	0.186441	0.742334
FERREIRA_EWINGS_SARCOMA_UNSTABLE_VS_STABLE_UP	165	Down	0.186667	0.742612
DANG_REGULATED_BY_MYC_UP	70	Down	0.186855	0.742654
MANTOVANI_NFKB_TARGETS_UP	43	Up	0.187176	0.742654
MA_PITUITARY_FETAL_VS_ADULT_DN	19	Up	0.187598	0.742654
CUI_GLUCOSE_DEPRIVATION	59	Up	0.187693	0.742654
GENTILE_UV_HIGH_DOSE_UP	24	Down	0.187911	0.742654
XU_HGF_TARGETS_REPRESSED_BY_AKT1_DN	89	Up	0.187946	0.742654
KEGG_PROTEIN_EXPORT	23	Up	0.188016	0.742654
ENK_UV_RESPONSE_KERATINOCYTE_DN	484	Up	0.188025	0.742654
TURASHVILI_BREAST_LOBULAR_CARCINOMA_VS_DUCTAL_NORMAL_UP	67	Up	0.188081	0.742654
REACTOME_ZINC_TRANSPORTERS	15	Up	0.188437	0.743442
REACTOME_ENDOGENOUS_STEROLS	15	Up	0.188692	0.743442
BIOCARTA_GH_PATHWAY	28	Down	0.188749	0.743442
KAUFFMANN_MELANOMA_RELAPSE_UP	59	Down	0.189067	0.744082
RIZ_ERYTHROID_DIFFERENTIATION_12HR	43	Down	0.189449	0.74484
GREENBAUM_E2A_TARGETS_UP	33	Down	0.189573	0.74484
KAMIKUBO_MYELOID_CEBPA_NETWORK	28	Up	0.190266	0.745423
REACTOME_DOWNREGULATION_OF_SMAD2_3_SMAD4_TRANSCRIPTIONAL_ACTIVITY	19	Up	0.190296	0.745423
SU_THYMUS	20	Up	0.190549	0.745423
NATSUME_RESPONSE_TO_INTERFERON_BETA_UP	71	Up	0.190594	0.745423
NIKOLSKY_BREAST_CANCER_19Q13.1_AMPLICON	22	Up	0.190876	0.745423
WINTER_HYPOXIA_DN	52	Up	0.190937	0.745423
WANG_RESPONSE_TO_FORSKOLIN_DN	9	Up	0.19095	0.745423
ZWANG_EGF_INTERVAL_DN	212	Down	0.191043	0.745423
BURTON_ADIPOGENESIS_PEAK_AT_16HR	40	Down	0.191295	0.745423
LI_ADIPOGENESIS_BY_ACTIVATED_PPARG	17	Down	0.191302	0.745423
MCCLUNG_CREB1_TARGETS_UP	100	Down	0.191473	0.745423
BROWNE_HCMV_INFECTION_24HR_UP	147	Down	0.1916	0.745423
PUJANA_BREAST_CANCER_WITH_BRCA1_MUTATED_UP	56	Down	0.191858	0.745819
CHEOK_RESPONSE_TO_MERCAPTOPURINE_DN	21	Down	0.192394	0.74631
KIM_MYC_AMPLIFICATION_TARGETS_DN	97	Up	0.19251	0.74631
REACTOME_N_GLYCAN_TRIMMING_IN_THE_ER_AND_CALNEXIN_CALRETICULIN_CYCLE	13	Up	0.19265	0.74631
JONES_TCOF1_TARGETS	5	Up	0.19275	0.74631
FINETTI_BREAST_CANCERS_KINOME_GRAY	15	Up	0.192768	0.74631
REACTOME_REMOVAL_OF_THE_FLAP_INTERMEDIATE_FROM_THE_C_STRAND	10	Down	0.192986	0.746546
LINDSTEDT_DENDRITIC_CELL_MATURATION_A	67	Up	0.193143	0.746546
LIN_MELANOMA_COPY_NUMBER_UP	72	Up	0.193382	0.746854
KAYO_CALORIE_RESTRICTION_MUSCLE_UP	95	Down	0.193536	0.746854
MARTENS_TRETINOIN_RESPONSE_UP	836	Down	0.193733	0.74701
NABA_CORE_MATRISOME	271	Down	0.194605	0.749763
WATANABE_COLON_CANCER_MSI_VS_MSS_UP	29	Down	0.19557	0.752874
PICCALUGA_ANGIOIMMUNOBLASTIC_LYMPHOMA_UP	205	Up	0.196034	0.754051
KONDO_EZH2_TARGETS	242	Up	0.196427	0.754952
MURAKAMI_UV_RESPONSE_6HR_DN	21	Down	0.196772	0.755259
JUBAN_TARGETS_OF_SPI1_AND_FLI1_DN	92	Down	0.196824	0.755259
REACTOME_MYOGENESIS	27	Down	0.197166	0.755389
REACTOME_BASE_FREE_SUGAR_PHOSPHATE_REMOVAL_VIA_THE_SINGLE_NUCLEOTIDE_REPLACEMENT_PATHWAY	10	Down	0.197218	0.755389
REACTOME_SIGNALING_BY_NOTCH4	12	Up	0.197334	0.755389
WANG_RESPONSE_TO_GSK3_INHIBITOR_SB216763_UP	371	Up	0.197615	0.755822
KORKOLA_CHORIOCARCINOMA_UP	6	Down	0.197897	0.755822
VERHAAK_GLIOBLASTOMA_MESENCHYMAL	216	Up	0.197941	0.755822
MORI_PLASMA_CELL_UP	51	Up	0.198082	0.755822
REACTOME_PLATELET_ADHESION_TO_EXPOSED_COLLAGEN	12	Up	0.198761	0.757806
XU_GH1_AUTOCRINE_TARGETS_DN	139	Up	0.199374	0.75919
SESTO_RESPONSE_TO_UV_C4	20	Down	0.199443	0.75919
DELACROIX_RAR_TARGETS_DN	24	Down	0.199658	0.75934
DIRMEIER_LMP1_RESPONSE_LATE_DN	31	Up	0.199822	0.75934
BIOCARTA_GRANULOCYTES_PATHWAY	14	Up	0.200336	0.75934
KATSANOU_ELAVL1_TARGETS_DN	148	Down	0.20054	0.75934
PID_RHOA_REG_PATHWAY	46	Down	0.200655	0.75934
MIKKELSEN_ES_HCP_WITH_H3K27ME3	41	Up	0.200733	0.75934
KEGG_PURINE_METABOLISM	157	Down	0.201023	0.75934
CHANGOLKAR_H2AFY_TARGETS_UP	47	Down	0.201046	0.75934
YAO_TEMPORAL_RESPONSE_TO_PROGESTERONE_CLUSTER_9	76	Up	0.201051	0.75934
PID_LYMPH_ANGIOGENESIS_PATHWAY	25	Down	0.201152	0.75934
REACTOME_CYTOKINE_SIGNALING_IN_IMMUNE_SYSTEM	259	Up	0.201236	0.75934
GARGALOVIC_RESPONSE_TO_OXIDIZED_PHOSPHOLIPIDS_GREY_DN	72	Up	0.201488	0.759688
HOFMANN_MYELODYSPLASTIC_SYNDROM_HIGH_RISK_UP	10	Down	0.202282	0.761429
GHANDHI_DIRECT_IRRADIATION_UP	110	Up	0.202311	0.761429
REACTOME_RESPIRATORY_ELECTRON_TRANSPORT	75	Down	0.202429	0.761429
DARWICHE_PAPILLOMA_RISK_HIGH_DN	178	Down	0.20281	0.761799
MARKS_ACETYLATED_NON_HISTONE_PROTEINS	15	Down	0.202848	0.761799
PID_ERBB_NETWORK_PATHWAY	15	Up	0.203412	0.763316
XU_GH1_EXOGENOUS_TARGETS_UP	83	Down	0.203902	0.763432
REACTOME_RECEPTOR_LIGAND_BINDING_INITIATES_THE_SECOND_PROTEOLYTIC_CLEAVAGE_OF_NOTCH_RECEPTOR	11	Up	0.203904	0.763432
BIOCARTA_P35ALZHEIMERS_PATHWAY	11	Down	0.203924	0.763432
REACTOME_SHC_MEDIATED_SIGNALLING	15	Down	0.204371	0.764066
TESAR_ALK_AND_JAK_TARGETS_MOUSE_ES_D4_UP	5	Down	0.204421	0.764066
ZHENG_FOXP3_TARGETS_DN	5	Up	0.204719	0.764066
KIM_ALL_DISORDERS_CALB1_CORR_UP	547	Down	0.204735	0.764066
KRIEG_KDM3A_TARGETS_NOT_HYPOXIA	197	Up	0.205334	0.765143
REACTOME_PLATELET_HOMEOSTASIS	76	Down	0.205357	0.765143
KLEIN_PRIMARY_EFFUSION_LYMPHOMA_DN	57	Up	0.205659	0.765143
GARY_CD5_TARGETS_DN	427	Up	0.205709	0.765143
REACTOME_NEF_MEDIATED_DOWNREGULATION_OF_MHC_CLASS_I_COMPLEX_CELL_SURFACE_EXPRESSION	9	Down	0.206071	0.765143
REACTOME_PI_METABOLISM	47	Down	0.206399	0.765143
YAO_TEMPORAL_RESPONSE_TO_PROGESTERONE_CLUSTER_11	103	Down	0.206621	0.765143
KIM_MYCN_AMPLIFICATION_TARGETS_DN	102	Up	0.2067	0.765143
KALMA_E2F1_TARGETS	11	Down	0.207522	0.765143
WNT_SIGNALING	89	Down	0.207724	0.765143
REACTOME_MRNA_DECAY_BY_3_TO_5_EXORIBONUCLEASE	11	Down	0.207729	0.765143
KEGG_BLADDER_CANCER	42	Down	0.20781	0.765143
LI_LUNG_CANCER	41	Down	0.207857	0.765143
LEE_LIVER_CANCER_E2F1_UP	62	Up	0.20786	0.765143
STONER_ESOPHAGEAL_CARCINOGENESIS_DN	7	Down	0.207962	0.765143
REACTOME_ARMS_MEDIATED_ACTIVATION	17	Down	0.208095	0.765143
PILON_KLF1_TARGETS_DN	1967	Up	0.208173	0.765143
BOYAULT_LIVER_CANCER_SUBCLASS_G2	27	Down	0.20838	0.765143
KEGG_AMINOACYL_TRNA_BIOSYNTHESIS	41	Down	0.208469	0.765143
BOYLAN_MULTIPLE_MYELOMA_PCA3_DN	69	Up	0.208506	0.765143
PID_SYNDECAN_3_PATHWAY	17	Up	0.208576	0.765143
REACTOME_FRS2_MEDIATED_CASCADE	36	Down	0.208787	0.765143
CHAUHAN_RESPONSE_TO_METHOXYESTRADIOL_DN	101	Down	0.208881	0.765143
JIANG_AGING_CEREBRAL_CORTEX_UP	36	Down	0.208926	0.765143
BROWNE_HCMV_INFECTION_1HR_UP	60	Up	0.209041	0.765143
RICKMAN_HEAD_AND_NECK_CANCER_B	46	Down	0.209903	0.765915
WILENSKY_RESPONSE_TO_DARAPLADIB	29	Down	0.209934	0.765915
LI_PROSTATE_CANCER_EPIGENETIC	30	Up	0.209967	0.765915
REACTOME_PI3K_EVENTS_IN_ERBB4_SIGNALING	36	Down	0.210151	0.765915
TERAMOTO_OPN_TARGETS_CLUSTER_4	12	Down	0.210156	0.765915
KAAB_HEART_ATRIUM_VS_VENTRICLE_DN	259	Down	0.210361	0.765915
BIOCARTA_MONOCYTE_PATHWAY	11	Up	0.210576	0.765915
CREIGHTON_ENDOCRINE_THERAPY_RESISTANCE_5	475	Up	0.210599	0.765915
REACTOME_ROLE_OF_DCC_IN_REGULATING_APOPTOSIS	10	Down	0.210699	0.765915
LEE_LIVER_CANCER_MYC_TGFA_UP	61	Down	0.211023	0.766509
JI_METASTASIS_REPRESSED_BY_STK11	27	Up	0.21151	0.76769
NAKAYAMA_FRA2_TARGETS	42	Up	0.211876	0.767855
HAHTOLA_SEZARY_SYNDROM_UP	98	Up	0.212017	0.767855
SAKAI_CHRONIC_HEPATITIS_VS_LIVER_CANCER_UP	83	Up	0.212039	0.767855
TIAN_TNF_SIGNALING_NOT_VIA_NFKB	22	Down	0.212407	0.768605
RICKMAN_HEAD_AND_NECK_CANCER_D	33	Up	0.212619	0.768785
BURTON_ADIPOGENESIS_7	51	Down	0.21296	0.769434
DUTERTRE_ESTRADIOL_RESPONSE_6HR_UP	228	Down	0.213286	0.769716
REACTOME_NOD1_2_SIGNALING_PATHWAY	29	Up	0.213361	0.769716
WANG_IMMORTALIZED_BY_HOXA9_AND_MEIS1_DN	24	Down	0.213997	0.770879
VERRECCHIA_EARLY_RESPONSE_TO_TGFB1	58	Down	0.2141	0.770879
VALK_AML_CLUSTER_7	28	Down	0.214169	0.770879
SCHMIDT_POR_TARGETS_IN_LIMB_BUD_DN	8	Up	0.214498	0.771258
MASSARWEH_TAMOXIFEN_RESISTANCE_DN	253	Down	0.214723	0.771258
PID_IGF1_PATHWAY	30	Down	0.214881	0.771258
NADLER_OBESITY_UP	61	Down	0.215068	0.771258
RIZ_ERYTHROID_DIFFERENTIATION_HEMGN	31	Down	0.215084	0.771258
BENPORATH_CYCLING_GENES	646	Down	0.215329	0.771555
LINDSTEDT_DENDRITIC_CELL_MATURATION_B	52	Up	0.216077	0.772394
REACTOME_AKT_PHOSPHORYLATES_TARGETS_IN_THE_CYTOSOL	12	Down	0.216129	0.772394
KEGG_REGULATION_OF_ACTIN_CYTOSKELETON	212	Down	0.216179	0.772394
MCGARVEY_SILENCED_BY_METHYLATION_IN_COLON_CANCER	42	Up	0.216231	0.772394
LINDGREN_BLADDER_CANCER_CLUSTER_2A_DN	140	Up	0.216402	0.772394
COLLER_MYC_TARGETS_UP	25	Down	0.216536	0.772394
DELPUECH_FOXO3_TARGETS_DN	41	Down	0.217376	0.774037
ONO_FOXP3_TARGETS_DN	42	Up	0.217438	0.774037
EPPERT_CE_HSC_LSC	41	Up	0.217485	0.774037
ZHENG_RESPONSE_TO_ARSENITE_UP	18	Down	0.217815	0.774635
LOPEZ_MESOTHELIOMA_SURVIVAL_UP	11	Up	0.218355	0.775857
MOHANKUMAR_HOXA1_TARGETS_DN	189	Up	0.218485	0.775857
PID_ENDOTHELIN_PATHWAY	63	Down	0.219117	0.777522
MOREIRA_RESPONSE_TO_TSA_DN	18	Down	0.21976	0.779224
BOSCO_ALLERGEN_INDUCED_TH2_ASSOCIATED_MODULE	151	Up	0.220015	0.779358
BIOCARTA_SODD_PATHWAY	10	Up	0.220125	0.779358
BIOCARTA_HER2_PATHWAY	22	Down	0.220919	0.780092
KEGG_FOCAL_ADHESION	199	Down	0.221104	0.780092
HERNANDEZ_ABERRANT_MITOSIS_BY_DOCETACEL_2NM_DN	25	Up	0.221334	0.780092
MISHRA_CARCINOMA_ASSOCIATED_FIBROBLAST_DN	24	Up	0.221476	0.780092
CLASPER_LYMPHATIC_VESSELS_DURING_METASTASIS_DN	36	Down	0.221594	0.780092
WHITFIELD_CELL_CYCLE_G1_S	143	Down	0.221848	0.780092
MARIADASON_RESPONSE_TO_BUTYRATE_CURCUMIN_SULINDAC_TSA_2	8	Up	0.222084	0.780092
RODRIGUES_DCC_TARGETS_DN	120	Up	0.222568	0.780092
KYNG_ENVIRONMENTAL_STRESS_RESPONSE_DN	21	Up	0.22257	0.780092
REACTOME_CYCLIN_A_B1_ASSOCIATED_EVENTS_DURING_G2_M_TRANSITION	15	Down	0.22265	0.780092
LIU_IL13_MEMORY_MODEL_UP	17	Down	0.222764	0.780092
KAUFFMANN_DNA_REPAIR_GENES	227	Down	0.222795	0.780092
KASLER_HDAC7_TARGETS_2_DN	32	Down	0.22287	0.780092
BIOCARTA_GLEEVEC_PATHWAY	23	Down	0.2229	0.780092
ONO_AML1_TARGETS_UP	24	Up	0.223426	0.780092
IKEDA_MIR30_TARGETS_UP	115	Up	0.223444	0.780092
ACEVEDO_LIVER_CANCER_UP	962	Up	0.223478	0.780092
BIOCARTA_BARRESTIN_SRC_PATHWAY	15	Down	0.223516	0.780092
LIU_TARGETS_OF_VMYB_VS_CMYB_DN	43	Up	0.223987	0.780092
VANDESLUIS_COMMD1_TARGETS_GROUP_2_UP	15	Down	0.224201	0.780092
PID_CASPASE_PATHWAY	52	Down	0.224289	0.780092
FLECHNER_PBL_KIDNEY_TRANSPLANT_OK_VS_DONOR_UP	151	Down	0.224346	0.780092
YAUCH_HEDGEHOG_SIGNALING_PARACRINE_DN	263	Down	0.224446	0.780092
LY_AGING_OLD_DN	56	Down	0.225221	0.780092
MIKKELSEN_ES_ICP_WITH_H3K27ME3	41	Down	0.225229	0.780092
REACTOME_PHASE1_FUNCTIONALIZATION_OF_COMPOUNDS	68	Up	0.225332	0.780092
PEDERSEN_METASTASIS_BY_ERBB2_ISOFORM_3	19	Up	0.225834	0.780092
KEGG_STEROID_HORMONE_BIOSYNTHESIS	45	Up	0.225901	0.780092
BUYTAERT_PHOTODYNAMIC_THERAPY_STRESS_UP	804	Up	0.226006	0.780092
BIOCARTA_COMP_PATHWAY	19	Up	0.226088	0.780092
CREIGHTON_ENDOCRINE_THERAPY_RESISTANCE_1	525	Down	0.226134	0.780092
MARSON_FOXP3_TARGETS_STIMULATED_DN	11	Up	0.22617	0.780092
HOELZEL_NF1_TARGETS_UP	137	Up	0.226202	0.780092
REACTOME_PROLACTIN_RECEPTOR_SIGNALING	14	Down	0.227103	0.780092
ZEMBUTSU_SENSITIVITY_TO_DOXORUBICIN	17	Up	0.227142	0.780092
AKL_HTLV1_INFECTION_UP	27	Down	0.227272	0.780092
TARTE_PLASMA_CELL_VS_PLASMABLAST_DN	307	Down	0.227281	0.780092
RASHI_RESPONSE_TO_IONIZING_RADIATION_3	48	Down	0.227331	0.780092
TESAR_ALK_TARGETS_EPISC_3D_UP	7	Down	0.227434	0.780092
REACTOME_MAPK_TARGETS_NUCLEAR_EVENTS_MEDIATED_BY_MAP_KINASES	30	Down	0.227815	0.780092
BROWNE_HCMV_INFECTION_8HR_UP	103	Up	0.227857	0.780092
LINDGREN_BLADDER_CANCER_CLUSTER_3_UP	325	Down	0.227979	0.780092
REACTOME_TRAF6_MEDIATED_INDUCTION_OF_TAK1_COMPLEX	12	Up	0.228027	0.780092
YAGI_AML_WITH_11Q23_REARRANGED	347	Down	0.228227	0.780092
VILIMAS_NOTCH1_TARGETS_UP	52	Up	0.228488	0.780092
GRAESSMANN_RESPONSE_TO_MC_AND_SERUM_DEPRIVATION_UP	210	Up	0.228508	0.780092
WENG_POR_TARGETS_LIVER_DN	19	Up	0.228701	0.780092
GARGALOVIC_RESPONSE_TO_OXIDIZED_PHOSPHOLIPIDS_TURQUOISE_DN	53	Down	0.228823	0.780092
REACTOME_ORGANIC_CATION_ANION_ZWITTERION_TRANSPORT	13	Up	0.228969	0.780092
REACTOME_MEIOSIS	108	Up	0.229023	0.780092
PELLICCIOTTA_HDAC_IN_ANTIGEN_PRESENTATION_DN	49	Up	0.229195	0.780092
CHEOK_RESPONSE_TO_MERCAPTOPURINE_AND_HD_MTX_UP	5	Down	0.229353	0.780092
XU_HGF_SIGNALING_NOT_VIA_AKT1_6HR	26	Down	0.229592	0.780092
PID_TCPTP_PATHWAY	43	Up	0.22972	0.780092
PID_TNF_PATHWAY	46	Up	0.230083	0.780092
GARGALOVIC_RESPONSE_TO_OXIDIZED_PHOSPHOLIPIDS_TURQUOISE_UP	79	Up	0.23022	0.780092
REACTOME_G_ALPHA_Q_SIGNALLING_EVENTS	178	Down	0.230353	0.780092
BERENJENO_ROCK_SIGNALING_NOT_VIA_RHOA_DN	48	Up	0.230426	0.780092
EHLERS_ANEUPLOIDY_UP	41	Up	0.231042	0.780092
WEIGEL_OXIDATIVE_STRESS_RESPONSE	35	Down	0.231071	0.780092
MIKKELSEN_IPS_ICP_WITH_H3K27ME3	54	Down	0.231318	0.780092
GALINDO_IMMUNE_RESPONSE_TO_ENTEROTOXIN	85	Down	0.231333	0.780092
MARIADASON_RESPONSE_TO_CURCUMIN_SULINDAC_7	19	Down	0.231578	0.780092
AFFAR_YY1_TARGETS_DN	231	Down	0.232097	0.780092
REACTOME_INCRETIN_SYNTHESIS_SECRETION_AND_INACTIVATION	21	Up	0.232143	0.780092
GILDEA_METASTASIS	30	Up	0.232255	0.780092
KEGG_TERPENOID_BACKBONE_BIOSYNTHESIS	15	Down	0.23259	0.780092
KEGG_MTOR_SIGNALING_PATHWAY	52	Down	0.232658	0.780092
MA_MYELOID_DIFFERENTIATION_UP	39	Down	0.232821	0.780092
BIOCARTA_STRESS_PATHWAY	25	Down	0.232998	0.780092
OUYANG_PROSTATE_CANCER_PROGRESSION_DN	20	Down	0.233026	0.780092
WATANABE_RECTAL_CANCER_RADIOTHERAPY_RESPONSIVE_UP	107	Down	0.233101	0.780092
OSADA_ASCL1_TARGETS_DN	24	Down	0.233417	0.780092
MATHEW_FANCONI_ANEMIA_GENES	11	Up	0.233527	0.780092
KEGG_PRION_DISEASES	35	Down	0.23414	0.780092
RIZKI_TUMOR_INVASIVENESS_3D_UP	210	Down	0.234382	0.780092
ZEMBUTSU_SENSITIVITY_TO_METHOTREXATE	18	Down	0.234458	0.780092
PAL_PRMT5_TARGETS_UP	203	Down	0.234967	0.780092
FARMER_BREAST_CANCER_APOCRINE_VS_BASAL	329	Up	0.235002	0.780092
VALK_AML_CLUSTER_1	27	Up	0.235186	0.780092
SESTO_RESPONSE_TO_UV_C2	54	Up	0.235495	0.780092
PID_IL3_PATHWAY	27	Up	0.235515	0.780092
WANG_BARRETTS_ESOPHAGUS_AND_ESOPHAGUS_CANCER_UP	25	Up	0.23558	0.780092
WALLACE_PROSTATE_CANCER_DN	6	Up	0.235797	0.780092
LABBE_TARGETS_OF_TGFB1_AND_WNT3A_DN	108	Up	0.235811	0.780092
LUI_THYROID_CANCER_CLUSTER_3	28	Down	0.235822	0.780092
ZHANG_TLX_TARGETS_UP	108	Down	0.235837	0.780092
PID_MYC_ACTIV_PATHWAY	79	Down	0.235912	0.780092
LEE_DOUBLE_POLAR_THYMOCYTE	27	Up	0.236032	0.780092
KEGG_DRUG_METABOLISM_OTHER_ENZYMES	41	Up	0.236106	0.780092
KEGG_COLORECTAL_CANCER	62	Down	0.236257	0.780092
HOLLEMAN_PREDNISOLONE_RESISTANCE_ALL_DN	11	Up	0.236298	0.780092
TIEN_INTESTINE_PROBIOTICS_2HR_DN	88	Up	0.236562	0.780092
PID_INTEGRIN2_PATHWAY	29	Up	0.236776	0.780092
AMIT_EGF_RESPONSE_240_MCF10A	20	Up	0.23697	0.780092
GALLUZZI_PERMEABILIZE_MITOCHONDRIA	43	Down	0.237603	0.780092
REACTOME_SIGNALING_BY_ERBB4	87	Down	0.237605	0.780092
YAO_TEMPORAL_RESPONSE_TO_PROGESTERONE_CLUSTER_2	85	Up	0.237713	0.780092
ZWANG_TRANSIENTLY_UP_BY_1ST_EGF_PULSE_ONLY	1776	Up	0.238003	0.780092
PID_IL5_PATHWAY	14	Up	0.238091	0.780092
MEISSNER_BRAIN_ICP_WITH_H3K4ME3	32	Down	0.238195	0.780092
LE_NEURONAL_DIFFERENTIATION_UP	18	Up	0.238263	0.780092
REACTOME_RNA_POL_III_TRANSCRIPTION	33	Down	0.23829	0.780092
ONGUSAHA_BRCA1_TARGETS_UP	13	Down	0.238562	0.780092
SMID_BREAST_CANCER_BASAL_DN	694	Down	0.238568	0.780092
WOO_LIVER_CANCER_RECURRENCE_UP	105	Down	0.238815	0.780092
BERENJENO_TRANSFORMED_BY_RHOA_REVERSIBLY_DN	29	Down	0.238838	0.780092
BENPORATH_PRC2_TARGETS	641	Down	0.238909	0.780092
REACTOME_REGULATION_OF_IFNA_SIGNALING	21	Up	0.239233	0.780092
LEE_EARLY_T_LYMPHOCYTE_UP	107	Down	0.239328	0.780092
BIOCARTA_CYTOKINE_PATHWAY	20	Up	0.239412	0.780092
ZHAN_MULTIPLE_MYELOMA_MS_UP	48	Up	0.239672	0.780092
PASINI_SUZ12_TARGETS_UP	111	Down	0.239805	0.780092
MYLLYKANGAS_AMPLIFICATION_HOT_SPOT_17	19	Up	0.239985	0.780092
HU_GENOTOXIC_DAMAGE_4HR	35	Down	0.240063	0.780092
RICKMAN_METASTASIS_UP	342	Up	0.240135	0.780092
PID_P38_GAMMA_DELTA_PATHWAY	11	Down	0.240251	0.780092
STAMBOLSKY_TARGETS_OF_MUTATED_TP53_UP	48	Up	0.240375	0.780092
GROSS_ELK3_TARGETS_DN	32	Up	0.240416	0.780092
TURASHVILI_BREAST_CARCINOMA_DUCTAL_VS_LOBULAR_UP	20	Up	0.240687	0.780092
GROSS_HYPOXIA_VIA_HIF1A_UP	77	Down	0.240717	0.780092
WHITE_NEUROBLASTOMA_WITH_1P36.3_DELETION	20	Down	0.240883	0.780092
LIM_MAMMARY_STEM_CELL_UP	488	Down	0.241055	0.780092
MYLLYKANGAS_AMPLIFICATION_HOT_SPOT_25	9	Down	0.241069	0.780092
KEGG_PARKINSONS_DISEASE	125	Down	0.241093	0.780092
FUNG_IL2_TARGETS_WITH_STAT5_BINDING_SITES_T1	9	Down	0.241131	0.780092
BIOCARTA_PLCE_PATHWAY	12	Up	0.241179	0.780092
WANG_RESPONSE_TO_ANDROGEN_UP	29	Up	0.241662	0.780092
KRISHNAN_FURIN_TARGETS_UP	11	Down	0.241701	0.780092
WEBER_METHYLATED_LCP_IN_SPERM_UP	15	Up	0.241728	0.780092
GRADE_METASTASIS_DN	45	Down	0.241841	0.780092
PID_ATR_PATHWAY	39	Down	0.242074	0.780092
KEGG_MELANOGENESIS	101	Down	0.242158	0.780092
ST_JAK_STAT_PATHWAY	9	Up	0.242284	0.780092
COLDREN_GEFITINIB_RESISTANCE_DN	230	Up	0.242787	0.781008
REACTOME_PROLONGED_ERK_ACTIVATION_EVENTS	19	Down	0.242896	0.781008
KUMAMOTO_RESPONSE_TO_NUTLIN_3A_UP	9	Down	0.243528	0.781647
BIOCARTA_LYM_PATHWAY	11	Up	0.243598	0.781647
PANGAS_TUMOR_SUPPRESSION_BY_SMAD1_AND_SMAD5_UP	134	Down	0.243671	0.781647
CHESLER_BRAIN_QTL_CIS	74	Down	0.243752	0.781647
WHITFIELD_CELL_CYCLE_G2_M	215	Down	0.244295	0.782862
ZHOU_TNF_SIGNALING_4HR	54	Up	0.244694	0.783613
ZHONG_RESPONSE_TO_AZACITIDINE_AND_TSA_DN	70	Down	0.245563	0.785595
REACTOME_ELEVATION_OF_CYTOSOLIC_CA2_LEVELS	8	Down	0.245738	0.785595
REACTOME_SIGNALING_BY_HIPPO	20	Up	0.246008	0.785595
DOANE_RESPONSE_TO_ANDROGEN_UP	182	Down	0.246298	0.785595
SCHRAMM_INHBA_TARGETS_UP	7	Down	0.246345	0.785595
WEBER_METHYLATED_LCP_IN_FIBROBLAST_UP	12	Up	0.246498	0.785595
FOSTER_TOLERANT_MACROPHAGE_UP	155	Up	0.24653	0.785595
MEINHOLD_OVARIAN_CANCER_LOW_GRADE_DN	20	Down	0.246709	0.785595
RAMPON_ENRICHED_LEARNING_ENVIRONMENT_EARLY_DN	10	Down	0.247051	0.785595
REACTOME_NOTCH_HLH_TRANSCRIPTION_PATHWAY	12	Up	0.247264	0.785595
ODONNELL_TFRC_TARGETS_DN	135	Down	0.247415	0.785595
HIRSCH_CELLULAR_TRANSFORMATION_SIGNATURE_UP	241	Up	0.24753	0.785595
SA_PTEN_PATHWAY	17	Down	0.247841	0.785595
BIOCARTA_IL2RB_PATHWAY	38	Down	0.247877	0.785595
KRIGE_RESPONSE_TO_TOSEDOSTAT_24HR_UP	770	Up	0.247897	0.785595
KANG_AR_TARGETS_DN	19	Down	0.247953	0.785595
KORKOLA_CORRELATED_WITH_POU5F1	31	Down	0.248448	0.786643
VERRECCHIA_DELAYED_RESPONSE_TO_TGFB1	39	Down	0.25019	0.789912
NAKAMURA_ALVEOLAR_EPITHELIUM	5	Down	0.250193	0.789912
BURTON_ADIPOGENESIS_12	35	Up	0.250419	0.789912
VALK_AML_CLUSTER_6	33	Up	0.250603	0.789912
CAIRO_LIVER_DEVELOPMENT_UP	164	Down	0.251022	0.789912
JOSEPH_RESPONSE_TO_SODIUM_BUTYRATE_DN	63	Down	0.251112	0.789912
KEGG_LYSOSOME	120	Up	0.251145	0.789912
LANDIS_ERBB2_BREAST_PRENEOPLASTIC_DN	55	Down	0.251294	0.789912
REACTOME_TRYPTOPHAN_CATABOLISM	11	Up	0.251699	0.789912
OUELLET_OVARIAN_CANCER_INVASIVE_VS_LMP_UP	117	Up	0.25177	0.789912
BERTUCCI_INVASIVE_CARCINOMA_DUCTAL_VS_LOBULAR_UP	24	Down	0.251809	0.789912
BIOCARTA_IL1R_PATHWAY	32	Down	0.251812	0.789912
REACTOME_INTERACTIONS_OF_VPR_WITH_HOST_CELLULAR_PROTEINS	32	Down	0.251934	0.789912
DEMAGALHAES_AGING_UP	52	Up	0.252033	0.789912
HOLLEMAN_ASPARAGINASE_RESISTANCE_ALL_DN	25	Down	0.252113	0.789912
BAE_BRCA1_TARGETS_DN	32	Up	0.252417	0.789912
POMEROY_MEDULLOBLASTOMA_DESMOPLASIC_VS_CLASSIC_UP	62	Down	0.252419	0.789912
REACTOME_3_UTR_MEDIATED_TRANSLATIONAL_REGULATION	104	Down	0.252467	0.789912
SA_FAS_SIGNALING	9	Down	0.253219	0.791482
YAO_HOXA10_TARGETS_VIA_PROGESTERONE_DN	19	Down	0.253358	0.791482
HUMMERICH_MALIGNANT_SKIN_TUMOR_UP	16	Down	0.253595	0.791482
REACTOME_PROCESSING_OF_INTRONLESS_PRE_MRNAS	14	Up	0.253648	0.791482
RAMASWAMY_METASTASIS_DN	59	Down	0.25386	0.791482
ROETH_TERT_TARGETS_DN	8	Down	0.253966	0.791482
PID_FOXM1_PATHWAY	40	Down	0.254161	0.791573
LOPEZ_MESOTHELIOMA_SURVIVAL_WORST_VS_BEST_DN	7	Up	0.254387	0.791623
BIOCARTA_CSK_PATHWAY	22	Up	0.25451	0.791623
REACTOME_SIGNALING_BY_THE_B_CELL_RECEPTOR_BCR	122	Down	0.254723	0.791768
ZHENG_FOXP3_TARGETS_IN_THYMUS_DN	12	Up	0.254988	0.791936
REACTOME_CTNNB1_PHOSPHORYLATION_CASCADE	16	Down	0.255224	0.791936
REACTOME_DESTABILIZATION_OF_MRNA_BY_KSRP	17	Down	0.255275	0.791936
REACTOME_CELL_CYCLE_MITOTIC	308	Down	0.255586	0.792384
REACTOME_BILE_SALT_AND_ORGANIC_ANION_SLC_TRANSPORTERS	11	Up	0.256106	0.792534
REACTOME_HYALURONAN_METABOLISM	14	Up	0.256156	0.792534
ONDER_CDH1_TARGETS_2_DN	462	Up	0.256172	0.792534
FOURNIER_ACINAR_DEVELOPMENT_EARLY_DN	6	Up	0.2563	0.792534
MEISSNER_NPC_HCP_WITH_H3K27ME3	79	Down	0.256626	0.7926
MCLACHLAN_DENTAL_CARIES_UP	241	Up	0.25669	0.7926
REACTOME_ENOS_ACTIVATION_AND_REGULATION	19	Down	0.256821	0.7926
REACTOME_RECRUITMENT_OF_NUMA_TO_MITOTIC_CENTROSOMES	10	Down	0.25739	0.793842
DARWICHE_PAPILLOMA_RISK_HIGH_VS_LOW_DN	31	Down	0.257833	0.794021
REN_MIF_TARGETS_DN	5	Up	0.257934	0.794021
SPIELMAN_LYMPHOBLAST_EUROPEAN_VS_ASIAN_DN	581	Up	0.257951	0.794021
SENGUPTA_NASOPHARYNGEAL_CARCINOMA_UP	291	Up	0.258131	0.794021
LIAN_LIPA_TARGETS_3M	59	Up	0.2583	0.794021
STANELLE_E2F1_TARGETS	29	Down	0.258449	0.794021
FERNANDEZ_BOUND_BY_MYC	179	Down	0.258782	0.794532
LIANG_HEMATOPOIESIS_STEM_CELL_NUMBER_LARGE_VS_TINY_DN	45	Up	0.25951	0.79551
PENG_RAPAMYCIN_RESPONSE_UP	194	Down	0.259568	0.79551
BIOCARTA_RAC1_PATHWAY	23	Down	0.259691	0.79551
ANDERSEN_CHOLANGIOCARCINOMA_CLASS2	173	Up	0.259896	0.79551
GRAESSMANN_APOPTOSIS_BY_DOXORUBICIN_UP	1132	Down	0.260001	0.79551
REACTOME_PASSIVE_TRANSPORT_BY_AQUAPORINS	11	Down	0.260103	0.79551
LANDEMAINE_LUNG_METASTASIS	21	Up	0.260568	0.796421
BURTON_ADIPOGENESIS_10	30	Up	0.261111	0.797229
DURCHDEWALD_SKIN_CARCINOGENESIS_DN	262	Up	0.261167	0.797229
BIOCARTA_CELLCYCLE_PATHWAY	23	Up	0.261622	0.797431
LI_CISPLATIN_RESISTANCE_UP	28	Up	0.262142	0.797431
JACKSON_DNMT1_TARGETS_UP	77	Up	0.262311	0.797431
VANTVEER_BREAST_CANCER_METASTASIS_DN	120	Down	0.262673	0.797431
AMIT_SERUM_RESPONSE_60_MCF10A	57	Up	0.262674	0.797431
REACTOME_GABA_A_RECEPTOR_ACTIVATION	12	Down	0.262955	0.797431
SMID_BREAST_CANCER_RELAPSE_IN_LUNG_DN	37	Down	0.26308	0.797431
REACTOME_RAF_MAP_KINASE_CASCADE	10	Down	0.263261	0.797431
CHENG_TAF7L_TARGETS	6	Down	0.263284	0.797431
PATIL_LIVER_CANCER	734	Down	0.263319	0.797431
ZHANG_RESPONSE_TO_CANTHARIDIN_UP	19	Up	0.263338	0.797431
FARMER_BREAST_CANCER_BASAL_VS_LULMINAL	329	Up	0.263588	0.797431
RUNNE_GENDER_EFFECT_UP	9	Up	0.263697	0.797431
WEBER_METHYLATED_ICP_IN_SPERM_UP	8	Down	0.263728	0.797431
TANAKA_METHYLATED_IN_ESOPHAGEAL_CARCINOMA	103	Down	0.263798	0.797431
BIERIE_INFLAMMATORY_RESPONSE_TGFB1	5	Up	0.264016	0.797431
TURASHVILI_BREAST_DUCTAL_CARCINOMA_VS_DUCTAL_NORMAL_DN	193	Up	0.264174	0.797431
BIOCARTA_NO1_PATHWAY	30	Down	0.264257	0.797431
TAKAYAMA_BOUND_BY_AR	9	Down	0.264415	0.797431
REACTOME_GENERATION_OF_SECOND_MESSENGER_MOLECULES	27	Up	0.264913	0.798183
KIM_PTEN_TARGETS_UP	18	Up	0.265064	0.798183
GRAHAM_CML_DIVIDING_VS_NORMAL_DIVIDING_UP	13	Up	0.265167	0.798183
MULLIGHAN_NPM1_SIGNATURE_3_DN	161	Down	0.265467	0.798582
KAAB_FAILED_HEART_ATRIUM_UP	38	Down	0.265772	0.798993
BYSTRYKH_HEMATOPOIESIS_STEM_CELL_IL3RA	9	Up	0.266182	0.799722
WENG_POR_DOSAGE	19	Down	0.266739	0.79977
REACTOME_SHC_RELATED_EVENTS	17	Down	0.266781	0.79977
KYNG_ENVIRONMENTAL_STRESS_RESPONSE_NOT_BY_4NQO_IN_WS	40	Up	0.266964	0.79977
ACEVEDO_LIVER_CANCER_DN	536	Down	0.267143	0.79977
QI_PLASMACYTOMA_DN	99	Down	0.267178	0.79977
HASINA_NOL7_TARGETS_UP	13	Down	0.267206	0.79977
PID_ARF_3PATHWAY	19	Down	0.267685	0.799878
HUTTMANN_B_CLL_POOR_SURVIVAL_DN	59	Up	0.267841	0.799878
BIOCARTA_TALL1_PATHWAY	15	Down	0.267891	0.799878
YAUCH_HEDGEHOG_SIGNALING_PARACRINE_UP	147	Up	0.267914	0.799878
JISON_SICKLE_CELL_DISEASE_DN	179	Down	0.268233	0.800154
BIOCARTA_SPRY_PATHWAY	18	Down	0.26839	0.800154
HOEBEKE_LYMPHOID_STEM_CELL_DN	86	Up	0.268613	0.800154
BIOCARTA_HIVNEF_PATHWAY	58	Down	0.26891	0.800154
REACTOME_APOBEC3G_MEDIATED_RESISTANCE_TO_HIV1_INFECTION	5	Down	0.26913	0.800154
KEGG_B_CELL_RECEPTOR_SIGNALING_PATHWAY	75	Down	0.269138	0.800154
MENSE_HYPOXIA_UP	96	Down	0.269318	0.800154
DAVICIONI_TARGETS_OF_PAX_FOXO1_FUSIONS_UP	254	Up	0.269495	0.800154
ZHANG_TLX_TARGETS_60HR_UP	292	Down	0.269608	0.800154
REACTOME_AMINO_ACID_SYNTHESIS_AND_INTERCONVERSION_TRANSAMINATION	16	Down	0.269933	0.800154
BOGNI_TREATMENT_RELATED_MYELOID_LEUKEMIA_DN	31	Up	0.270203	0.800154
REACTOME_NUCLEOTIDE_BINDING_DOMAIN_LEUCINE_RICH_REPEAT_CONTAINING_RECEPTOR_NLR_SIGNALING_PATHWAYS	44	Up	0.270605	0.800154
VISALA_RESPONSE_TO_HEAT_SHOCK_AND_AGING_DN	14	Up	0.270742	0.800154
VALK_AML_CLUSTER_10	31	Down	0.270765	0.800154
MARTINEZ_TP53_TARGETS_DN	591	Down	0.270827	0.800154
MYLLYKANGAS_AMPLIFICATION_HOT_SPOT_22	11	Down	0.27086	0.800154
HUI_MAPK14_TARGETS_UP	21	Down	0.270863	0.800154
REACTOME_TRANSLOCATION_OF_ZAP_70_TO_IMMUNOLOGICAL_SYNAPSE	14	Up	0.271983	0.802777
BIOCARTA_DREAM_PATHWAY	14	Up	0.272088	0.802777
KEGG_NITROGEN_METABOLISM	23	Down	0.272841	0.803232
WAESCH_ANAPHASE_PROMOTING_COMPLEX	12	Up	0.272926	0.803232
PID_IL2_1PATHWAY	55	Down	0.273103	0.803232
WEST_ADRENOCORTICAL_TUMOR_MARKERS_UP	21	Down	0.273417	0.803232
PID_HIF1A_PATHWAY	19	Up	0.27416	0.803232
REACTOME_SIGNALING_BY_EGFR_IN_CANCER	105	Down	0.27439	0.803232
PID_HDAC_CLASSI_PATHWAY	66	Down	0.274447	0.803232
SARTIPY_NORMAL_AT_INSULIN_RESISTANCE_UP	34	Down	0.274682	0.803232
NAKAMURA_LUNG_CANCER_DIFFERENTIATION_MARKERS	14	Down	0.274804	0.803232
CAIRO_LIVER_DEVELOPMENT_DN	220	Down	0.274914	0.803232
DING_LUNG_CANCER_EXPRESSION_BY_COPY_NUMBER	100	Up	0.274918	0.803232
KEGG_VIRAL_MYOCARDITIS	70	Up	0.27496	0.803232
ST_GA13_PATHWAY	37	Down	0.275047	0.803232
REACTOME_REGULATED_PROTEOLYSIS_OF_P75NTR	10	Up	0.275125	0.803232
HE_PTEN_TARGETS_DN	7	Down	0.275156	0.803232
KEGG_STEROID_BIOSYNTHESIS	17	Down	0.27531	0.803232
REACTOME_PECAM1_INTERACTIONS	10	Up	0.275467	0.803232
REACTOME_PEPTIDE_LIGAND_BINDING_RECEPTORS	182	Down	0.275608	0.803232
BIOCARTA_CARM1_PATHWAY	13	Up	0.275622	0.803232
NIKOLSKY_BREAST_CANCER_20Q11_AMPLICON	31	Down	0.275745	0.803232
GROSS_HYPOXIA_VIA_ELK3_ONLY_UP	33	Up	0.275784	0.803232
KIM_RESPONSE_TO_TSA_AND_DECITABINE_UP	129	Up	0.276574	0.804228
SA_MMP_CYTOKINE_CONNECTION	15	Up	0.276703	0.804228
ONGUSAHA_TP53_TARGETS	38	Down	0.27685	0.804228
ZHANG_TLX_TARGETS_36HR_DN	185	Up	0.276905	0.804228
LINDGREN_BLADDER_CANCER_HIGH_RECURRENCE	49	Down	0.276971	0.804228
GARGALOVIC_RESPONSE_TO_OXIDIZED_PHOSPHOLIPIDS_GREEN_DN	25	Down	0.27728	0.804637
VANTVEER_BREAST_CANCER_METASTASIS_UP	56	Down	0.277723	0.805357
PID_P38_MKK3_6PATHWAY	26	Down	0.277872	0.805357
KIM_MYCL1_AMPLIFICATION_TARGETS_UP	13	Up	0.278036	0.805357
SASSON_RESPONSE_TO_FORSKOLIN_UP	90	Down	0.278212	0.805378
ZHU_SKIL_TARGETS_DN	8	Up	0.278463	0.805613
TESAR_ALK_TARGETS_EPISC_4D_UP	7	Down	0.279013	0.806268
ZHONG_SECRETOME_OF_LUNG_CANCER_AND_MACROPHAGE	77	Down	0.279027	0.806268
REACTOME_SYNTHESIS_SECRETION_AND_INACTIVATION_OF_GIP	13	Up	0.279298	0.80656
BROWN_MYELOID_CELL_DEVELOPMENT_UP	163	Up	0.27949	0.806626
XU_HGF_SIGNALING_NOT_VIA_AKT1_48HR_DN	20	Down	0.280066	0.807798
MAGRANGEAS_MULTIPLE_MYELOMA_IGLL_VS_IGLK_UP	41	Down	0.280255	0.807852
RUIZ_TNC_TARGETS_DN	142	Down	0.280622	0.807904
MIKKELSEN_DEDIFFERENTIATED_STATE_DN	7	Down	0.280691	0.807904
ULE_SPLICING_VIA_NOVA2	43	Down	0.280869	0.807904
VISALA_AGING_LYMPHOCYTE_DN	19	Up	0.28102	0.807904
BURTON_ADIPOGENESIS_6	188	Down	0.281412	0.807904
MIZUKAMI_HYPOXIA_DN	6	Up	0.281482	0.807904
NAKAMURA_METASTASIS	46	Down	0.281494	0.807904
REACTOME_MEIOTIC_SYNAPSIS	70	Up	0.281681	0.807904
MARKS_HDAC_TARGETS_UP	23	Up	0.281799	0.807904
REACTOME_G0_AND_EARLY_G1	23	Down	0.282154	0.808434
DELACROIX_RARG_BOUND_MEF	366	Down	0.282839	0.809205
PID_INSULIN_GLUCOSE_PATHWAY	26	Up	0.282839	0.809205
CORRE_MULTIPLE_MYELOMA_UP	73	Up	0.282933	0.809205
KIM_MYC_AMPLIFICATION_TARGETS_UP	200	Down	0.283267	0.80923
BIOCARTA_MET_PATHWAY	37	Down	0.283411	0.80923
BIOCARTA_SHH_PATHWAY	16	Up	0.283525	0.80923
OKAWA_NEUROBLASTOMA_1P36_31_DELETION	22	Down	0.283756	0.80923
BIOCARTA_KERATINOCYTE_PATHWAY	46	Down	0.283883	0.80923
SCIBETTA_KDM5B_TARGETS_DN	79	Down	0.283961	0.80923
BILANGES_SERUM_SENSITIVE_VIA_TSC1	23	Down	0.284157	0.809304
ZHOU_INFLAMMATORY_RESPONSE_LPS_UP	423	Up	0.284572	0.809827
YAMASHITA_SILENCED_BY_METHYLATION	7	Down	0.284774	0.809827
FLOTHO_PEDIATRIC_ALL_THERAPY_RESPONSE_DN	29	Down	0.285003	0.809827
PID_ERBB2_ERBB3_PATHWAY	44	Down	0.285357	0.809827
BERNARD_PPAPDC1B_TARGETS_UP	40	Up	0.285405	0.809827
GRABARCZYK_BCL11B_TARGETS_DN	57	Up	0.285491	0.809827
TUOMISTO_TUMOR_SUPPRESSION_BY_COL13A1_UP	18	Up	0.285556	0.809827
PID_INTEGRIN_A9B1_PATHWAY	25	Up	0.285865	0.809827
REACTOME_SYNTHESIS_SECRETION_AND_INACTIVATION_OF_GLP1	18	Up	0.286006	0.809827
ROSS_ACUTE_MYELOID_LEUKEMIA_CBF	81	Down	0.286103	0.809827
SMID_BREAST_CANCER_ERBB2_DN	5	Up	0.286211	0.809827
CHUNG_BLISTER_CYTOTOXICITY_UP	133	Down	0.286405	0.809893
REACTOME_CONVERSION_FROM_APC_C_CDC20_TO_APC_C_CDH1_IN_LATE_ANAPHASE	16	Up	0.286979	0.810708
RIZ_ERYTHROID_DIFFERENTIATION_CCNE1	40	Up	0.287033	0.810708
KEGG_ALDOSTERONE_REGULATED_SODIUM_REABSORPTION	42	Up	0.287676	0.811711
KESHELAVA_MULTIPLE_DRUG_RESISTANCE	85	Down	0.288167	0.811711
LEIN_LOCALIZED_TO_DISTAL_AND_PROXIMAL_DENDRITES	17	Up	0.288172	0.811711
MARSON_FOXP3_TARGETS_UP	66	Down	0.288287	0.811711
LUI_THYROID_CANCER_CLUSTER_5	13	Up	0.288821	0.811711
JIANG_CORE_DUPLICON_GENES	11	Up	0.289075	0.811711
BIOCARTA_ASBCELL_PATHWAY	12	Up	0.289303	0.811711
YIH_RESPONSE_TO_ARSENITE_C4	18	Down	0.2902	0.811711
MIKKELSEN_MEF_HCP_WITH_H3K27ME3	588	Down	0.290215	0.811711
POOLA_INVASIVE_BREAST_CANCER_UP	273	Up	0.290236	0.811711
PID_BETA_CATENIN_DEG_PATHWAY	18	Down	0.290286	0.811711
RUTELLA_RESPONSE_TO_HGF_VS_CSF2RB_AND_IL4_UP	405	Up	0.29055	0.811711
SUZUKI_CTCFL_TARGETS_UP	12	Up	0.290802	0.811711
GINESTIER_BREAST_CANCER_20Q13_AMPLIFICATION_UP	118	Up	0.290842	0.811711
KUROKAWA_LIVER_CANCER_CHEMOTHERAPY_DN	41	Up	0.291061	0.811711
REACTOME_SYNTHESIS_OF_PE	11	Down	0.291296	0.811711
SENESE_HDAC2_TARGETS_DN	131	Down	0.291297	0.811711
HOFMANN_MYELODYSPLASTIC_SYNDROM_RISK_UP	23	Down	0.291458	0.811711
GAVIN_PDE3B_TARGETS	21	Up	0.291714	0.811711
WANG_PROSTATE_CANCER_ANDROGEN_INDEPENDENT	63	Down	0.291775	0.811711
REACTOME_TIGHT_JUNCTION_INTERACTIONS	29	Up	0.291814	0.811711
MARIADASON_REGULATED_BY_HISTONE_ACETYLATION_UP	83	Up	0.291943	0.811711
LI_CYTIDINE_ANALOGS_CYCTOTOXICITY	15	Down	0.292163	0.811711
MODY_HIPPOCAMPUS_PRENATAL	42	Down	0.292255	0.811711
REACTOME_PLATELET_SENSITIZATION_BY_LDL	16	Down	0.29229	0.811711
YU_MYC_TARGETS_UP	42	Down	0.292294	0.811711
REACTOME_ADENYLATE_CYCLASE_INHIBITORY_PATHWAY	13	Up	0.292294	0.811711
KEGG_HOMOLOGOUS_RECOMBINATION	28	Down	0.292334	0.811711
IIZUKA_LIVER_CANCER_PROGRESSION_G1_G2_UP	12	Up	0.292353	0.811711
LEIN_LOCALIZED_TO_PROXIMAL_DENDRITES	37	Down	0.292502	0.811711
BOQUEST_STEM_CELL_CULTURED_VS_FRESH_UP	425	Up	0.292786	0.811891
WU_ALZHEIMER_DISEASE_DN	18	Down	0.292908	0.811891
REACTOME_GENERIC_TRANSCRIPTION_PATHWAY	341	Up	0.29339	0.811989
GRANDVAUX_IRF3_TARGETS_DN	19	Up	0.293455	0.811989
PETROVA_ENDOTHELIUM_LYMPHATIC_VS_BLOOD_UP	131	Down	0.293603	0.811989
LIU_TOPBP1_TARGETS	16	Down	0.293625	0.811989
TURASHVILI_BREAST_LOBULAR_CARCINOMA_VS_LOBULAR_NORMAL_DN	71	Up	0.294357	0.813527
BROWNE_HCMV_INFECTION_48HR_UP	179	Up	0.294523	0.813527
HOLLEMAN_DAUNORUBICIN_ALL_UP	7	Down	0.294714	0.813581
PUJANA_BRCA2_PCC_NETWORK	421	Down	0.295162	0.814149
BILBAN_B_CLL_LPL_DN	40	Up	0.295412	0.814149
FERRANDO_TAL1_NEIGHBORS	19	Down	0.295569	0.814149
LINDSTEDT_DENDRITIC_CELL_MATURATION_D	68	Up	0.295603	0.814149
REACTOME_GAP_JUNCTION_TRAFFICKING	27	Down	0.296141	0.815153
HOFFMANN_SMALL_PRE_BII_TO_IMMATURE_B_LYMPHOCYTE_UP	70	Up	0.296344	0.815153
WILSON_PROTEASES_AT_TUMOR_BONE_INTERFACE_DN	5	Up	0.296639	0.815153
ZHENG_IL22_SIGNALING_UP	56	Up	0.296697	0.815153
YAGI_AML_WITH_T_8_21_TRANSLOCATION	367	Down	0.296824	0.815153
ZHAN_MULTIPLE_MYELOMA_SPIKED	22	Up	0.297364	0.815678
MADAN_DPPA4_TARGETS	45	Up	0.29739	0.815678
BARIS_THYROID_CANCER_UP	23	Up	0.297529	0.815678
BIOCARTA_PTDINS_PATHWAY	23	Down	0.297813	0.815987
SHARMA_PILOCYTIC_ASTROCYTOMA_LOCATION_UP	25	Up	0.29829	0.816621
REACTOME_PD1_SIGNALING	18	Up	0.298394	0.816621
GAVIN_FOXP3_TARGETS_CLUSTER_P4	99	Up	0.298559	0.816621
BROCKE_APOPTOSIS_REVERSED_BY_IL6	143	Up	0.299103	0.81764
KIM_WT1_TARGETS_12HR_DN	208	Up	0.299554	0.818402
SAENZ_DETOX_PATHWAY_AND_CARCINOGENESIS_DN	13	Down	0.300012	0.819135
STEINER_ERYTHROCYTE_MEMBRANE_GENES	15	Down	0.300666	0.819135
HEIDENBLAD_AMPLICON_12P11_12_UP	33	Up	0.300843	0.819135
TOMIDA_METASTASIS_DN	18	Down	0.300948	0.819135
MARTORIATI_MDM4_TARGETS_FETAL_LIVER_UP	224	Down	0.301032	0.819135
ANDERSEN_LIVER_CANCER_KRT19_DN	74	Down	0.301321	0.819135
KEGG_RIG_I_LIKE_RECEPTOR_SIGNALING_PATHWAY	67	Up	0.301363	0.819135
REACTOME_LAGGING_STRAND_SYNTHESIS	19	Down	0.301435	0.819135
BIOCARTA_EGFR_SMRTE_PATHWAY	11	Down	0.301727	0.819135
PID_LKB1_PATHWAY	47	Down	0.301773	0.819135
KEGG_REGULATION_OF_AUTOPHAGY	30	Down	0.302079	0.819135
ALFANO_MYC_TARGETS	238	Down	0.302146	0.819135
MARTORIATI_MDM4_TARGETS_NEUROEPITHELIUM_DN	164	Up	0.302383	0.819135
ROESSLER_LIVER_CANCER_METASTASIS_UP	106	Down	0.302399	0.819135
REACTOME_PYRUVATE_METABOLISM	18	Down	0.302572	0.819135
MYLLYKANGAS_AMPLIFICATION_HOT_SPOT_9	8	Down	0.302946	0.819135
WESTON_VEGFA_TARGETS_3HR	73	Up	0.302975	0.819135
TSUNODA_CISPLATIN_RESISTANCE_DN	51	Up	0.303	0.819135
LIU_IL13_MEMORY_MODEL_DN	5	Up	0.30309	0.819135
PID_RET_PATHWAY	39	Down	0.30341	0.819315
RAMALHO_STEMNESS_DN	74	Down	0.303501	0.819315
KEGG_MAPK_SIGNALING_PATHWAY	266	Down	0.304113	0.819786
LINDGREN_BLADDER_CANCER_WITH_LOH_IN_CHR9Q	116	Up	0.304134	0.819786
DALESSIO_TSA_RESPONSE	23	Up	0.304192	0.819786
REACTOME_RNA_POL_III_TRANSCRIPTION_INITIATION_FROM_TYPE_2_PROMOTER	23	Down	0.304641	0.820146
RODRIGUES_NTN1_AND_DCC_TARGETS	35	Up	0.30467	0.820146
BIOCARTA_EDG1_PATHWAY	27	Up	0.305104	0.82075
LEE_NEURAL_CREST_STEM_CELL_UP	146	Down	0.305239	0.82075
CORRE_MULTIPLE_MYELOMA_DN	61	Down	0.306021	0.820972
DUNNE_TARGETS_OF_AML1_MTG8_FUSION_UP	50	Up	0.306024	0.820972
STEIN_ESRRA_TARGETS	532	Down	0.306213	0.820972
CROONQUIST_IL6_DEPRIVATION_UP	20	Up	0.306442	0.820972
MONNIER_POSTRADIATION_TUMOR_ESCAPE_UP	392	Down	0.306524	0.820972
KAMMINGA_SENESCENCE	40	Down	0.306596	0.820972
REACTOME_SIGNALLING_TO_RAS	27	Down	0.306805	0.820972
NIKOLSKY_BREAST_CANCER_5P15_AMPLICON	26	Down	0.307217	0.820972
KEEN_RESPONSE_TO_ROSIGLITAZONE_DN	106	Up	0.30743	0.820972
TAKEDA_TARGETS_OF_NUP98_HOXA9_FUSION_8D_DN	205	Up	0.307473	0.820972
KEGG_GLYCOSAMINOGLYCAN_BIOSYNTHESIS_CHONDROITIN_SULFATE	22	Down	0.307503	0.820972
SCHUETZ_BREAST_CANCER_DUCTAL_INVASIVE_DN	84	Up	0.307633	0.820972
WHITESIDE_CISPLATIN_RESISTANCE_UP	11	Up	0.307826	0.820972
HADDAD_B_LYMPHOCYTE_PROGENITOR	291	Up	0.308004	0.820972
PID_EPO_PATHWAY	34	Down	0.308517	0.820972
REACTOME_IL_2_SIGNALING	41	Down	0.308553	0.820972
YIH_RESPONSE_TO_ARSENITE_C5	10	Down	0.308562	0.820972
WONG_ENDOMETRIAL_CANCER_LATE	8	Down	0.308719	0.820972
CHANGOLKAR_H2AFY_TARGETS_DN	38	Down	0.309138	0.820972
WIERENGA_STAT5A_TARGETS_GROUP1	134	Down	0.309173	0.820972
BIOCARTA_CERAMIDE_PATHWAY	22	Down	0.309329	0.820972
RIZKI_TUMOR_INVASIVENESS_2D_UP	68	Down	0.309332	0.820972
KANG_IMMORTALIZED_BY_TERT_UP	89	Down	0.309407	0.820972
JAIN_NFKB_SIGNALING	75	Down	0.309596	0.820972
HOLLERN_SQUAMOUS_BREAST_TUMOR	121	Up	0.309781	0.820972
SETLUR_PROSTATE_CANCER_TMPRSS2_ERG_FUSION_UP	67	Down	0.309993	0.820972
JAZAG_TGFB1_SIGNALING_VIA_SMAD4_UP	106	Down	0.310191	0.820972
TARTE_PLASMA_CELL_VS_B_LYMPHOCYTE_UP	76	Up	0.310363	0.820972
REACTOME_DARPP_32_EVENTS	24	Down	0.310421	0.820972
MAHAJAN_RESPONSE_TO_IL1A_DN	76	Down	0.310573	0.820972
SPIELMAN_LYMPHOBLAST_EUROPEAN_VS_ASIAN_2FC_UP	13	Down	0.310666	0.820972
BIOCARTA_CBL_PATHWAY	13	Up	0.311131	0.821744
LEIN_PONS_MARKERS	89	Down	0.31157	0.82241
TOOKER_GEMCITABINE_RESISTANCE_DN	122	Up	0.311949	0.82241
DASU_IL6_SIGNALING_UP	59	Down	0.312216	0.82241
LEE_LIVER_CANCER_DENA_UP	60	Up	0.31228	0.82241
HATADA_METHYLATED_IN_LUNG_CANCER_DN	37	Down	0.312304	0.82241
NABA_ECM_GLYCOPROTEINS	193	Down	0.312472	0.82241
GUILLAUMOND_KLF10_TARGETS_UP	50	Up	0.312592	0.82241
WANG_RECURRENT_LIVER_CANCER_UP	20	Up	0.312939	0.822868
REACTOME_RNA_POL_III_TRANSCRIPTION_INITIATION_FROM_TYPE_3_PROMOTER	26	Down	0.31342	0.8235
CHIARADONNA_NEOPLASTIC_TRANSFORMATION_KRAS_DN	142	Down	0.313648	0.8235
BIOCARTA_RNA_PATHWAY	10	Down	0.313698	0.8235
KEGG_NATURAL_KILLER_CELL_MEDIATED_CYTOTOXICITY	125	Up	0.314407	0.824067
REACTOME_NFKB_ACTIVATION_THROUGH_FADD_RIP1_PATHWAY_MEDIATED_BY_CASPASE_8_AND10	12	Up	0.314492	0.824067
GAUTSCHI_SRC_SIGNALING	8	Up	0.314675	0.824067
POS_HISTAMINE_RESPONSE_NETWORK	32	Down	0.314714	0.824067
REACTOME_DNA_REPLICATION	188	Down	0.314779	0.824067
YAGUE_PRETUMOR_DRUG_RESISTANCE_UP	8	Down	0.314988	0.824082
RASHI_RESPONSE_TO_IONIZING_RADIATION_4	61	Down	0.315416	0.824082
LOPEZ_MESOTHELIOMA_SURVIVAL_OVERALL_DN	16	Down	0.315601	0.824082
WEBER_METHYLATED_HCP_IN_FIBROBLAST_UP	6	Down	0.316108	0.824082
KEGG_BASAL_CELL_CARCINOMA	55	Down	0.316399	0.824082
MCBRYAN_PUBERTAL_TGFB1_TARGETS_DN	62	Up	0.316839	0.824082
PID_INSULIN_PATHWAY	45	Down	0.316904	0.824082
REACTOME_SHC_MEDIATED_CASCADE	28	Down	0.317144	0.824082
BENPORATH_ES_WITH_H3K27ME3	1103	Down	0.317174	0.824082
KEGG_RNA_DEGRADATION	57	Down	0.317529	0.824082
REACTOME_DAG_AND_IP3_SIGNALING	31	Up	0.317668	0.824082
ZWANG_EGF_INTERVAL_UP	98	Up	0.318208	0.824082
REACTOME_ASSOCIATION_OF_LICENSING_FACTORS_WITH_THE_PRE_REPLICATIVE_COMPLEX	13	Up	0.318265	0.824082
TERAO_AOX4_TARGETS_HG_DN	6	Down	0.318362	0.824082
SILIGAN_BOUND_BY_EWS_FLT1_FUSION	47	Down	0.318383	0.824082
BRUNEAU_SEPTATION_VENTRICULAR	10	Down	0.318386	0.824082
GNATENKO_PLATELET_SIGNATURE	45	Down	0.318418	0.824082
TANG_SENESCENCE_TP53_TARGETS_DN	57	Down	0.318756	0.824082
LU_EZH2_TARGETS_DN	387	Up	0.31884	0.824082
MYLLYKANGAS_AMPLIFICATION_HOT_SPOT_18	5	Down	0.318874	0.824082
KEGG_CALCIUM_SIGNALING_PATHWAY	177	Down	0.318874	0.824082
REACTOME_DOWNSTREAM_SIGNALING_EVENTS_OF_B_CELL_RECEPTOR_BCR	93	Down	0.319007	0.824082
BOYLAN_MULTIPLE_MYELOMA_C_CLUSTER_DN	32	Up	0.319166	0.824082
CHAUHAN_RESPONSE_TO_METHOXYESTRADIOL_UP	50	Down	0.319182	0.824082
YIH_RESPONSE_TO_ARSENITE_C1	24	Up	0.319358	0.824082
REACTOME_REGULATION_OF_GLUCOKINASE_BY_GLUCOKINASE_REGULATORY_PROTEIN	27	Down	0.319365	0.824082
MITSIADES_RESPONSE_TO_APLIDIN_DN	249	Down	0.319457	0.824082
GRADE_COLON_AND_RECTAL_CANCER_UP	283	Down	0.319723	0.824322
KEGG_GLYCINE_SERINE_AND_THREONINE_METABOLISM	31	Down	0.320203	0.824391
YANG_MUC2_TARGETS_COLON_3MO_DN	6	Down	0.320332	0.824391
LE_SKI_TARGETS_DN	8	Up	0.320483	0.824391
KEGG_PORPHYRIN_AND_CHLOROPHYLL_METABOLISM	32	Up	0.320515	0.824391
REACTOME_SEMA3A_PAK_DEPENDENT_AXON_REPULSION	14	Down	0.32075	0.824391
GRAHAM_CML_DIVIDING_VS_NORMAL_DIVIDING_DN	10	Up	0.320909	0.824391
GENTILE_UV_RESPONSE_CLUSTER_D2	41	Up	0.320962	0.824391
KANG_GIST_WITH_PDGFRA_DN	5	Up	0.321431	0.824874
CHIBA_RESPONSE_TO_TSA_DN	23	Up	0.321984	0.824874
BONOME_OVARIAN_CANCER_SURVIVAL_SUBOPTIMAL_DEBULKING	503	Down	0.322039	0.824874
ZHU_CMV_24_HR_DN	91	Down	0.322114	0.824874
KOYAMA_SEMA3B_TARGETS_UP	286	Down	0.322399	0.824874
MANTOVANI_VIRAL_GPCR_SIGNALING_DN	49	Down	0.323026	0.824874
HOEGERKORP_CD44_TARGETS_TEMPORAL_DN	24	Down	0.323058	0.824874
CHEN_LUNG_CANCER_SURVIVAL	26	Down	0.323342	0.824874
SHEN_SMARCA2_TARGETS_DN	348	Down	0.323694	0.824874
LOPEZ_EPITHELIOID_MESOTHELIOMA	17	Down	0.323865	0.824874
KEGG_P53_SIGNALING_PATHWAY	68	Down	0.324072	0.824874
MATZUK_CENTRAL_FOR_FEMALE_FERTILITY	29	Down	0.324129	0.824874
TOOKER_GEMCITABINE_RESISTANCE_UP	79	Down	0.324414	0.824874
CLAUS_PGR_POSITIVE_MENINGIOMA_UP	10	Up	0.324519	0.824874
CAFFAREL_RESPONSE_TO_THC_24HR_3_UP	8	Down	0.324586	0.824874
YAGI_AML_SURVIVAL	128	Down	0.324768	0.824874
FERRANDO_T_ALL_WITH_MLL_ENL_FUSION_UP	87	Down	0.325293	0.824874
BERNARD_PPAPDC1B_TARGETS_DN	57	Down	0.326413	0.824874
THUM_SYSTOLIC_HEART_FAILURE_DN	238	Up	0.326493	0.824874
REACTOME_DOPAMINE_NEUROTRANSMITTER_RELEASE_CYCLE	11	Down	0.326554	0.824874
REACTOME_SIGNALING_BY_RHO_GTPASES	112	Down	0.326587	0.824874
HAN_JNK_SINGALING_DN	39	Up	0.326613	0.824874
IIZUKA_LIVER_CANCER_PROGRESSION_G1_G2_DN	25	Up	0.326856	0.824874
MCBRYAN_PUBERTAL_BREAST_5_6WK_UP	115	Up	0.326997	0.824874
TAKEDA_TARGETS_OF_NUP98_HOXA9_FUSION_10D_DN	142	Up	0.327042	0.824874
VERNELL_RETINOBLASTOMA_PATHWAY_UP	70	Down	0.327369	0.824874
KEGG_PHOSPHATIDYLINOSITOL_SIGNALING_SYSTEM	76	Down	0.327385	0.824874
REACTOME_TRANSCRIPTIONAL_ACTIVITY_OF_SMAD2_SMAD3_SMAD4_HETEROTRIMER	36	Up	0.327499	0.824874
REACTOME_TRANSPORT_OF_MATURE_TRANSCRIPT_TO_CYTOPLASM	53	Down	0.327522	0.824874
REACTOME_DEGRADATION_OF_THE_EXTRACELLULAR_MATRIX	29	Down	0.327547	0.824874
OSWALD_HEMATOPOIETIC_STEM_CELL_IN_COLLAGEN_GEL_UP	231	Up	0.327624	0.824874
BIOCARTA_PS1_PATHWAY	14	Down	0.327636	0.824874
HASLINGER_B_CLL_WITH_11Q23_DELETION	23	Up	0.327852	0.824874
BENPORATH_PROLIFERATION	147	Down	0.327932	0.824874
CHIARETTI_T_ALL_RELAPSE_PROGNOSIS	19	Down	0.328055	0.824874
MCBRYAN_PUBERTAL_BREAST_3_4WK_UP	213	Up	0.328116	0.824874
CHEOK_RESPONSE_TO_MERCAPTOPURINE_AND_LD_MTX_DN	20	Up	0.328199	0.824874
SHETH_LIVER_CANCER_VS_TXNIP_LOSS_PAM4	259	Down	0.328226	0.824874
GENTILE_UV_RESPONSE_CLUSTER_D6	36	Up	0.328333	0.824874
MARKEY_RB1_ACUTE_LOF_UP	235	Down	0.328335	0.824874
IVANOV_MUTATED_IN_COLON_CANCER	13	Up	0.328399	0.824874
PEDERSEN_METASTASIS_BY_ERBB2_ISOFORM_6	28	Up	0.328505	0.824874
BENPORATH_ES_CORE_NINE_CORRELATED	100	Down	0.328703	0.824874
CHEN_NEUROBLASTOMA_COPY_NUMBER_GAINS	50	Down	0.328772	0.824874
REACTOME_COMMON_PATHWAY	14	Down	0.329094	0.825176
CHANDRAN_METASTASIS_TOP50_UP	38	Up	0.329239	0.825176
REACTOME_N_GLYCAN_ANTENNAE_ELONGATION	14	Up	0.329972	0.826364
GALE_APL_WITH_FLT3_MUTATED_DN	17	Up	0.33022	0.826364
SMIRNOV_RESPONSE_TO_IR_6HR_UP	164	Down	0.330485	0.826364
KYNG_ENVIRONMENTAL_STRESS_RESPONSE_NOT_BY_UV_IN_WS	12	Up	0.330773	0.826364
PID_SMAD2_3PATHWAY	17	Down	0.330806	0.826364
HO_LIVER_CANCER_VASCULAR_INVASION	13	Down	0.33085	0.826364
BIOCARTA_HDAC_PATHWAY	28	Down	0.331262	0.826364
KEGG_METABOLISM_OF_XENOBIOTICS_BY_CYTOCHROME_P450	59	Up	0.331387	0.826364
KEGG_ADHERENS_JUNCTION	73	Down	0.331435	0.826364
FERRANDO_HOX11_NEIGHBORS	23	Down	0.331452	0.826364
REACTOME_IONOTROPIC_ACTIVITY_OF_KAINATE_RECEPTORS	11	Down	0.331884	0.826364
KEGG_PROPANOATE_METABOLISM	32	Up	0.331951	0.826364
SENESE_HDAC2_TARGETS_UP	114	Up	0.332211	0.826364
REACTOME_FORMATION_OF_TRANSCRIPTION_COUPLED_NER_TC_NER_REPAIR_COMPLEX	27	Up	0.332378	0.826364
REACTOME_PLC_BETA_MEDIATED_EVENTS	42	Up	0.332804	0.826364
SHAFFER_IRF4_TARGETS_IN_PLASMA_CELL_VS_MATURE_B_LYMPHOCYTE	67	Up	0.33285	0.826364
LY_AGING_PREMATURE_DN	30	Down	0.333158	0.826364
ROVERSI_GLIOMA_COPY_NUMBER_DN	54	Up	0.333264	0.826364
REACTOME_NEGATIVE_REGULATORS_OF_RIG_I_MDA5_SIGNALING	30	Up	0.333442	0.826364
MOHANKUMAR_HOXA1_TARGETS_UP	414	Down	0.33352	0.826364
ZHANG_TARGETS_OF_EWSR1_FLI1_FUSION	88	Down	0.333872	0.826364
BIOCARTA_ERK5_PATHWAY	17	Down	0.334017	0.826364
REACTOME_FORMATION_OF_RNA_POL_II_ELONGATION_COMPLEX_	41	Up	0.334104	0.826364
HOLLMANN_APOPTOSIS_VIA_CD40_DN	262	Up	0.334132	0.826364
PARK_HSC_VS_MULTIPOTENT_PROGENITORS_UP	19	Down	0.334286	0.826364
MAINA_HYPOXIA_VHL_TARGETS_UP	6	Up	0.334304	0.826364
GALI_TP53_TARGETS_APOPTOTIC_UP	8	Up	0.334568	0.826364
YAO_TEMPORAL_RESPONSE_TO_PROGESTERONE_CLUSTER_6	73	Up	0.334692	0.826364
WU_APOPTOSIS_BY_CDKN1A_NOT_VIA_TP53	12	Down	0.334848	0.826364
KIM_GLIS2_TARGETS_DN	6	Up	0.334968	0.826364
YAMANAKA_GLIOBLASTOMA_SURVIVAL_UP	11	Down	0.33551	0.826364
FORTSCHEGGER_PHF8_TARGETS_UP	275	Up	0.335876	0.826364
SUMI_HNF4A_TARGETS	33	Down	0.335948	0.826364
MOREAUX_B_LYMPHOCYTE_MATURATION_BY_TACI_DN	73	Down	0.336024	0.826364
REACTOME_PEPTIDE_CHAIN_ELONGATION	85	Down	0.336063	0.826364
SMID_BREAST_CANCER_ERBB2_UP	139	Down	0.33607	0.826364
REACTOME_OPSINS	8	Up	0.336134	0.826364
MITSIADES_RESPONSE_TO_APLIDIN_UP	435	Up	0.336389	0.826364
PID_AJDISS_2PATHWAY	48	Up	0.336847	0.826364
WELCH_GATA1_TARGETS	22	Down	0.336929	0.826364
ST_PAC1_RECEPTOR_PATHWAY	7	Down	0.336985	0.826364
NUNODA_RESPONSE_TO_DASATINIB_IMATINIB_DN	13	Up	0.337029	0.826364
MAYBURD_RESPONSE_TO_L663536_DN	55	Up	0.33727	0.826364
WANG_BARRETTS_ESOPHAGUS_UP	49	Down	0.337348	0.826364
MCDOWELL_ACUTE_LUNG_INJURY_DN	47	Down	0.338116	0.826451
VALK_AML_CLUSTER_12	30	Up	0.33843	0.826451
WEBER_METHYLATED_HCP_IN_SPERM_UP	19	Up	0.338465	0.826451
REACTOME_NRIF_SIGNALS_CELL_DEATH_FROM_THE_NUCLEUS	14	Up	0.338578	0.826451
RAGHAVACHARI_PLATELET_SPECIFIC_GENES	70	Down	0.338592	0.826451
MARTINELLI_IMMATURE_NEUTROPHIL_UP	10	Up	0.338627	0.826451
NAKAYAMA_SOFT_TISSUE_TUMORS_PCA1_DN	74	Down	0.338782	0.826451
REACTOME_IL_RECEPTOR_SHC_SIGNALING	27	Down	0.338851	0.826451
KEGG_COMPLEMENT_AND_COAGULATION_CASCADES	69	Up	0.339176	0.826451
GARGALOVIC_RESPONSE_TO_OXIDIZED_PHOSPHOLIPIDS_YELLOW_DN	22	Down	0.33924	0.826451
REACTOME_ACTIVATED_NOTCH1_TRANSMITS_SIGNAL_TO_THE_NUCLEUS	26	Up	0.339297	0.826451
GROSS_HYPOXIA_VIA_HIF1A_DN	109	Down	0.339611	0.826451
PETRETTO_HEART_MASS_QTL_CIS_UP	28	Down	0.33964	0.826451
SCHAEFFER_PROSTATE_DEVELOPMENT_AND_CANCER_BOX6_DN	5	Up	0.339891	0.826451
LEE_LIVER_CANCER_SURVIVAL_DN	173	Up	0.339987	0.826451
GAUSSMANN_MLL_AF4_FUSION_TARGETS_E_DN	22	Down	0.340335	0.826874
BOYAULT_LIVER_CANCER_SUBCLASS_G1_UP	113	Down	0.340629	0.827014
GARGALOVIC_RESPONSE_TO_OXIDIZED_PHOSPHOLIPIDS_LIGHTYELLOW_UP	11	Up	0.340739	0.827014
REACTOME_REGULATION_OF_THE_FANCONI_ANEMIA_PATHWAY	7	Up	0.341803	0.829172
BIOCARTA_ERYTH_PATHWAY	15	Down	0.342212	0.829513
BECKER_TAMOXIFEN_RESISTANCE_UP	50	Up	0.342345	0.829513
REACTOME_HOST_INTERACTIONS_OF_HIV_FACTORS	120	Down	0.342466	0.829513
SIG_CHEMOTAXIS	45	Down	0.34266	0.829562
CHEN_PDGF_TARGETS	19	Up	0.343826	0.831435
PENG_GLUCOSE_DEPRIVATION_DN	167	Down	0.343885	0.831435
BHATI_G2M_ARREST_BY_2METHOXYESTRADIOL_UP	121	Up	0.344063	0.831435
MALIK_REPRESSED_BY_ESTROGEN	12	Down	0.344132	0.831435
YAMASHITA_LIVER_CANCER_WITH_EPCAM_DN	16	Up	0.344707	0.83201
ZHAN_LATE_DIFFERENTIATION_GENES_UP	33	Down	0.344738	0.83201
REACTOME_PRE_NOTCH_EXPRESSION_AND_PROCESSING	42	Down	0.344894	0.83201
KEGG_VEGF_SIGNALING_PATHWAY	75	Down	0.345219	0.83237
KEGG_INSULIN_SIGNALING_PATHWAY	137	Down	0.346213	0.833933
TURASHVILI_BREAST_NORMAL_DUCTAL_VS_LOBULAR_DN	7	Up	0.346253	0.833933
PID_IL8_CXCR2_PATHWAY	34	Up	0.34641	0.833933
REACTOME_TRAF6_MEDIATED_IRF7_ACTIVATION	27	Up	0.346567	0.833933
REACTOME_FORMATION_OF_FIBRIN_CLOT_CLOTTING_CASCADE	32	Down	0.346822	0.834102
KEGG_WNT_SIGNALING_PATHWAY	150	Down	0.347151	0.834102
SHEPARD_CRUSH_AND_BURN_MUTANT_DN	183	Down	0.347163	0.834102
REACTOME_VEGF_LIGAND_RECEPTOR_INTERACTIONS	10	Down	0.34737	0.834178
REACTOME_NONSENSE_MEDIATED_DECAY_ENHANCED_BY_THE_EXON_JUNCTION_COMPLEX	106	Down	0.347666	0.834468
SMID_BREAST_CANCER_RELAPSE_IN_LIVER_DN	10	Up	0.348021	0.834782
REACTOME_SIGNALLING_TO_P38_VIA_RIT_AND_RIN	15	Down	0.348334	0.834782
REACTOME_ENDOSOMAL_SORTING_COMPLEX_REQUIRED_FOR_TRANSPORT_ESCRT	26	Down	0.348411	0.834782
VERRECCHIA_RESPONSE_TO_TGFB1_C6	5	Down	0.348588	0.834782
VERRECCHIA_RESPONSE_TO_TGFB1_C4	13	Up	0.348941	0.834782
KEGG_T_CELL_RECEPTOR_SIGNALING_PATHWAY	108	Down	0.348974	0.834782
GRABARCZYK_BCL11B_TARGETS_UP	80	Up	0.349139	0.834782
ROESSLER_LIVER_CANCER_METASTASIS_DN	51	Down	0.349373	0.834782
CHANDRAN_METASTASIS_TOP50_DN	45	Up	0.349457	0.834782
REACTOME_G2_M_CHECKPOINTS	41	Down	0.349626	0.834782
REACTOME_DIGESTION_OF_DIETARY_CARBOHYDRATE	5	Down	0.349725	0.834782
ZEMBUTSU_SENSITIVITY_TO_VINCRISTINE	17	Up	0.350162	0.83513
PLASARI_TGFB1_TARGETS_10HR_DN	244	Up	0.350222	0.83513
BIOCARTA_MCALPAIN_PATHWAY	25	Down	0.350823	0.835756
SIMBULAN_PARP1_TARGETS_UP	31	Down	0.350835	0.835756
[truncated: 2,763 more rows]
