# Supplementary material for: All-Trans Retinoic Acid Stimulates Viral Mimicry, Interferon Responses and Antigen Presentation in Breast-Cancer Cells
Source: Cancers (Basel). 2020 May 6;12(5):1169. doi: 10.3390/cancers12051169 (PMC7281473; doi:10.3390/cancers12051169)
Supplement: Supplementary file 1 [file cancers-12-01169-s001.zip › cancers-776836 supplementary/Supplementary_Table S5.xlsx]

## Sheet: ENV RNAs
		SKBR3		HCC1500		CAMA1		MDAMB361		HCC202		MDAMB175VII		ZR751		HCC1419		HCC1599		MB157		MDAMB157		HS578T		MDAMB231		CAL851		HCC1187		MDAMB436
repeat_id	elements	ATRA/DMSO log2 fold-change	pvalue	ATRA/DMSO log2 fold-change	pvalue	ATRA/DMSO log2 fold-change	pvalue	ATRA/DMSO log2 fold-change	pvalue	ATRA/DMSO log2 fold-change	pvalue	ATRA/DMSO log2 fold-change	pvalue	ATRA/DMSO log2 fold-change	pvalue	ATRA/DMSO log2 fold-change	pvalue	ATRA/DMSO log2 fold-change	pvalue	ATRA/DMSO log2 fold-change	pvalue	ATRA/DMSO log2 fold-change	pvalue	ATRA/DMSO log2 fold-change	pvalue	ATRA/DMSO log2 fold-change	pvalue	ATRA/DMSO log2 fold-change	pvalue	ATRA/DMSO log2 fold-change	pvalue	ATRA/DMSO log2 fold-change	pvalue
DNA/hAT	8840	0.444062	0.0058344	0.330226	0.0492572	0.0447557	0.825402	0.137498	0.293973	0.318277	0.0120261	0.209738	0.0860256	0.719759	0.118825	0.487184	0.000278911	0.397047	0.000404453	0.232298	0.0800695	0.0373533	0.823965	0.143042	0.408196	-0.185792	0.147988	0.125835	0.540484	0.0126561	0.924599	-0.00180651	0.988628
DNA/hAT-Ac	4436	0.691337	0.000197088	0.0684537	0.701663	0.0513807	0.816624	-0.185583	0.214126	0.185793	0.200909	0.0370405	0.759467	0.888943	0.287475	0.386466	0.00956245	0.25047	0.0654915	0.380876	0.030009	-0.0211902	0.915447	0.087528	0.619068	-0.0292842	0.838328	-0.240728	0.261535	-0.168535	0.224143	0.151266	0.311566
DNA/hAT-Blackjack	19671	0.635234	1.11895e-07	0.378185	0.0104453	0.17098	0.372981	0.0135007	0.884002	0.366843	0.000204511	0.224184	0.0345462	0.723741	0.0511561	0.548785	3.64974e-09	0.191716	0.00945011	0.327857	0.00133617	0.178961	0.186864	0.178438	0.157608	-0.129607	0.11216	0.0904147	0.584126	0.0406515	0.724411	0.0512884	0.588293
DNA/hAT-Charlie	264227	0.60803	6.59948e-16	0.277217	0.0290033	0.111364	0.519955	0.0302202	0.629965	0.275237	0.00109647	0.177023	0.0602149	0.724666	0.0381319	0.440461	7.17596e-12	0.134035	0.00177241	0.224073	0.00742763	0.0625894	0.5423	0.180422	0.0717642	-0.110404	0.0158564	0.0377863	0.796274	-0.0342093	0.736767	0.0249529	0.824012
DNA/hAT-Tip100	46391	0.634452	3.78752e-11	0.225014	0.0880635	0.138778	0.414074	-0.0564409	0.433724	0.262322	0.00445205	0.250548	0.0121336	0.824951	1.5464e-05	0.389097	1.87e-07	0.328007	5.8383e-09	0.267786	0.123596	0.113036	0.331745	0.330997	0.00288129	-0.117031	0.0678233	0.00124656	0.992787	-0.0233467	0.828007	0.0237831	0.760835
DNA/MULE-MuDR	1998	0.90974	0.00332791	0.387254	0.149108	0.301537	0.205702	0.180313	0.447875	0.323944	0.0872195	0.128495	0.405871	0.947478	0.0449719	0.337717	0.161692	0.35323	0.0791643	0.332751	0.15592	0.153668	0.639256	0.308134	0.332072	-0.25987	0.249234	-0.0774116	0.826508	-0.0877168	0.634297	-0.203519	0.359905
DNA/PiggyBac	2193	0.640264	0.00216898	0.578427	0.00658011	0.305119	0.568361	0.149669	0.405543	0.285516	0.0331224	0.11717	0.400152	0.672046	0.00035309	0.607695	8.91749e-05	0.0411277	0.784941	0.18129	0.322188	0.102135	0.660154	0.293301	0.166052	-0.0782741	0.617237	-0.0651458	0.789053	-0.0142638	0.923804	-0.0402228	0.783042
DNA/TcMar	172	0.460723	0.547173	1.06773	0.0894213	0.215154	0.726272	0.16331	0.819509	0.474689	0.324677	-0.144819	0.766987	0.817984	0.0892835	0.564495	0.408686	0.978519	0.082331	0.0211017	0.969218	0.29188	0.710562	0.314452	0.678617	-0.299739	0.641159	-1.0679	0.287294	0.158893	0.746102	0.0626352	0.912218
DNA/TcMar-Mariner	16473	0.622838	1.84006e-06	0.357085	0.0348333	0.0501506	0.811054	0.134758	0.194805	0.338288	0.000826028	0.174375	0.0831256	0.776911	0.0856345	0.542915	7.05726e-08	0.0258477	0.741544	0.260546	0.0229706	0.173871	0.211272	0.248791	0.0941586	-0.148683	0.106166	0.0445115	0.90804	-0.0983724	0.421816	0.055872	0.590092
DNA/TcMar-Pogo	35	0.0742388	0.985475	-1.23856	0.666153	0.18357	0.947421	0.155957	0.969054	0.143752	0.960222	0.57915	0.84934	0.104068	0.965435	-0.273722	0.880178	0.0753531	0.985262	-0.974339	0.774081	0.778987	0.69106	-1.03807	0.775881	-0.98261	0.792444	-0.939583	0.561417	1.20869	0.723952	NA	NA
DNA/TcMar-Tc2	8237	0.707081	1.91547e-05	0.455285	0.163207	0.146881	0.75626	0.0878079	0.49231	0.322712	0.00440933	-0.0270458	0.813566	0.853859	0.0896846	0.545258	1.43356e-05	0.0985925	0.345584	0.290652	0.255824	0.0627588	0.721789	0.252672	0.134031	-0.172119	0.148021	-0.10784	0.827697	-0.101636	0.435496	0.0302422	0.792823
DNA/TcMar-Tigger	119746	0.711251	2.4771e-19	0.323484	0.0218425	0.0954769	0.617703	0.0435836	0.500922	0.33689	9.96066e-05	0.215971	0.0233822	0.75237	0.0330663	0.498348	1.24589e-05	0.149771	0.000720528	0.316483	0.0812752	0.201204	0.0574354	0.270562	0.0136524	-0.136808	0.00593707	0.0902409	0.776397	-0.020131	0.845775	0.0461335	0.725631
LINE/CR1	68182	0.593949	1.64395e-13	0.297128	0.0221587	0.105258	0.547722	-0.00512786	0.941391	0.307709	0.000978052	0.197005	0.0371748	0.741312	0.0576219	0.469079	4.04572e-13	0.122942	0.00899698	0.243451	0.162749	0.0913284	0.397092	0.186579	0.0785895	-0.102041	0.0418602	0.0592729	0.807463	-0.0470733	0.644043	0.0553041	0.656686
LINE/Dong-R4	532	1.84495	0.00633864	1.40004	0.00397669	0.301304	0.482033	0.806689	0.0350755	0.375865	0.266642	0.3118	0.133953	1.21567	5.70445e-05	0.875353	0.0107796	1.13913	0.00103311	0.700426	0.112198	0.552238	0.492867	0.159599	0.783378	0.146781	0.728395	0.485385	0.556625	-0.0638839	0.864717	0.371544	0.452205
LINE/L1	1001412	0.818759	7.89715e-27	0.28594	0.0550192	0.181072	0.603524	0.028642	0.671333	0.34597	0.00024602	0.199871	0.0499853	0.866625	0.0274768	0.51667	3.2064e-05	0.21008	4.85356e-07	0.379421	0.0601598	0.298419	0.0144194	0.272519	0.0158963	-0.180635	0.0347549	0.106691	0.718775	-0.0405636	0.699503	0.0536476	0.761325
LINE/L2	474561	0.657751	6.64798e-18	0.278119	0.0309194	0.154405	0.412877	0.0300677	0.622552	0.284898	0.000400769	0.202983	0.0332921	0.781293	0.0176044	0.52019	2.5807e-15	0.171036	6.1472e-05	0.2559	0.0528081	0.0600598	0.563793	0.163239	0.121669	-0.123172	0.0066858	0.00414925	0.986692	-0.0138727	0.888541	0.0150166	0.913571
LINE/Penelope	1113	0.621447	0.170209	0.673183	0.0509974	-0.147951	0.664246	-0.21129	0.528486	0.28971	0.310112	0.0535644	0.694563	1.27526	0.232496	0.25435	0.414858	0.315707	0.282198	0.161336	0.601415	0.277448	0.489531	0.340244	0.392359	-0.432558	0.139459	-0.134336	0.744305	-0.0935555	0.67547	-0.201886	0.441556
LINE/RTE-BovB	9120	0.79831	1.2735e-08	0.324458	0.0362543	0.123962	0.551554	0.0819342	0.443452	0.335599	0.00142927	0.198648	0.0726156	0.857659	0.238209	0.476276	3.07445e-06	0.120292	0.1356	0.278459	0.193899	0.20315	0.205161	0.285806	0.0433755	-0.150813	0.114979	0.0901866	0.604121	0.0360226	0.751313	0.0259142	0.798211
LINE/RTE-X	15605	0.749575	2.70444e-10	0.345161	0.0272075	0.0943847	0.822772	0.115758	0.223271	0.39443	3.17288e-05	0.212909	0.0326547	0.840707	0.029364	0.481837	2.49706e-07	0.172138	0.0190306	0.365273	0.0607535	0.0757659	0.580902	0.184222	0.190127	-0.229086	0.00524358	0.0540451	0.89443	-0.0691229	0.548054	0.034683	0.836712
Low_complexity	102856	0.55148	4.95554e-08	0.204419	0.139564	0.0936326	0.595477	-0.00623159	0.936592	0.284479	0.00255708	0.0121355	0.895612	1.17505	0.194387	0.382092	6.53296e-07	0.277002	1.1105e-06	0.159797	0.0965416	0.0602901	0.609205	0.137233	0.201962	-0.155569	0.0176392	-0.113686	0.692267	0.00672332	0.948382	0.0182996	0.818622
LTR	3225	0.402711	0.123011	0.343992	0.136725	-0.0278568	0.905712	0.0747156	0.69779	0.211888	0.183564	0.0586864	0.695311	0.60504	0.00232276	0.562008	0.00105342	0.35634	0.0205353	0.291134	0.120364	0.11885	0.622062	0.0863183	0.685988	-0.0716126	0.688127	-0.0280222	0.918124	-0.121513	0.442789	0.0368155	0.815837
LTR/ERV1	180977	-0.0826841	0.277225	0.19805	0.0952328	0.102427	0.520349	-0.0934361	0.101328	0.188044	0.0210371	0.281072	0.00259473	0.773916	0.0645028	0.269519	9.93108e-06	0.442611	1.18792e-24	0.218367	0.00470429	0.157796	0.131949	0.228162	0.0162412	-0.11263	0.0118321	0.00806124	0.949224	0.0710259	0.492562	0.00952109	0.941999
LTR/ERVK	11411	0.0934359	0.266262	0.215631	0.074178	0.212196	0.163116	-0.086848	0.225125	0.106265	0.217944	0.218929	0.0572773	0.792425	0.252871	0.15898	0.00869053	0.282589	3.85858e-07	0.190065	0.0220682	0.195013	0.0793506	0.139555	0.179602	-0.0545681	0.395204	0.00938509	0.942183	0.0283919	0.789435	-0.0160241	0.827897
LTR/ERVL	167168	0.666265	7.84011e-16	0.195625	0.119897	0.176289	0.272041	-0.0212373	0.742142	0.246203	0.00269499	0.309897	0.00206484	0.858877	0.0715826	0.38283	1.51179e-09	0.3703	1.03263e-16	0.265414	0.00218761	0.140421	0.192258	0.201754	0.0356956	-0.128934	0.0131234	0.0468234	0.701734	0.00201598	0.984173	0.00228562	0.988723
LTR/ERVL-MaLR	357808	0.64517	3.2385e-15	0.158816	0.185976	0.183283	0.263023	-0.0243606	0.69856	0.27834	0.000695478	0.331911	0.00105762	0.936963	0.0517522	0.38973	2.74468e-09	0.328215	1.12417e-14	0.267265	0.0786319	0.157798	0.14278	0.164954	0.0860339	-0.167089	0.000447787	0.0838964	0.503358	0.0103186	0.918246	0.0126351	0.944803
LTR/Gypsy	17043	0.760961	1.87379e-07	0.388621	0.0272557	0.254894	0.216591	0.0232892	0.849111	0.38626	0.00102471	0.305109	0.0103817	0.86581	0.110366	0.395399	0.000291431	0.675761	2.04283e-13	0.341575	0.0130927	0.126307	0.398364	0.239499	0.142268	-0.238744	0.0471828	0.111037	0.541193	-0.0522987	0.686319	-0.00661391	0.953583
RC/Helitron	1784	0.766674	0.0537702	0.521318	0.0848538	0.176418	0.537333	-0.0307168	0.912287	0.464907	0.0627512	0.0791308	0.633558	0.866906	0.144043	0.545042	0.0340398	-0.0705204	0.760071	0.289269	0.341087	0.264745	0.42415	0.481109	0.102695	-0.228538	0.412019	0.0385584	0.921833	0.111111	0.557681	0.218527	0.385649
Retroposon/SVA	5750	0.514127	3.27446e-07	0.0544137	0.67792	0.385201	0.0173672	0.053288	0.539365	-0.0106666	0.917521	0.289395	0.0164211	0.75779	0.0632668	0.178757	0.0306772	0.213749	0.000272731	-0.073118	0.367143	-0.00869941	0.939352	-0.0791173	0.533067	-0.0138786	0.874888	-0.0746583	0.571264	-0.100182	0.384736	-0.0104514	0.907887
Satellite	4560	0.683858	0.00592855	0.352291	0.0156868	0.166735	0.432001	-0.0645314	0.686021	0.0571396	0.65216	0.16921	0.155738	0.952295	0.18494	0.498801	0.000325077	0.379059	0.00257251	0.423335	0.00528998	0.0366981	0.847371	0.11899	0.568514	-0.115418	0.551933	-0.0526666	0.824075	-0.0523421	0.727178	-0.152828	0.490904
Satellite/acro	86	1.66842	0.560011	-1.54358	0.30314	-1.60948	0.589886	-1.40749	0.591605	-1.01905	0.664148	-0.294849	0.820749	0.140704	0.941704	0.77476	0.46555	-0.190128	0.916525	-0.632923	0.165029	-0.130632	0.733463	0.454995	0.815851	1.99909	0.601303	-0.142243	0.849592	0.209514	0.81371	0.500055	0.772032
Satellite/centr	2882	0.52749	0.000337692	0.358933	0.00976873	0.192766	0.305675	0.158393	0.191521	0.302702	0.000393196	0.715164	1.44085e-11	0.701936	0.0660743	0.395753	0.000107639	0.109066	0.254961	0.241303	0.014801	0.160966	0.238305	0.362498	0.0239297	-0.0787172	0.610201	0.40358	0.022546	-0.0710126	0.570342	0.0886259	0.405622
Satellite/telo	434	-0.15071	0.562887	0.092687	0.638801	0.0376902	0.894721	-1.01554	1.01928e-19	-0.47349	0.179211	-0.389526	0.126256	-0.855015	7.40006e-05	0.0707092	0.822867	0.532921	0.233363	-0.115769	0.763638	0.200781	0.543683	0.045091	0.920524	-0.170776	0.711356	0.286221	0.620863	0.168351	0.579167	-0.148824	0.573787
scRNA	1420	1.12749	0.0185319	0.272095	0.443433	0.152684	0.673138	0.137466	0.651824	0.132192	0.609505	0.293885	0.218168	0.569305	0.052465	0.466035	0.133756	0.665785	0.0345325	0.43815	0.104364	-0.0907941	0.786984	-0.041786	0.910301	-0.255	0.438472	-0.0108305	0.980056	-0.188832	0.482169	-0.0277611	0.924014
Simple_repeat	703682	0.550814	3.33721e-12	0.314795	0.0160296	0.158602	0.384953	0.0996784	0.104581	0.28134	0.000466596	0.0281727	0.753682	0.920792	0.264626	0.397144	1.7275e-09	0.164825	0.000306925	0.188113	0.0184409	0.00813216	0.936765	0.0726467	0.449588	-0.0990681	0.0267425	-0.0918334	0.779475	-0.045172	0.647977	-0.0217275	0.844173
SINE/5S-Deu-L2	2550	0.766888	0.000223781	0.195687	0.348739	0.0116383	0.958163	0.614532	4.04269e-05	0.279237	0.0642042	0.166639	0.22432	0.711688	0.134766	0.608028	0.000191828	0.331401	0.0204881	0.196584	0.267085	0.237116	0.215499	0.227006	0.257361	-0.0664605	0.686178	-0.0274831	0.90956	-0.0362049	0.814223	-0.0281599	0.855756
SINE/Alu	1238995	0.431106	3.66241e-09	0.172483	0.126432	0.140563	0.325412	-0.010784	0.853131	0.196524	0.0169504	0.162871	0.0772639	0.785142	0.0377414	0.274096	0.0179415	0.120701	0.00296808	0.0959715	0.188697	-0.00633916	0.953961	0.0693956	0.445123	-0.0553241	0.147621	0.0414165	0.725576	-0.0166672	0.857228	0.000125442	0.998321
SINE/MIR	602609	0.514995	1.34249e-11	0.259436	0.0317055	0.124224	0.460021	0.0326267	0.578912	0.244483	0.00309373	0.184995	0.0492556	0.724188	0.0350228	0.422376	1.12438e-12	0.183269	9.15606e-06	0.200969	0.00777851	0.0248039	0.808791	0.158777	0.100727	-0.0643108	0.129752	0.0164889	0.904275	-0.0242447	0.818521	0.0299655	0.637889
SINE/tRNA	2264	0.668866	0.00421031	0.361513	0.0869194	-0.0199935	0.930286	-0.179027	0.307244	0.139603	0.383818	0.113035	0.36294	0.925655	0.241993	0.486206	0.00403453	0.00699584	0.960367	0.235871	0.23499	0.0359782	0.878172	0.0743774	0.746946	-0.101763	0.559542	-0.0178577	0.940715	0.000147108	0.999197	-0.0101195	0.948722
SINE/tRNA-Deu	636	0.645033	0.0831813	0.396091	0.267451	0.0787757	0.80822	0.352927	0.191592	0.298449	0.245158	0.417963	0.0745995	0.724124	0.00156077	0.596257	0.0231453	-0.171676	0.456172	0.187639	0.51948	-0.0274677	0.945839	0.0936425	0.802964	-0.534191	0.0674577	-0.112196	0.78089	0.130966	0.583518	0.0382579	0.899335
SINE/tRNA-RTE	5589	0.79029	2.94382e-08	0.291966	0.0630633	0.117788	0.549901	0.105705	0.338415	0.375745	0.00218771	0.329946	0.00624595	0.710885	0.000299455	0.549378	5.64081e-07	0.359609	5.05658e-05	0.329537	0.0166654	0.110913	0.505928	0.211353	0.141697	-0.171276	0.0926929	0.0806929	0.630767	-0.0282753	0.819759	0.00621169	0.95431
snRNA	4516	-0.00926948	0.964294	0.358326	0.0720177	-0.226741	0.309981	0.13502	0.406014	0.207367	0.133039	0.146203	0.337743	0.508542	0.00286273	0.326442	0.0358352	0.180778	0.240941	0.107555	0.506612	0.051408	0.815564	0.160923	0.444767	0.179174	0.262562	0.0081066	0.972872	0.0689812	0.628275	0.0190658	0.871899
srpRNA	1672	0.649265	0.0201307	0.171908	0.500721	0.183342	0.475632	-0.0442514	0.83494	0.282954	0.164888	0.165915	0.250843	1.3978	0.00202124	0.343741	0.116692	0.0220626	0.911049	0.163457	0.42717	0.0322025	0.909418	0.041061	0.886768	-0.132358	0.556527	0.124971	0.68578	-0.15746	0.38244	0.168952	0.36573
ALL REPEATED TRANSCRIPTS	5482861	0.512749	1.49881e-12	0.235881	0.0576506	0.141703	0.393916	0.00757932	0.899215	0.268475	0.000804687	0.182498	0.051188	0.794398	0.0545101	0.392255	0.0788321	0.183574	6.31594e-06	0.206409	0.0109059	0.0819617	0.428231	0.149175	0.11893	-0.101059	0.0133686	0.0416813	0.75993	-0.0204715	0.836383	0.0201559	0.866974
