# Supplementary material for: All-Trans Retinoic Acid Stimulates Viral Mimicry, Interferon Responses and Antigen Presentation in Breast-Cancer Cells
Source: Cancers (Basel). 2020 May 6;12(5):1169. doi: 10.3390/cancers12051169 (PMC7281473; doi:10.3390/cancers12051169)
Supplement: Supplementary file 1 [file cancers-12-01169-s001.zip › cancers-776836 supplementary/Supplementary_Table S6.xlsx]

## Sheet: IFNs
					ATRA	Vehicle	ATRA	Vehicle	ATRA	Vehicle	ATRA	Vehicle	ATRA	Vehicle	ATRA	Vehicle	ATRA	Vehicle	ATRA	Vehicle	ATRA	Vehicle	ATRA	Vehicle	ATRA	Vehicle	ATRA	Vehicle	ATRA	Vehicle	ATRA	Vehicle	ATRA	Vehicle	ATRA	Vehicle
	ID	SYMBOL	NAME	IFN type	HCC1599	HCC1599	SKBR3	SKBR3	HCC1500	HCC1500	CAMA1	CAMA1	MDAMB361	MDAMB361	MB157	MB157	MDAMB157	MDAMB157	HCC202	HCC202	MDAMB175VII	MDAMB175VII	HS578T	HS578T	ZR751	ZR751	HCC1419	HCC1419	MDAMB231	MDAMB231	CAL851	CAL851	HCC1187	HCC1187	MDAMB436	MDAMB436
	ENSG00000197919	IFNA1	IFNα1	type I	0	0	0	0	0	0	0	0	0	0	0	0	0	0	0	0	0	0	0	0	0	0	0	0	0	0	0	0	0	0	0	0
	ENSG00000186803	IFNA10	IFNα10	type I	0	0	0	0	0	0	0	0	0	0	0	0	0	0	0	0	0	0	0	0	0	0	0	0	0	0	0	0	0	0	0	0.0194721
	ENSG00000233816	IFNA13	IFNα13	type I	0	0	0	0	0	0	0	0	0	0	0	0	0	0	0	0	0	0.0191181	0	0	0	0	0	0	0	0	0	0	0	0	0	0
	ENSG00000228083	IFNA14	IFNα14	type I	0	0	0	0	0	0	0.0210871	0	0	0	0	0	0	0	0	0	0	0	0	0	0	0	0	0	0	0	0	0	0	0	0	0.0194721
	ENSG00000147885	IFNA16	IFNα16	type I	0	0	0	0	0	0	0	0	0	0	0	0	0	0	0	0	0	0	0	0	0	0	0	0	0	0	0	0	0	0	0.0213698	0
	ENSG00000234829	IFNA17	IFNα17	type I	0	0	0	0	0	0	0	0	0	0	0	0	0	0	0	0	0	0	0	0	0	0	0	0	0	0	0	0	0	0	0	0.0194721
	ENSG00000188379	IFNA2	IFNα2	type I	0	0	0	0	0	0	0	0	0	0	0	0	0	0	0	0	0	0	0	0	0	0	0	0	0	0	0	0	0	0	0	0
	ENSG00000137080	IFNA21	IFNα21	type I	0	0	0	0	0	0	0	0	0	0	0	0	0	0	0	0	0	0	0	0	0	0	0	0	0	0	0	0	0	0	0	0
	ENSG00000236637	IFNA4	IFNα4	type I	0	0	0	0	0	0	0	0	0	0	0	0	0	0	0	0	0	0	0	0	0	0	0	0	0	0	0	0	0	0	0	0.0194721
	ENSG00000147873	IFNA5	IFNα5	type I	0.0296128	0.0260394	0	0	0	0	0	0	0	0	0	0	0	0	0.0180298	0.0166544	0	0	0	0	0.0379938	0	0	0.0166672	0	0	0	0	0.0404156	0.0245389	0	0
	ENSG00000120235	IFNA6	IFNα6	type I	0	0	0	0	0	0	0	0	0	0	0	0	0	0	0	0	0	0	0	0	0	0	0	0	0	0	0	0	0	0	0	0
	ENSG00000214042	IFNA7	IFNα7	type I	0	0	0	0	0	0.0217389	0	0	0	0	0	0	0	0	0	0	0	0.0191181	0	0	0	0	0	0	0	0	0	0	0	0	0	0
	ENSG00000120242	IFNA8	IFNα8	type I	0	0	0	0	0	0	0	0	0	0	0.0257242	0	0	0	0	0	0	0	0	0	0	0	0	0	0	0	0	0	0	0	0	0
	ENSG00000171855	IFNB1	IFNβ1	type I	0	0.0260394	0	0	0	0	0	0	0	0	0	0	0	0	0.126208	0.183199	0.148966	0.114708	0	0	0	0	0	0	0	0	0.072514	0.146912	0.0404156	0.0736168	0.854793	1.26569
	ENSG00000184995	IFNE	IFNε	type I	0.118451	0	0	0	0.0207293	0	0	0	0	0.0223944	0	0.024798	0	0	0	0	0	0	0.11671	0.21663	0.0379938	0.0194723	0	0	0	0	0.870168	0.404009	0.0606233	0.0490779	0.0854793	0.0584163
	ENSG00000111537	IFNG	IFNγ	type II	0	0	0	0	0	0	0	0	0	0	0	0	0	0	0	0	0	0	0	0	0	0	0	0	0	0	0	0	0	0	0	0
	ENSG00000147896	IFNK	IFNκ	type I	0	0	0	0	0	0	0	0	0	0	0	0	0	0	0	0	0	0	0	0	0	0	0	0	0	0	0	0	0	0	0	0
	ENSG00000182393	IFNL1	IFNλ1	type III	0	0	0	0	0.0414585	0.0434778	0	0	0.0263716	0.0223944	0	0	1.05069	0.781823	0.252417	0.233162	0.404336	0.286771	0	0	0	0	0	0	0	0	0.072514	0.0734562	0.141454	0.392623	1.04712	0.934661
	ENSG00000183709	IFNL2	IFNλ2	type III	0	0	0	0	0	0.0217389	0	0	0.0263716	0	0	0	0	0.0269594	0.126208	0.0832722	0.0425616	0.0382361	0	0	0	0	0	0	0	0	0.036257	0.0367281	0.0404156	0.0736168	0.0427396	0.0584163
	ENSG00000197110	IFNL3	IFNλ3	type III	0	0	0.0445162	0	0	0.0434778	0	0.0290592	0.0263716	0.0223944	0	0	1.65108	1.91412	0.180298	0.0666177	0.170247	0.363243	0	0	0	0	0	0	0	0	0	0.0367281	0.0606233	0.171772	0.0213698	0.155777
	ENSG00000272395	IFNL4	IFNλ4	pseudogene	0	0	0	0	0	0	0	0	0	0	0	0	0	0	0	0	0	0	0	0	0	0	0	0	0	0	0	0	0.0202078	0	0	0
	ENSG00000177047	IFNW1	IFNω1	type I	0	0	0	0	0	0	0	0	0	0	0	0	0	0	0	0	0.0212808	0	0	0	0	0	0	0	0	0	0	0	0	0	0	0.0194721
